# Supplementary material for: Discovery of the Oncogenic Parp1, a Target of bcr-abl and a Potential Therapeutic, in mir-181a/PPFIA1 Signaling Pathway
Source: Mol Ther Nucleic Acids. 2019 Feb 8;16:1–14. doi: 10.1016/j.omtn.2019.01.015 (PMC6393709; doi:10.1016/j.omtn.2019.01.015)
Supplement: Data S1. Proteins Downregulated by Transfection with miR-181a Mimic as Detected by SILAC-LC-MS/MS [file mmc2.xls]

## Sheet: Chosen
id	Gene Name	Peptides	Sequence coverage [%]	Unique + razor sequence coverage [%]	Unique sequence coverage [%]	Score	Ratio H/L	Ratio H/L normalized	Ratio H/L variability [%]	Ratio H/L count	Ratio H/L iso-count	Intensity	Intensity L	Intensity H
3343	AAK1	7	10.5	10.5	9.6	18.313	0.40946	0.84605	40.724	8	3	622120000	412000000	210120000
7698	ABCF1	11	38.6	3.8	3.8	17.057	0.56707	1.1402	8.2628	2	0	139030000	88248000	50783000
7661	ACTN4	10	56	8.8	8.8	6.1347	0.41007	1.0117	4.3472	3	0	451510000	323010000	128500000
7409	AFDN	44	31.9	0.7	0	5.1539	0.32409	0.70013	45.582	2	2	394480000	278460000	116020000
7540	AIMP2	11	52.2	7.2	7.2	22.26	0.58231	1.0927	9.046	2	0	756930000	483750000	273180000
7364	AKAP9	51	20.7	0.5	0	5.8912	0.43574	0.95113	1.9173	2	0	155600000	107300000	48297000
7401	ASAH1	1	16	16	16	1.2468	0.47633	1.0553	2.0713	2	0	894260000	595000000	299260000
7604	ATP6V0C	2	15.2	8.9	8.9	4.5123	0.38296	0.95655	3.7457	4	1	1156400000	842670000	313750000
3574	ATPAF1	8	28.7	28.7	28.7	95.174	0.42292	0.89972	12.936	12	3	3293400000	1855500000	1437900000
7711	BSG	5	69	14.3	14.3	18.314	0.4168	0.90426	13.462	2	0	641790000	436460000	205340000
7478	BTF3	6	58.7	9.2	9.2	3.3325	0.37494	0.86771	3.8456	4	2	471780000	341820000	129960000
7701	CAP1	12	55.3	8.4	8.4	2.8279	0.53374	1.0318	5.2601	3	0	34241000	20115000	14125000
1997	CAPZB	14	64.6	4.7	4.7	11.443	0.51194	1.1065	8.6683	3	0	873660000	580820000	292830000
7510	CARS	6	60.9	49.2	49.2	38.578	0.35413	0.76207	17.224	8	1	3383400000	2377200000	1006200000
751	CLASP2	37	35.6	1.3	1.3	8.4372	0.53725	1.0295	6.2083	2	0	1187100000	777330000	409770000
7520	CLPB	9	26.5	2.6	2.6	6.7291	0.43945	0.94751	5.5284	2	0	1057600000	728880000	328700000
7656	CLUH	36	34.7	1.3	0	6.6801	0.52269	1.1603	1.3189	2	1	1925600000	1227400000	698260000
1872	CUX1	23	19.9	19.9	10.8	181.04	0.5408	1.0668	26.849	29	11	3178800000	2080600000	1098200000
6834	DBNL	11	32.3	32.3	6.3	40.227	0.43584	0.84668	19.687	16	2	4351800000	2966100000	1385800000
333	DNM1L	37	60.1	60.1	6.1	323.31	0.46412	0.98555	13.819	87	23	24099000000	16081000000	8017800000
2121	DNM2	29	41.5	41.5	25.1	304.74	0.47498	0.96646	30.015	76	25	32614000000	22475000000	10138000000
7502	EEF1D	6	50.4	20.9	20.9	7.212	0.4854	0.93584	29.139	2	1	323390000	228070000	95320000
7676	EIF3G	12	52.4	4.8	4.8	17.905	0.55547	1.2104	7.2375	3	0	692970000	442110000	250860000
7471	ELF2	2	17.2	17.2	17.2	58.953	0.94446	1.9198	74.656	2	0	219520000	137330000	82188000
7461	EML2	9	18.9	3.3	3.3	2.4927	0.34171	0.70064	16.871	2	1	162130000	113750000	48385000
7361	FADS1	7	19	4	4	11.165	0.38815	0.85796	0.64903	2	0	261590000	187670000	73922000
7650	FLII	18	38.7	2.7	2.7	10.631	0.43348	0.81917	6.9321	2	0	406370000	284510000	121860000
7708	FLNA	108	55.2	0.5	0.5	14.826	0.45575	0.98921	86.65	3	2	1313000000	502330000	810680000
7462	FUBP1	10	78	20.7	20.7	7.5199	0.30436	0.74212	28.154	3	3	149400000	120600000	28805000
7442	GLS	4	25.4	20.7	20.7	102.95	0.54275	1.0815	7.9733	10	2	2297000000	1444300000	852760000
2158	HCFC1	41	30.9	1.4	1.4	15.405	0.48392	1.068	5.0996	3	3	313720000	255500000	58226000
1516	HK1	32	37.1	33.8	26.9	220.74	0.50765	1.0301	16.525	54	8	42205000000	26288000000	15917000000
7420	HNRNPC	20	56.2	56.2	0	177.48	0.50677	1.0176	8.8631	121	36	198340000000	127470000000	70871000000
2989	HNRNPD	17	41.7	41.7	7.6	152.68	0.49951	0.99573	11.899	94	24	196720000000	125790000000	70921000000
7335	HNRNPDL	1	31.6	31.6	31.6	91.644	0.61044	1.2254	9.3357	11	8	1544200000	993330000	550860000
7703	HNRNPK	22	59.9	3.2	3.2	7.2088	0.57415	1.0744	3.0227	3	1	4442300000	2773500000	1668800000
7513	HSPA8	22	69.2	3.5	3.5	1.01	0.58828	1.1253	0.86575	2	2	580950000	374900000	206050000
7447	IKBKG	7	46.2	20.5	20.5	7.9194	0.41035	0.86807	26.454	2	1	177010000	120330000	56672000
7448	IMMT	36	56.8	7.7	0	38.774	0.60192	1.1829	35.977	4	3	2437400000	1805100000	632310000
7570	IMPDH2	27	65.3	3.6	3.6	9.2253	0.60747	1.1692	17.374	2	1	382200000	241200000	141010000
1698	KDM5A	11	7.9	6	6	9.8627	0.44234	0.89217	33.588	8	2	435840000	234990000	200850000
7694	LMNA	36	65.7	5.3	0	23.813	0.49174	1.0656	44.822	4	1	156180000	102160000	54023000
6979	MACF1	174	30	0.4	0	7.6684	0.60251	1.2254	7.008	3	1	505800000	306120000	199680000
7490	MAP4	54	29.3	29.3	2.8	323.31	0.49549	0.96921	15.46	163	51	89369000000	61002000000	28367000000
7677	MAPRE2	10	56.2	8.2	8.2	17.46	0.4773	1.0504	24.325	2	1	134430000	95711000	38724000
7632	MBNL1	8	32.8	10	10	34.3	0.5891	1.1432	1.6815	3	3	728550000	605070000	123480000
2122	METAP2	13	35.4	4.8	4.8	43.947	0.40074	1.0035	7.9163	2	1	2551000000	1905100000	645960000
1076	MOCS2	4	39.8	39.8	39.8	3.2906	0.53566	1.0841	71.885	4	2	1511300000	915400000	595940000
7440	NAP1L1	7	37.8	6.7	6.7	4.2197	0.65564	1.4068	64.202	6	4	2747800000	1110100000	1637700000
7669	NARS	2	42.6	19.1	19.1	1.59	0.27766	0.59886	44.453	2	1	1926300000	1448100000	478170000
7716	NOLC1	3	67.1	32.9	32.9	323.31	0.52066	1.1187	14.59	6	2	1286500000	847010000	439480000
7340	NUMA1	89	50.7	0.5	0	1.193	0.57426	1.1134	11.127	2	0	1168200000	726960000	441220000
7466	OXR1	2	52.5	52.5	52.5	1.9308	0.47232	0.96084	12.428	2	1	154490000	104840000	49646000
7533	PCBP2	16	64.2	9.3	0	46.366	0.59262	1.2632	31.676	4	0	793050000	482810000	310230000
7583	PCM1	14	27.9	2.2	2.2	1.9047	0.66408	1.4703	75.598	2	2	79933000	45916000	34017000
7588	PICALM	7	49	9.3	0	33.648	0.53801	1.0755	97.174	3	1	2283400000	1720100000	563320000
7494	POLR1E	5	35.5	14.9	14.9	2.0844	0.45932	0.99528	16.918	3	1	619150000	397290000	221860000
1283	POLR2M	5	20.4	20.4	20.4	15.217	0.46336	0.93422	12.522	5	1	377820000	258870000	118960000
7545	PPP2R5C	3	29	29	29	8.8358	0.43701	0.8613	4.6874	5	1	969550000	672250000	297300000
7351	PRMT1	11	54.7	10.9	10.9	46.148	0.49514	1.1048	12.656	6	2	873770000	648980000	224800000
7725	PSIP1	3	36.9	26.2	26.2	3.3362	0.45594	1.0042	9.766	2	1	252700000	175530000	77164000
7599	PSMA4	9	75.7	13.8	13.8	5.1396	0.65726	1.3661	21.751	2	0	25212000	14601000	10612000
1493	PSMC3	27	65.8	3	3	2.5149	0.49673	1.0732	41.763	2	1	195310000	128500000	66817000
2275	PSMD4	10	36.1	6.6	6.6	71.057	0.53383	1.0616	6.0078	4	0	222240000	144620000	77614000
1648	PTBP1	19	61.2	1.7	1.7	1.4971	0.45608	1.0153	2.2577	2	0	1314400000	893840000	420610000
277	RABGAP1L	2	10.3	10.3	10.3	2.9476	0.36903	0.70982	13.99	2	0	106790000	69759000	37029000
7522	RAP1B	7	59.5	14	14	76.883	0.67381	1.4776	3.2844	2	1	431990000	272400000	159590000
4284	RAVER1	18	48.7	6.1	6.1	8.0377	0.54463	1.1946	16.538	3	2	218050000	142370000	75674000
7537	RPL10	8	49.1	11	11	31.47	0.44636	0.97778	10.542	3	0	114590000	79553000	35035000
7539	RTN4	11	57.7	4.1	4.1	12.663	0.42377	0.91918	13.431	3	0	2679200000	1873400000	805860000
7635	SF1	5	16.5	7.9	7.9	2.6124	0.42773	0.92691	9.7682	5	1	303040000	208730000	94312000
2783	SMARCB1	7	31.2	7.3	7.3	38.842	0.55172	1.1845	7.2032	3	0	648550000	393330000	255220000
7613	SMPD4	18	23.9	1.7	1.7	3.7455	0.57439	1.2518	25.837	2	1	733170000	473110000	260060000
7623	SON	28	27.9	1.1	1.1	19.304	0.53712	1.0171	13.476	3	2	250100000	166590000	83509000
7386	SORBS1	4	9.5	2.8	2.8	17.108	0.35816	0.76729	4.3818	2	0	108650000	79053000	29601000
7352	SPAG9	33	37.6	1.4	1.4	3.6287	1.172	2.7079	109.14	2	2	89992000	43054000	46938000
7339	SREK1	2	34	34	34	17.216	0.44724	0.72836	43.607	3	2	75350000	53135000	22215000
7452	TBC1D15	12	51.4	7.2	7.2	27.357	0.51351	0.98293	7.8503	2	0	1004700000	637010000	367660000
7488	TCOF1	37	31	2.8	2.8	29.491	0.40436	0.85255	7.5381	4	0	979620000	667110000	312510000
7465	TIA1	13	53.3	8.4	0	30.648	0.56437	1.1116	5.3881	8	4	1999000000	1310100000	688930000
7558	TMPO	15	44.9	3.4	3.4	3.0992	0.28914	0.812	3.9642	3	1	636670000	505880000	130790000
6012	TOR1AIP2	2	22.1	22.1	22.1	8.2124	0.5082	1.0974	25.579	3	2	756670000	520680000	235990000
7707	TPP2	39	35	1.2	1.2	4.4135	0.58381	1.1277	18.624	2	1	135710000	90600000	45107000
7562	TRIP12	6	20.2	2.6	2.6	2.8822	0.48285	1.0456	1.5824	2	2	273450000	182510000	90939000
7730	UBR4	30	48.9	1.6	1.6	2.4078	0.57428	1.0994	6.3707	3	0	769850000	481340000	288510000
7234	UCHL5	14	50.8	7.9	0	19.82	0.52317	1.022	9.4668	2	2	116330000	92300000	24034000
7460	UGP2	8	49.1	6.1	6.1	3.5096	0.55678	1.2094	13.403	2	0	608940000	418550000	190390000
7672	UNC13D	10	48.7	12.4	12.4	17.95	0.43102	0.92531	45.434	5	2	576200000	415950000	160250000
7360	USP19	8	25.9	2.3	2.3	3.2256	0.31995	0.7705	14.255	2	1	245710000	177580000	68128000
7380	WDR46	8	37	6.8	6.8	23.234	0.57884	1.1121	29.189	4	3	1174900000	664680000	510270000
7671	YIF1B	3	27.4	6.5	0	8.8799	0.38705	0.85071	4.2477	2	1	676170000	484520000	191640000
7595	YLPM1	24	19.2	2	0	4.984	0.51389	0.98188	21.818	5	3	1132700000	763350000	369380000
6330	AAAS	21	56.2	56.2	56.2	323.31	0.44643	0.98031	13.942	31	7	7136900000	5015600000	2121200000
4114	AACS	3	4.8	4.8	4.8	5.1484	0.5226	1.0061	54.142	3	2	460580000	279610000	180970000
3797	AAGAB	8	39.7	39.7	39.7	23.436	0.55384	1.098	21.087	14	2	3497900000	2197900000	1299900000
6075	AAMDC	3	24.6	24.6	24.6	4.7833	0.47906	0.97612	1.258	2	0	700220000	492720000	207500000
2960	AAMP	9	26	26	26	100.53	0.58568	1.2098	18.422	20	4	6279400000	3714000000	2565300000
7106	AAR2	9	33.1	33.1	33.1	75.219	0.57254	1.0948	7.803	17	3	4969900000	3223900000	1746000000
2065	AARS	39	53.2	53.2	53.2	323.31	0.44176	0.84414	25.967	215	100	185780000000	131440000000	54346000000
3499	AARS2	26	38	38	38	323.31	0.4249	0.91557	19.717	42	13	12245000000	8328000000	3917400000
5637	AARSD1	12	36.9	36.9	36.9	95	0.42415	0.8813	12.933	25	7	8952700000	6322700000	2630000000
3410	AASDH	3	4.9	4.9	4.9	12.307	0.42586	0.92862	14.369	4	1	167740000	115240000	52497000
6335	AASDHPPT	9	29.1	29.1	29.1	32.255	0.44742	0.93782	8.4601	21	1	14780000000	10319000000	4461500000
6550	AATF	17	40	40	40	233.32	0.48769	1.0281	40.879	36	10	8849300000	5909700000	2939600000
5493	ABCA3	5	3.6	3.6	3.6	23.031	0.29852	0.66418	71.957	5	0	415970000	339670000	76298000
4326	ABCA7	2	1.2	1.2	1.2	2.4368	0.49183	1.0621	36.494	2	2	40383000	28145000	12238000
1226	ABCB1	11	10.2	10.2	10.2	39.188	0.77717	1.6937	21.788	14	4	1309200000	699850000	609320000
6331	ABCB10	21	32	32	30.9	248.81	0.43004	0.89375	16.378	40	8	14150000000	9670000000	4479900000
6234	ABCB6	16	29.1	29.1	29.1	216.35	0.38102	0.82445	12.823	26	8	5347800000	3884700000	1463000000
737	ABCB7	11	20.6	20.6	20.6	61.987	0.47171	0.99481	13.282	19	6	3291500000	2196800000	1094700000
6417	ABCB8	13	23	21.9	21.9	76.394	0.43347	0.9298	15.591	16	2	2837100000	1960000000	877120000
1778	ABCC1	22	27.6	27.6	27	184.03	0.51623	1.106	11.029	31	12	3901400000	2485600000	1415800000
519	ABCC4	16	15.1	14.6	14.6	48.431	0.48329	1.0485	22.367	19	6	1525100000	1033000000	492190000
1780	ABCD1	2	4	4	4	9.5398	0.55049	1.0509	21.027	2	0	191070000	125610000	65465000
1676	ABCD3	10	17.5	17.5	17.5	40.476	0.50035	0.96243	16.326	15	1	2630500000	1792800000	837710000
2387	ABCE1	27	51.4	51.4	43.6	323.31	0.49731	1.0115	16.122	91	30	72624000000	48351000000	24273000000
6747	ABCF2	19	37.9	37.9	37.9	77.19	0.56615	1.1203	6.6542	60	10	54675000000	34914000000	19762000000
6414	ABCF3	21	37.5	37.5	37.5	140.59	0.50193	1.0288	46.041	45	9	12750000000	7965500000	4784600000
6400	ABHD10	5	20.6	20.6	20.6	18.496	0.50601	0.95558	16.037	13	2	2833800000	1913500000	920210000
4581	ABHD11	9	39	39	39	60.225	0.4501	0.97911	18.281	16	6	3019600000	2124600000	894990000
4365	ABHD12	8	34.7	34.7	34.7	48.201	0.4538	0.9828	14.793	15	4	1596600000	1071400000	525220000
5241	ABHD14B	7	40.4	40.4	40.4	100.67	0.46186	1.0027	4.7624	21	4	13523000000	9273500000	4249200000
1058	ABHD16A	15	34.6	34.6	34.6	152.89	0.46489	0.98526	23.746	22	10	6924300000	4698900000	2225400000
3592	ABHD17B	2	7.3	7.3	7.3	2.6894	0.41013	0.84772	28.185	2	0	85453000	58983000	26470000
4729	ABHD3	2	9.5	9.5	9.5	8.0602	0.45344	0.91702	24.278	2	1	179380000	110470000	68909000
4628	ABHD4	3	36.7	36.7	36.7	4.4848	0.38489	0.80525	75.819	2	0	45724000	32965000	12759000
4722	ABHD5	6	31.2	31.2	31.2	58.27	0.34011	0.74657	34.276	8	4	1344400000	908030000	436320000
4322	ABI1	9	30.8	30.8	30.8	107.09	0.51465	1.0516	12.249	21	8	6133200000	4101400000	2031800000
1090	ABL1	20	23.6	23.6	21.2	145.5	0.52412	1.0015	17.113	35	12	8655400000	5602300000	3053100000
1925	ABL2	7	8.2	5.8	5.8	29.748	0.34615	0.787	67.084	5	1	466950000	315060000	151890000
6934	ABT1	12	59.6	59.6	59.6	26.963	0.45115	0.98254	31.013	14	4	2833900000	2033600000	800270000
1255	ACAA1	16	61.8	61.8	61.8	274.1	0.467	1.0032	19.021	38	9	9686900000	6582300000	3104600000
1930	ACAA2	6	22.9	22.9	22.9	86.498	0.42117	0.8551	13.108	9	2	2118900000	1488100000	630810000
2830	ACACA	65	36	36	34.7	323.31	0.53442	1.0704	30.277	139	38	58224000000	38122000000	20102000000
3711	ACAD10	8	12.9	12.9	12.9	89.117	0.45092	0.90999	26.87	11	0	802300000	568200000	234100000
6092	ACAD9	15	33.7	33.7	33.7	75.759	0.46711	0.95052	14.659	26	7	6209900000	4295500000	1914400000
1333	ACADM	10	25.7	25.7	25.7	87.295	0.47655	0.9459	9.7398	24	7	12166000000	8375200000	3790600000
1446	ACADS	6	19.4	19.4	19.4	25.03	0.42482	0.82253	37.739	7	0	1502100000	1067400000	434630000
1958	ACADSB	6	18.8	18.8	18.8	30.873	0.49376	1.0093	34.692	10	3	1721900000	1177300000	544630000
2079	ACADVL	27	52.7	52.7	52.7	323.31	0.52205	1.0209	18.804	84	22	47306000000	31542000000	15763000000
3139	ACAP2	14	24.2	24.2	24.2	179.17	0.49025	0.99421	11.579	19	7	3304000000	2202600000	1101400000
1615	ACAT1	15	42.9	42.9	38.4	200.29	0.47974	0.96517	8.1098	55	9	59796000000	38550000000	21246000000
5737	ACAT2	13	53.1	53.1	53.1	184.12	0.49416	1.0463	7.6456	45	11	43284000000	28977000000	14306000000
5994	ACBD3	10	30.3	30.3	30.3	310.3	0.46098	0.97179	11.204	19	5	6666800000	4542300000	2124600000
7435	ACBD5	6	13.6	13.6	13.6	12.512	0.52613	1.0233	31.445	6	2	657760000	400090000	257670000
5564	ACBD6	9	36.9	36.9	36.9	56.866	0.37625	0.81757	14.258	11	5	1492400000	1065200000	427160000
5016	ACD	2	11.6	11.6	11.6	25.178	0.46444	0.95974	14.602	2	0	179630000	113320000	66311000
7717	ACIN1	36	33.5	33.5	1.3	321.42	0.45486	0.97196	39.82	80	21	46672000000	31657000000	15015000000
2225	ACLY	49	50.8	50.8	50.8	323.31	0.4944	1.0304	7.3309	188	36	160490000000	105630000000	54862000000
1556	ACO1	30	44.4	44.4	43.6	189.04	0.48209	1.0043	15.085	57	15	17681000000	11994000000	5686300000
5497	ACO2	27	40.8	40.8	40.8	323.31	0.5137	1.0294	16.183	64	17	65068000000	41058000000	24010000000
6267	ACOT13	6	63.6	63.6	63.6	76.383	0.50833	0.9504	9.6734	24	8	13972000000	9284000000	4687900000
291	ACOT7	11	33.9	33.9	33.9	70.061	0.48405	1.0276	13.873	29	8	24114000000	15855000000	8258900000
404	ACOT8	1	21.6	21.6	21.6	8.4432	0.4755	0.93403	10.681	2	0	86346000	57017000	29329000
7105	ACOT9	10	31.4	31.4	31.4	74.018	0.41919	0.90408	13.07	15	6	2463800000	1746800000	717040000
3143	ACOX1	21	43.6	43.6	43.6	323.31	0.5221	1.0509	18.424	31	6	13094000000	8541700000	4552700000
1614	ACP1	10	76.6	76.6	76.6	288.42	0.43984	0.93294	13.405	37	11	28097000000	19111000000	8985900000
1318	ACP2	5	15.8	15.8	15.8	20.31	0.5451	1.0303	24.932	6	2	595390000	386690000	208700000
3405	ACSF3	11	24.1	24.1	24.1	50.502	0.483	1.008	13.094	14	5	1632400000	1081500000	550980000
1774	ACSL1	13	21.8	21.8	20.6	25.095	0.41587	0.84278	9.0532	13	1	2091500000	1477400000	614090000
1018	ACSL3	23	44.7	44.7	40.7	323.31	0.47498	0.95625	15.658	61	14	29437000000	20076000000	9360400000
678	ACSL4	11	23.1	19	19	83.207	0.49236	0.92014	39.985	11	8	1768700000	1154200000	614500000
6882	ACSL6	3	4.9	3.7	3.7	1.4456	3.4124	7.0105	236.77	2	2	140380000	19216000	121170000
3430	ACSM3	15	31.6	31.6	31.6	123.46	0.53706	1.0805	16.876	20	8	3748200000	2516300000	1231900000
6306	ACSS2	11	24.8	24.8	24.8	66.874	0.44616	0.91145	14.083	27	12	4718800000	3075300000	1643500000
2512	ACTA1	13	37.4	10.3	10.3	27.995	0.57695	1.0986	17.876	28	5	75374000000	46340000000	29034000000
2359	ACTB	25	90.1	90.1	4.5	323.31	0.48292	1.0075	14.345	535	197	561590000000	367100000000	194490000000
3452	ACTBL2	8	24.7	10.4	10.4	3.421	0.61785	1.186	15.329	2	0	338750000	217950000	120800000
2504	ACTG1	25	90.1	4.5	4.5	4.888	0.60705	1.1396	7.2682	4	2	35657000	22950000	12707000
1074	ACTL6A	15	44.8	44.8	44.8	286.68	0.49455	1.0099	12.856	39	15	38886000000	28365000000	10521000000
1360	ACTN1	42	62.7	40.9	39.2	323.31	0.50207	1.0322	14.302	67	15	31219000000	20310000000	10909000000
6577	ACTR10	8	24.2	24.2	24.2	40.159	0.47445	0.96641	16.041	15	4	2148600000	1422000000	726690000
2382	ACTR1A	12	33.8	33.8	25.8	180.88	0.50497	1.0186	14.731	28	4	17326000000	11349000000	5977100000
1906	ACTR1B	11	41.5	33.5	33.5	99.402	0.47117	0.95414	16.227	13	8	4081700000	3064600000	1017100000
2381	ACTR2	15	51	51	51	132.26	0.44899	0.95455	18.988	39	11	30396000000	20676000000	9720000000
2380	ACTR3	17	57.2	57.2	50.7	181.94	0.46242	1.0038	12	60	13	25447000000	17603000000	7844500000
6132	ACTR5	4	9.6	9.6	9.6	18.482	0.53112	1.1175	5.9954	6	0	511880000	323660000	188220000
5859	ACTR6	2	7	7	7	3.972	0.42459	0.94786	6.932	2	0	113060000	74889000	38169000
6121	ACTR8	8	14.7	14.7	14.7	31.74	0.41074	0.87922	18.194	9	4	697340000	479090000	218250000
2686	ACVR1	3	6.7	6.7	6.7	12.031	0.45106	0.87409	32.16	3	1	301560000	202160000	99401000
2962	ACVR2B	2	6.2	6.2	6.2	5.8588	0.25041	0.56792	21.017	2	0	76281000	57913000	18367000
2669	ACY1	16	51.7	51.7	51.7	226.38	0.39624	0.84104	8.0742	33	7	24864000000	17955000000	6908600000
1198	ACYP1	4	50.5	50.5	50.5	8.0468	0.43772	0.90081	2.3069	8	3	3497700000	1926700000	1570900000
3674	ADAL	6	17.7	17.7	17.7	10.917	0.50898	1.0088	62.493	7	3	2106800000	491340000	1615400000
395	ADAM10	11	22.2	22.2	22.2	128.08	0.42597	0.90994	5.2467	18	8	4004900000	2771200000	1233700000
2546	ADAM17	4	6.3	6.3	6.3	21.551	0.44764	0.95668	17.823	5	2	234900000	153250000	81649000
2904	ADAM9	3	3.7	3.7	3.7	1.5961	0.52002	1.0714	1.1556	2	0	108310000	66116000	42194000
3859	ADAMTSL4	4	4.9	4.9	4.9	4.5083	0.30207	0.66485	29.638	5	2	305030000	236020000	69005000
2291	ADAR	29	31.6	31.6	31.6	215.3	0.45741	0.96181	9.7482	67	14	30138000000	20428000000	9710400000
5661	ADAT1	3	6.8	6.8	6.8	5.8051	0.44701	1.0011	7.8205	3	1	149110000	100630000	48478000
4087	ADCK1	2	7.5	7.5	7.5	3.4434	0.41035	0.93507	17.003	2	0	264580000	202230000	62349000
7457	ADCY3	2	7.1	7.1	7.1	9.034	0.52358	1.1167	103.21	2	1	87997000	59684000	28314000
1813	ADD1	18	41.8	41.8	40.5	159.27	0.45537	0.95967	23.354	38	17	15327000000	10467000000	4859300000
1814	ADD2	16	26.9	25.8	25.8	102.12	0.50725	1.0547	15.655	37	6	9220200000	5923400000	3296700000
6741	ADD3	10	23.7	23.7	23.7	69.397	0.46712	0.96484	23.375	16	8	3100200000	1917600000	1182600000
1342	ADH5	18	48.9	48.9	48.9	164.3	0.49296	0.94533	11.23	68	25	70928000000	48723000000	22205000000
5692	ADI1	6	36.3	36.3	36.3	44.711	0.50023	1.0277	18.086	10	3	4747000000	3221500000	1525500000
4115	ADIPOR2	2	5.2	5.2	5.2	2.7766	0.42272	0.87315	13.962	2	0	139220000	91551000	47671000
2290	ADK	11	33.4	33.4	33.4	20.625	0.46789	0.93314	4.0751	22	6	18041000000	12211000000	5829300000
5970	ADNP	20	23.6	23.6	23.6	105.16	0.47592	1.0131	11.427	34	9	8031400000	4935500000	3095900000
3707	ADNP2	3	3.7	3.7	3.7	10.58	0.36714	0.84233	32.855	4	2	167600000	120790000	46808000
5413	ADO	9	50	50	50	79.733	0.48362	1.0086	2.2962	13	8	2329800000	1342200000	987540000
5584	ADPGK	11	34.2	34.2	34.2	96.442	0.51437	1.0007	6.3767	19	7	3390500000	2296700000	1093800000
6512	ADPRHL2	6	23.1	23.1	23.1	51.811	0.45129	0.96364	20.625	12	7	3273200000	2216400000	1056700000
3262	ADRM1	10	29.7	29.7	29.7	84.588	0.47146	1.052	11.899	32	8	15188000000	10048000000	5140100000
1732	ADSL	20	51.9	51.9	51.9	323.31	0.47283	0.99689	14.727	46	14	29552000000	19450000000	10103000000
1730	ADSS	16	42.8	42.8	38.2	195.53	0.50147	1.0397	13.022	38	8	38249000000	24745000000	13504000000
4343	ADSSL1	4	10.1	5.5	5.5	2.4359	0.42947	0.873	2.3166	2	1	94134000	64113000	30021000
2733	AES	2	14.2	14.2	14.2	26.032	0.37818	0.81956	23.199	5	4	412920000	300330000	112600000
2173	AFF1	5	5.8	5.8	5.8	11.358	0.59116	1.1991	83.261	6	4	549540000	222030000	327500000
6773	AFF4	9	9	9	9	14.605	0.45693	0.9454	14.654	10	5	482800000	319850000	162950000
7205	AFG3L2	28	34.9	34.9	33.9	276.73	0.50928	1.0018	47.461	60	20	20504000000	13521000000	6983200000
6985	AGAP1	3	7.4	5.1	5.1	2.5889	1.0419	2.1203	99.732	2	1	511330000	211840000	299490000
5333	AGAP3	12	20.1	20.1	17.6	122.43	0.47927	1.0384	9.6794	16	5	5475200000	3250600000	2224600000
2196	AGFG1	7	18.1	18.1	18.1	188	0.52773	1.0635	15.702	12	1	4575700000	2975900000	1599800000
947	AGFG2	4	12.9	12.9	12.9	13.358	0.54183	1.1044	19.546	5	1	298500000	202740000	95764000
3435	AGK	14	49.1	49.1	49.1	190.39	0.59212	1.1527	12.602	37	17	26714000000	18612000000	8101600000
1808	AGL	41	35.8	35.8	35.8	323.31	0.46895	0.99862	16.886	66	12	17910000000	12231000000	5679400000
6894	AGO1	18	27	15.3	10.9	36.725	0.55075	1.0619	41.616	11	5	587570000	362050000	225520000
6886	AGO2	29	44.4	44.4	32.7	181.24	0.49712	1.0313	21.052	61	23	13820000000	8292600000	5527600000
6133	AGO3	11	14.5	2.8	2.8	2.9328	0.50172	1.0825	13.83	5	1	426320000	292490000	133830000
5513	AGPAT1	4	21.2	21.2	21.2	46.159	0.47328	1.024	15.216	6	2	1911300000	1276800000	634430000
6356	AGPAT3	7	17.8	17.8	17.8	12.49	0.47686	0.92728	39.725	9	4	1913100000	887870000	1025200000
6410	AGPAT5	8	31.6	31.6	31.6	79.234	0.44155	0.94632	9.1752	15	5	4599500000	3153600000	1445900000
286	AGPS	17	40.7	40.7	40.7	289.51	0.4567	0.92434	26.717	24	5	15530000000	10580000000	4950500000
340	AGRN	6	3.8	3.8	3.8	4.7274	0.40198	0.8532	12.802	5	4	280760000	191380000	89379000
6997	AGTPBP1	2	1.7	1.7	1.7	2.9348	0.28809	0.59115	28.932	2	0	38411000	26159000	12251000
3833	AGTRAP	3	29.6	29.6	29.6	85.722	0.39212	0.85764	8.4514	7	2	4919700000	3557500000	1362200000
4830	AHCTF1	43	25.9	25.9	25.6	323.31	0.53184	1.0636	21.224	56	23	12397000000	7896800000	4500300000
1598	AHCY	21	52.1	52.1	52.1	323.31	0.49647	1.0703	54.167	93	30	144280000000	93657000000	50623000000
642	AHCYL1	15	30.8	30.8	30.8	38.788	0.37919	0.72696	19.907	24	11	5994100000	4507100000	1487000000
3581	AHDC1	14	11.8	11.8	11.8	32.906	0.47009	0.926	29.538	13	4	1236300000	810110000	426200000
4344	AHI1	3	2.8	2.8	2.8	2.8206	0.27852	0.53916	86.016	3	2	97405000	80413000	16993000
2757	AHNAK	115	38.5	38.5	38.5	323.31	0.44206	0.85348	20.195	194	58	63487000000	43024000000	20463000000
1002	AHSA1	12	46.4	46.4	46.4	131.29	0.47362	1.0091	40.726	27	3	24133000000	15890000000	8243000000
6590	AHSP	5	48	48	48	9.0809	0.42209	0.86821	18.204	4	0	368830000	251310000	117520000
5037	AIDA	11	42.5	42.5	40.5	143.07	0.47206	0.9003	20.774	15	8	2711200000	1523800000	1187500000
5557	AIF1L	2	14.7	14.7	14.7	1.5143	0.36002	0.83993	35.892	2	1	58197000	39927000	18270000
1052	AIFM1	21	44.5	44.5	44.5	190.4	0.47127	0.95	19.321	53	12	56572000000	38136000000	18436000000
5582	AIFM2	6	20.4	20.4	20.4	46.187	0.41028	0.87218	5.554	8	1	1289100000	877860000	411230000
2798	AIMP1	17	63.5	63.5	63.5	209.06	0.45359	0.99183	20.573	51	15	39011000000	27198000000	11812000000
295	AIP	11	37.9	37.9	37.9	49.781	0.43252	0.88135	14.7	20	5	10949000000	7657000000	3291700000
1092	AK1	8	41.2	41.2	41.2	73.451	0.43212	0.90314	11.504	33	7	10675000000	7422300000	3253100000
2269	AK2	13	69	69	69	256.25	0.49502	0.99057	31.635	65	12	102710000000	68392000000	34320000000
6814	AK3	13	62.6	62.6	62.6	86.317	0.45919	0.88982	14.929	25	8	11972000000	7739600000	4232700000
1654	AK4	8	47.1	47.1	47.1	65.609	0.51095	1.0025	17.499	16	4	5173500000	3305300000	1868200000
7145	AK6	4	37.2	37.2	37.2	116.49	0.52012	1.1239	21.55	7	1	3360500000	2272800000	1087800000
3576	AK9	3	1.2	0.8	0.8	1.0353	0.51912	0.997	6.9073	3	0	442280000	288440000	153830000
4888	AKAP1	12	16.5	16.5	16.5	42.13	0.49026	0.97089	19.47	15	6	2563500000	1660500000	902950000
594	AKAP10	2	2.9	2.9	2.9	1.4243	0.45813	0.99791	1.1223	2	1	83263000	55244000	28019000
6858	AKAP11	4	2.9	2.9	2.9	20.987	0.45864	0.93222	33.703	6	4	192200000	136720000	55484000
2645	AKAP17A	8	13.2	13.2	13.2	38.403	0.39742	0.85938	16.133	9	1	1123100000	793810000	329240000
636	AKAP8	14	26.4	26.4	26.4	176.66	0.50618	1.0333	13.26	28	7	6771700000	4467100000	2304600000
6936	AKAP8L	9	19.8	19.8	10.5	75.311	0.50085	1.07	10.01	22	10	7505500000	4988800000	2516700000
3438	AKIRIN2	3	25.6	25.6	25.6	4.7514	0.467	1.0087	16.515	3	1	160610000	108630000	51981000
1400	AKR1A1	15	57.5	57.5	57.5	156.67	0.48687	0.95944	13.882	26	7	16449000000	11138000000	5311400000
1416	AKR1B1	7	25.6	25.6	25.6	15.87	0.43269	0.85281	23.067	10	3	4930200000	3417800000	1512400000
2687	AKR1C1	14	63.5	63.5	5.3	208.91	0.45177	0.95437	5.9689	69	29	47638000000	34780000000	12858000000
2214	AKR1C2	13	56.7	10.5	10.5	9.3501	0.39495	0.84334	32.753	8	5	1330100000	950660000	379460000
1914	AKR1C3	8	32.8	13.6	13.6	20.05	0.37711	0.80859	12.008	2	0	551660000	398800000	152860000
2174	AKR1D1	1	2.8	2.8	2.8	1.5028	0.49602	1.0656	7.4816	4	0	5542900000	3632700000	1910200000
583	AKR7A2	10	33.1	33.1	33.1	47.125	0.45691	0.92763	12.568	23	10	9175900000	6169300000	3006600000
1752	AKT1	9	22.1	12.9	12.9	14.117	0.67778	1.2761	17.4	6	2	887040000	569090000	317950000
5028	AKT1S1	7	31.6	31.6	31.6	40.071	0.51088	1.0399	11.673	11	4	2712000000	1858400000	853610000
1753	AKT2	10	22.7	22.7	13.5	42.393	0.42479	0.90522	11.476	13	5	3216600000	2236900000	979640000
1383	ALAD	3	13.6	13.6	13.6	12.659	0.40031	0.85906	18.807	3	1	362400000	262680000	99723000
1371	ALAS1	4	9.4	9.4	9.4	9.0992	0.43544	0.94593	33.844	4	2	281890000	184960000	96927000
4314	ALDH16A1	11	17.3	17.3	17.3	76.647	0.45716	0.96185	10.513	20	5	6401900000	4164900000	2237100000
2270	ALDH18A1	34	50.1	50.1	50.1	282.14	0.48667	0.99661	13.235	88	22	43288000000	29163000000	14126000000
1079	ALDH1A1	13	28.7	25.5	25.5	56.063	0.43985	0.84509	5.7377	11	2	5001200000	3487100000	1514200000
908	ALDH1A2	27	58.1	58.1	52.3	323.31	0.44415	0.89082	18.813	95	30	90164000000	63671000000	26493000000
1739	ALDH1B1	17	36	33.1	27.7	176.6	0.48242	1.0376	36.813	42	8	20358000000	13634000000	6724100000
3383	ALDH1L2	5	9.4	9.4	9.4	25.302	0.41239	0.78521	21.533	7	6	313610000	225000000	88608000
1156	ALDH2	15	35.2	31.9	30.6	115.58	0.42206	0.88819	33.363	18	3	8894900000	6244100000	2650800000
1705	ALDH4A1	15	39.8	39.8	39.8	170.25	0.4513	0.92876	13.755	28	2	8205900000	5653700000	2552200000
2160	ALDH5A1	3	6.7	6.7	6.7	1.5394	0.44341	0.95563	8.3523	3	1	334660000	239430000	95231000
2652	ALDH6A1	10	23.2	23.2	23.2	64.674	0.35848	0.68561	16.201	12	4	1319700000	916000000	403700000
2042	ALDH9A1	14	34.8	34.8	34.8	56.349	0.4681	0.97221	17.652	24	11	13489000000	8783800000	4705100000
1132	ALDOA	23	69.2	69.2	36.8	244.98	0.48476	1.0138	41.657	151	35	363870000000	242620000000	121260000000
1276	ALDOC	18	56.6	50.8	50.8	176.12	0.44897	0.96546	45.698	53	23	69529000000	48072000000	21457000000
5622	ALG1	8	19.8	19.8	19.8	55.879	0.41859	0.91401	5.7435	17	3	4109700000	2841600000	1268100000
3466	ALG10B	2	4.7	4.7	4.7	4.3061	0.46175	1.0145	22.754	3	0	342830000	229040000	113800000
3351	ALG11	5	13.8	13.8	13.8	58.973	0.61892	1.1912	25.145	6	0	403510000	256990000	146520000
6239	ALG13	5	48.5	48.5	14.4	38.875	0.47965	0.97901	96.012	4	3	904380000	519040000	385330000
6032	ALG2	3	12.7	12.7	12.7	38.509	0.65343	1.2462	20.415	3	0	400800000	266960000	133850000
4889	ALG3	4	11.1	11.1	11.1	13.478	0.36276	0.78254	45.396	4	2	1530500000	993560000	536940000
7283	ALG5	11	38.6	38.6	38.6	33.21	0.45719	0.91964	10.971	19	6	4987000000	3094700000	1892300000
7282	ALG6	2	3.9	3.9	3.9	1.5605	0.46255	1.019	4.6288	3	1	816050000	556900000	259140000
5711	ALG8	3	7.2	7.2	7.2	12.142	0.42885	0.91767	7.004	7	2	1486400000	1030000000	456440000
6065	ALG9	4	8.8	8.8	8.8	7.7644	0.38172	0.79007	18.517	6	2	340380000	233240000	107140000
2961	ALKBH1	6	21.9	21.9	21.9	57.221	0.46184	0.99206	19.099	6	2	655330000	427330000	228000000
3718	ALKBH2	4	22.6	22.6	22.6	14.637	0.37768	0.80602	52.621	4	2	806990000	524880000	282110000
6544	ALKBH4	4	17.5	17.5	17.5	14.85	0.49391	1.0758	11.227	7	2	1944600000	1318800000	625760000
3788	ALKBH5	6	25.9	25.9	25.9	113.14	0.51248	0.98909	30.301	11	9	2435500000	1712600000	722950000
3373	ALKBH6	4	21.4	21.4	21.4	30.93	0.48207	1.0543	22.867	4	2	283730000	205000000	78724000
5624	ALKBH7	4	33	33	33	27.073	0.39508	0.85623	34.486	5	2	466990000	324500000	142500000
5047	ALKBH8	4	9	9	9	41.91	0.35675	0.73021	19.198	7	2	453490000	334810000	118680000
4664	ALMS1	15	5.8	5.8	5.8	35.606	0.58707	1.1284	27.447	13	8	929480000	582140000	347340000
7496	ALYREF	9	46.6	46.6	46.6	182.45	0.48085	1.0326	12.201	57	14	86152000000	57925000000	28228000000
5846	AMBRA1	5	5.9	5.9	5.9	23.38	0.46713	1.0073	15.616	5	1	294080000	189280000	104790000
1488	AMD1	4	12	12	12	6.837	0.36614	0.79658	38.666	4	1	199010000	141850000	57161000
7104	AMDHD2	9	35	35	35	104.48	0.38117	0.83348	18.474	14	4	1274600000	890840000	383770000
6885	AMFR	9	18.2	18.2	18.2	40.085	0.41247	0.88922	69.48	12	5	1498300000	1075600000	422680000
3301	AMHR2	1	1.6	1.6	1.6	1.352	0.76611	1.6739	2.5617	2	0	170450000	93118000	77329000
7206	AMMECR1	4	14.4	14.4	14.4	16.675	0.43067	0.92337	7.2402	7	1	1528500000	1025400000	503060000
3672	AMMECR1L	2	16.5	16.5	16.5	5.0075	0.64521	1.4061	3.2196	2	0	46757000	29477000	17280000
4280	AMN1	2	14.7	14.7	14.7	6.6158	0.42414	0.8781	28.4	2	1	140560000	106400000	34167000
4283	AMOTL1	5	6	5.3	4.3	13.16	0.31164	0.62693	33.121	4	2	211870000	150930000	60939000
2628	AMPD2	15	18.8	18.8	18.8	70.165	0.42968	0.91392	12.725	29	7	7851700000	5471500000	2380200000
2627	AMPD3	7	13.8	13.8	13.8	47.563	0.39269	0.76483	23.393	8	7	587850000	420910000	166940000
5933	ANAPC1	31	22.1	22.1	22.1	193.61	0.47541	0.99044	8.624	52	13	7347600000	4878500000	2469100000
6940	ANAPC10	5	41.6	41.6	41.6	9.4164	0.43608	0.95636	11.093	6	2	1550500000	1066800000	483690000
5599	ANAPC13	3	27	27	27	9.1887	0.48238	1.0406	29.813	5	0	635200000	437630000	197570000
5098	ANAPC16	2	24.5	24.5	24.5	4.3141	0.47508	0.9678	0.35087	2	0	733400000	504080000	229330000
6842	ANAPC2	18	28.2	28.2	28.2	77.399	0.47271	1.0208	17.881	34	12	4491100000	3096300000	1394900000
6841	ANAPC4	19	33.7	33.7	33.7	198.37	0.46814	0.99191	14.084	34	8	5297800000	3564500000	1733300000
6840	ANAPC5	20	36.2	35.4	35.4	167.44	0.47744	1.0424	11.338	28	14	6282700000	3728000000	2554700000
6839	ANAPC7	17	30.6	30.6	30.6	70.972	0.49194	0.98566	10.418	33	7	9714400000	6558700000	3155700000
1445	ANK1	52	39.1	39.1	37.9	323.31	0.52687	1.1045	19.728	118	17	47663000000	30683000000	16980000000
2804	ANK3	13	4.3	3.9	1.8	30.1	0.51541	0.98567	19.52	15	4	2009900000	1470000000	539950000
6680	ANKFY1	13	13	13	13	83.746	0.46601	1.0072	60.853	15	7	2904300000	1951400000	952930000
4244	ANKHD1	34	19.4	19.4	12.9	323.31	0.52945	1.0718	21.03	47	16	10869000000	7346900000	3522100000
4160	ANKLE2	20	29.4	29.4	29.4	83.851	0.50517	1.1315	24.279	23	7	2837000000	1842600000	994450000
4202	ANKMY2	15	41.7	41.7	41.7	88.045	0.54187	1.0623	41.419	30	6	11398000000	6769000000	4629300000
3840	ANKRD11	3	2.2	2.2	2.2	69.835	0.4204	0.92395	10.84	3	1	108480000	80980000	27496000
4307	ANKRD13A	7	21.2	21.2	19.2	101.18	0.43827	0.89613	22.823	9	4	1157300000	818470000	338800000
3787	ANKRD16	2	11.4	11.4	11.4	14.288	0.52734	1.0531	6.1343	3	2	448070000	300850000	147220000
768	ANKRD17	31	17.6	12.1	12.1	82.618	0.50032	1.0783	20.73	23	3	4644000000	3136100000	1507900000
6989	ANKRD26	3	1.9	1.9	1.9	1.7925	0.23838	0.47129	47.208	2	2	104590000	92205000	12382000
5328	ANKRD27	12	14.3	14.3	14.3	38.063	0.43946	0.94916	33.2	15	5	1634500000	1119000000	515430000
464	ANKRD28	16	20.6	20.6	19.7	121.75	0.47302	0.97407	9.0077	31	14	5108300000	3343000000	1765300000
3446	ANKRD39	2	18.6	18.6	18.6	7.5405	0.41147	0.88278	11.066	3	0	385800000	284990000	100820000
6918	ANKRD50	7	8.5	8.5	8.5	16.689	0.49321	0.97878	44.069	6	4	361340000	248250000	113090000
4484	ANKRD52	8	9	8.1	8.1	23.686	0.50971	1.1102	15.449	12	2	1708200000	1132200000	576000000
3737	ANKRD54	3	8.7	8.7	8.7	3.9358	0.47934	1.0392	1.6078	2	0	377610000	248510000	129100000
4882	ANKS1A	11	13.9	13.9	13.9	28.425	0.51043	1.0398	37.143	15	5	1313300000	901920000	411420000
3655	ANKS6	3	4.7	4.7	4.7	5.4621	0.51356	1.1186	24.692	3	2	108360000	75492000	32869000
6110	ANKZF1	15	31.3	31.3	31.3	116.63	0.43002	0.92883	18.807	25	10	4978500000	3424500000	1554100000
6297	ANLN	23	23	23	23	99.197	0.5084	0.99382	14.169	31	9	3845800000	2376900000	1469000000
6469	ANO10	9	20.5	20.5	20.5	71.23	0.48346	1.0437	16.839	14	5	2783800000	1879300000	904450000
3408	ANO6	4	5.5	5.5	5.5	14.085	0.40296	0.99577	19.162	5	2	532140000	382120000	150020000
1870	ANP32A	9	43	43	34.5	149.21	0.48956	1.0012	21.372	36	14	64270000000	42909000000	21360000000
4890	ANP32B	8	29.1	22.7	22.7	9.9122	0.52217	1.0135	30.091	35	13	57267000000	36825000000	20442000000
5642	ANP32E	8	29.5	29.5	29.5	145.91	0.48867	0.99992	12.683	25	8	34918000000	24322000000	10596000000
2339	ANTXR2	5	12.5	12.5	12.5	13.27	0.48489	1.0022	6.2178	9	3	1110000000	757550000	352490000
1134	ANXA1	27	74	74	74	323.31	0.44164	0.91333	20.285	138	37	282900000000	191250000000	91648000000
2133	ANXA11	14	31.7	31.7	31.7	117.83	0.44271	0.90827	15.06	38	7	39869000000	27147000000	12722000000
1200	ANXA2	23	71.4	71.4	71.4	153.62	0.46793	0.9781	19.243	60	15	119280000000	74501000000	44775000000
1355	ANXA3	13	47.7	47.7	47.7	47.827	0.56212	1.2224	11.493	19	3	3546000000	2281400000	1264600000
1265	ANXA4	12	42.3	42.3	42.3	85.826	0.49915	1.0565	16.601	19	6	4281700000	2897500000	1384200000
1247	ANXA5	18	65.6	65.6	65.6	237.39	0.43635	0.91989	18.387	37	10	40110000000	26316000000	13794000000
1223	ANXA6	4	6.5	6.5	6.5	5.6887	0.24106	0.48364	138.68	4	3	185880000	130020000	55858000
1531	ANXA7	19	38.1	38.1	36.9	114.57	0.45112	0.95202	11.734	57	9	41151000000	27993000000	13158000000
2766	AP1B1	35	42.5	25.1	25.1	286.83	0.48234	0.99309	10.798	32	13	11728000000	8042100000	3685400000
620	AP1G1	21	31.3	31.3	31.3	180.08	0.5197	1.0288	10.446	46	14	10214000000	6759600000	3454100000
868	AP1G2	4	5.4	5.4	5.4	5.8621	0.60093	1.1343	17.053	6	2	167330000	111410000	55928000
5771	AP1M1	17	52.7	52.7	52.7	97.038	0.45991	0.96835	17.405	28	11	10444000000	6927700000	3516400000
2414	AP1S1	6	43.7	43.7	38.6	104.72	0.49008	1.0615	6.0419	10	1	2412100000	1601100000	811030000
1042	AP2A1	39	48.1	48.1	37.2	201.89	0.44653	0.9257	12.243	79	17	48032000000	32724000000	15308000000
940	AP2A2	23	31.5	20.1	20.1	88.307	0.4797	1.0012	17.096	25	8	5649000000	3369300000	2279700000
2488	AP2B1	37	45	45	27.4	319.83	0.4919	1.008	17.903	113	29	58218000000	39128000000	19090000000
5085	AP2M1	14	37.1	37.1	27.6	87.073	0.47384	0.94571	7.9015	38	15	19602000000	13005000000	6597200000
2237	AP2S1	5	35.9	35.9	35.9	22.281	0.40903	0.90016	29.19	16	6	6545000000	4585900000	1959100000
303	AP3B1	30	30.3	30.3	30.3	323.31	0.48794	0.98765	18.396	67	21	17522000000	11830000000	5691900000
385	AP3D1	23	27.3	27.3	27.3	168.84	0.45236	0.96982	25.709	38	8	11537000000	6720400000	4816600000
7084	AP3M1	14	56.5	56.5	51.7	185.52	0.48056	0.99877	10.474	31	8	7548900000	5142200000	2406700000
2236	AP3M2	6	19.6	14.8	14.8	2.3149	0.58037	1.0951	57.765	3	2	215930000	138500000	77430000
4862	AP3S1	7	37.3	37.3	37.3	86.951	0.43205	0.94335	8.9995	13	2	4482900000	3101700000	1381200000
2343	AP3S2	2	11.4	11.4	11.4	16.319	0.57023	1.2426	1.2949	2	0	263240000	171550000	91691000
7295	AP4B1	11	16.9	16.9	16.9	28.855	0.61183	1.2955	39.918	14	5	1206200000	742680000	463480000
6978	AP4E1	8	10	10	10	18.078	0.4662	0.88127	25.467	11	1	493860000	331470000	162380000
299	AP4M1	2	6.4	6.4	6.4	3.5683	0.46732	1.0169	33.114	3	1	75289000	53396000	21893000
7220	AP4S1	2	13.2	13.2	13.2	2.8005	0.48746	0.92585	32.551	3	0	317410000	209460000	107950000
3358	AP5B1	5	8.4	8.4	8.4	22	0.52747	1.1381	25.21	5	4	368090000	255000000	113090000
5914	AP5M1	3	6.3	6.3	6.3	1.5312	0.63763	1.2025	7.669	3	2	182920000	116170000	66757000
6416	AP5S1	3	30	30	30	25.728	0.33366	0.98634	26.665	3	0	295110000	209450000	85665000
560	AP5Z1	7	8.4	8.4	8.4	11.049	0.437	0.88778	17.127	8	2	556910000	373240000	183670000
400	APAF1	9	8.2	8.2	8.2	25.174	0.45517	0.89423	10.363	11	5	847130000	552900000	294240000
5495	APBA2	6	12.3	12.3	10.9	11.996	0.45576	0.92824	8.5065	8	3	839810000	572720000	267090000
1619	APC	7	3.7	3.7	3.7	29.381	0.5765	1.0778	28.062	9	2	223740000	152830000	70913000
1386	APEH	23	48	48	48	259.51	0.44476	0.90251	9.7708	60	21	25464000000	17635000000	7829500000
1663	APEX1	17	55.3	55.3	55.3	323.31	0.46222	1.0169	6.9273	44	8	43208000000	28486000000	14721000000
5831	API5	26	55.3	55.3	55.3	269.98	0.45181	0.95029	14.597	64	22	57725000000	39024000000	18701000000
5205	APIP	10	50.4	50.4	50.4	48.857	0.53414	1.0388	34.785	32	7	12800000000	8247300000	4552300000
4372	APITD1	3	22.5	22.5	22.5	5.7402	0.45134	0.96726	13.898	4	1	409360000	278940000	130420000
2714	APLP2	6	10.5	10.5	10.5	34.308	0.36578	0.78357	19.607	6	2	494860000	379090000	115770000
6228	APMAP	12	35.1	35.1	35.1	90.019	0.46843	0.95066	41.795	19	7	4590300000	3229600000	1360700000
1135	APOB	5	0.9	0.7	0.7	5.8007	0.3391	0.69626	76.177	4	3	668470000	507570000	160900000
6762	APOBEC3B	10	33.2	33.2	22	40.106	0.38569	0.83564	9.3284	17	5	3535300000	2549200000	986070000
6345	APOBEC3C	7	45.3	42.1	35.8	41.394	0.61023	1.2083	22.873	23	10	3614000000	2351800000	1262200000
4200	APOBEC3F	3	8.3	5.1	5.1	2.6643	0.44822	0.91486	20.678	2	0	74125000	51220000	22906000
6187	APOBEC3G	3	9.1	9.1	9.1	7.9221	0.50333	1.0831	48.909	3	2	224880000	154030000	70843000
5681	APOO	4	34.3	34.3	34.3	44.532	0.47104	1.0175	13.906	7	2	1343800000	920370000	423430000
3858	APOOL	10	58.2	58.2	58.2	61.839	0.43877	0.90345	22.566	20	5	3441100000	2391900000	1049200000
6866	APPL1	3	6.6	6.6	6.6	17.892	0.38174	0.73558	64.857	5	3	701150000	531660000	169490000
1208	APRT	10	70.6	70.6	70.6	146.21	0.41612	0.89305	8.6411	54	12	46455000000	31908000000	14547000000
3986	APTX	5	33.3	33.3	33.3	15.508	0.50704	1.1464	11.721	9	4	1507000000	939740000	567210000
665	AQR	32	26.5	26.1	26.1	191.1	0.46645	1.006	17.696	55	12	16534000000	11202000000	5332200000
1303	ARAF	10	30	28.1	28.1	65.858	0.47445	1.0377	19.136	12	6	973750000	659660000	314090000
5334	ARAP1	29	26.1	26.1	25.7	147.83	0.43742	0.93753	34.985	33	15	6753000000	4584000000	2169000000
4803	ARAP3	3	3.2	3.2	3.2	8.9972	0.73865	1.6214	4.625	2	2	88553000	58129000	30424000
2014	ARCN1	23	47.7	47.7	47.7	106.74	0.48305	0.93625	23.225	66	20	36703000000	25349000000	11354000000
2385	ARF1	6	35.9	35.9	24.3	22.362	0.45982	0.92041	5.8304	39	11	91155000000	59520000000	31635000000
1499	ARF4	5	28.3	22.2	22.2	8.5503	0.56141	1.1498	18.422	8	0	7485100000	4822500000	2662600000
2581	ARF5	5	35.3	21.3	21.3	14.017	0.47589	1.0259	8.3237	9	3	10306000000	6684700000	3621700000
2449	ARF6	4	33.1	33.1	33.1	53.455	0.46641	0.95995	9.7132	12	5	6342800000	4300000000	2042900000
4444	ARFGAP1	15	51.2	51.2	51.2	200.2	0.44704	0.96369	4.7681	24	5	9510500000	6474200000	3036200000
4439	ARFGAP2	19	47.2	47.2	47.2	156.45	0.43601	0.93922	30.817	36	12	13367000000	9068700000	4298500000
6235	ARFGAP3	4	11.2	11.2	11.2	36.8	0.49938	0.9631	9.1891	7	3	1335600000	859310000	476240000
7298	ARFGEF1	27	20.8	20.8	15.2	150.92	0.50984	0.96574	26.449	35	12	4849500000	3305700000	1543800000
2222	ARFIP1	8	26.3	26.3	26.3	33.072	0.50895	0.96808	18.165	11	4	6423300000	4250400000	2172900000
2221	ARFIP2	5	19.4	19.4	19.4	24.619	0.41676	0.92928	10.708	19	10	1895300000	1293200000	602170000
2966	ARFRP1	4	28.4	28.4	28.4	31.787	0.54313	1.0455	32.021	5	1	568730000	350440000	218290000
2548	ARG2	10	48.9	48.9	48.9	154.63	0.39606	0.80949	15.663	15	8	4127800000	2777600000	1350300000
6476	ARGLU1	3	8.8	8.8	8.8	2.335	0.35856	0.83387	12.102	2	0	1076000000	790700000	285290000
2731	ARHGAP1	17	55.4	55.4	55.4	185.38	0.48048	0.94915	14.432	31	10	11591000000	7738100000	3853200000
3779	ARHGAP11A	2	6.3	6.3	6.3	11.108	0.37761	0.78268	38.736	2	0	64624000	46963000	17661000
4241	ARHGAP12	4	8.1	8.1	8.1	27.995	0.53945	1.0304	17.082	5	3	248490000	166940000	81547000
3660	ARHGAP17	18	33.7	33.7	33.7	184.24	0.4428	0.93039	17.044	25	9	4109400000	2834300000	1275100000
4376	ARHGAP18	18	28.8	28.8	28.8	50.247	0.50755	1.0131	14.998	22	3	8453100000	5622500000	2830700000
3105	ARHGAP19	4	11.1	11.1	11.1	9.2138	0.43536	0.84921	11.905	4	0	275990000	185000000	90988000
3557	ARHGAP21	9	7	7	7	10.563	0.47423	0.97116	11.103	8	3	642620000	414050000	228570000
4032	ARHGAP22	4	8.7	8.7	8.7	16.128	0.49871	0.98301	24.293	5	2	182690000	121210000	61481000
1915	ARHGAP25	2	9.2	9.2	9.2	6.4799	0.42328	0.84521	31.59	2	1	62108000	39682000	22425000
6352	ARHGAP35	17	17.1	17.1	17.1	76.807	0.47366	1.006	21.448	22	14	2371100000	1447500000	923560000
2595	ARHGAP4	16	24.9	24.9	24.9	123.14	0.33786	0.72976	22.807	27	12	3897200000	2860700000	1036500000
2818	ARHGAP5	8	8.1	8.1	8.1	29.307	0.36256	0.84595	20.817	8	1	642120000	447980000	194140000
547	ARHGAP6	16	23.2	23.2	23.2	139.92	0.4839	0.93637	21.998	19	4	2084100000	1362200000	721850000
2194	ARHGDIA	9	56.9	56.9	56.9	146.86	0.49196	1.0828	6.8531	31	9	29746000000	20313000000	9432500000
2195	ARHGDIB	2	34.1	34.1	34.1	9.1381	0.38385	0.73275	15.424	2	1	41134000	29147000	11988000
7688	ARHGEF1	34	41.2	41.2	40.5	323.31	0.47344	0.9836	36.875	78	22	31745000000	21493000000	10252000000
446	ARHGEF10	6	8.3	8.3	8.3	11.92	0.4899	0.92428	5.2721	9	5	218050000	137970000	80072000
465	ARHGEF11	3	2.8	2.8	2.8	10.543	0.3469	0.75714	14.19	3	3	113780000	83866000	29912000
6607	ARHGEF12	16	10.8	10.8	10.8	45.202	0.43482	0.88965	19.307	18	6	1564900000	1100200000	464740000
4941	ARHGEF2	37	45.3	45.3	45.3	323.31	0.46588	1.0111	12.497	84	15	33041000000	22367000000	10673000000
4706	ARHGEF40	2	2	2	2	7.3189	0.3218	0.69893	55.187	2	1	85398000	57135000	28264000
3136	ARHGEF6	4	5.5	2.6	2.6	2.5446	0.35432	0.77567	43.351	2	2	58388000	39857000	18531000
7416	ARHGEF7	13	21.7	21.7	18.4	204.63	0.56782	1.2023	28.473	20	3	3359100000	2084900000	1274200000
367	ARID1A	35	22.1	22.1	20.1	323.31	0.48706	0.99174	20.537	71	17	18914000000	12670000000	6243800000
4573	ARID1B	17	10.2	8.2	8.2	44.31	0.51154	1.0717	17.069	17	7	1446400000	844190000	602190000
3648	ARID2	21	14.4	14.4	14.4	120.9	0.48528	1.0312	19.06	34	11	6277900000	3857200000	2420700000
5507	ARID3A	21	37.3	37.3	34.6	121.46	0.40714	0.86972	46.203	51	21	14925000000	10642000000	4283200000
4215	ARID3B	10	23.9	21	21	44.608	0.39024	0.85355	15.157	9	2	990260000	692780000	297480000
1697	ARID4A	4	3	3	3	5.8806	0.50906	1.1131	17.689	3	0	390720000	261590000	129130000
3412	ARID4B	13	14.6	14.6	14.6	104.92	0.54452	1.045	19.852	20	10	2943200000	1864700000	1078500000
7207	ARIH1	12	25.9	25.9	25.9	71.302	0.49453	0.95563	18.692	19	2	4735900000	3178700000	1557200000
991	ARIH2	9	24.9	24.9	24.9	108.45	0.43007	0.9481	9.7076	16	4	2800300000	1931400000	868940000
1880	ARL1	9	66.3	66.3	66.3	64.845	0.49448	0.95395	8.9124	24	8	10182000000	6887400000	3294900000
6540	ARL15	4	26	26	26	119.86	0.53798	1.1656	2.2375	5	1	800570000	517030000	283540000
1827	ARL2	4	29.3	29.3	29.3	70.95	0.45449	0.93212	5.0106	7	2	3265300000	2218800000	1046500000
7097	ARL2BP	2	14.1	14.1	14.1	9.1333	0.49693	0.94679	13.005	2	0	115470000	77273000	38193000
1828	ARL3	7	53.3	53.3	53.3	166.32	0.46547	0.97962	5.6953	15	4	4343900000	2880500000	1463400000
5276	ARL5B	3	26.3	26.3	26.3	17.389	0.54916	1.0609	22.524	4	1	499880000	341810000	158080000
5902	ARL6	2	16.1	16.1	16.1	8.144	0.41104	0.78439	15.151	2	2	126020000	95182000	30838000
3644	ARL6IP4	2	8.8	8.8	8.8	18.109	0.38241	0.83119	14.636	3	2	862910000	608450000	254470000
878	ARL6IP5	5	25	25	25	70.273	0.42774	0.89082	4.2007	15	6	2736700000	1900900000	835780000
4443	ARL6IP6	3	13.3	13.3	13.3	5.0162	0.43747	0.92282	10.502	3	0	967700000	698900000	268800000
6443	ARL8B	6	39.2	39.2	39.2	71.116	0.39395	0.85759	22.2	15	6	9849500000	7030600000	2818900000
6458	ARMC1	9	57.4	57.4	57.4	59.934	0.52762	1.0833	26.849	20	9	9102300000	6293200000	2809100000
4363	ARMC10	5	20.4	20.4	20.4	57.809	0.4408	0.92233	13.13	11	1	4969400000	3404900000	1564500000
5058	ARMC5	5	6.5	6.5	6.5	5.4452	0.47321	1.0149	37.349	6	1	807220000	537320000	269900000
3735	ARMC6	16	40.1	40.1	40.1	122.5	0.52808	1.0344	15.746	28	7	6856100000	4455900000	2400200000
6056	ARMC7	2	17.2	17.2	17.2	25.689	0.54752	1.0297	18.955	3	0	122500000	69059000	53443000
4198	ARMC8	13	21.1	21.1	21.1	60.006	0.46953	0.92311	12.622	19	5	3308500000	2173100000	1135300000
6764	ARMCX3	4	13.5	13.5	13.5	18.083	0.43467	0.93335	20.723	5	2	530570000	363670000	166900000
3756	ARMCX5	2	5	5	5	7.354	0.52599	1.0222	17.958	2	1	103770000	69427000	34338000
6123	ARMT1	15	47.2	47.2	47.2	180.16	0.53736	1.0549	9.4255	26	9	9226100000	6237700000	2988500000
1660	ARNT	10	20.3	20.3	20.3	64.9	0.42066	0.89519	10.371	12	5	2469500000	1473300000	996250000
4897	ARPC1A	2	8.9	2.7	2.7	2.9881	0.46158	0.98622	13.583	2	2	403130000	279930000	123200000
476	ARPC1B	14	47.6	47.6	41.4	136.72	0.52002	0.98552	12.942	33	10	23589000000	15298000000	8291100000
477	ARPC2	15	51	51	51	71.607	0.52049	1.0493	19.665	39	14	18958000000	12348000000	6610500000
478	ARPC3	9	54.5	54.5	54.5	46.331	0.4262	0.90022	28.967	25	10	8348600000	5788700000	2560000000
2345	ARPC4	7	46.4	46.4	46.4	100.61	0.40255	0.95352	30.228	30	7	13412000000	9451700000	3960300000
525	ARPC5	7	57	57	57	150.31	0.45573	0.92101	21.333	16	7	7706100000	5248900000	2457200000
5524	ARPC5L	7	44.4	44.4	44.4	84.847	0.43468	0.96654	36.994	10	3	2979800000	2172100000	807680000
2307	ARPP19	7	57.1	57.1	47.3	66.231	0.48903	1.02	9.5128	18	5	11054000000	7471100000	3582900000
2055	ARRB1	9	35.2	35.2	35.2	43.632	0.42984	0.82981	19.153	12	6	1443300000	1049000000	394260000
4419	ARRDC1	2	9.9	9.9	9.9	6.753	0.74261	1.4064	47.441	3	1	221760000	124390000	97361000
5959	ARV1	3	14.3	14.3	11.7	3.1586	0.4559	0.93802	13.883	3	1	141600000	98919000	42680000
300	ARVCF	10	13.2	13.2	13.2	29.678	0.50646	1.0383	20.748	13	6	1117100000	781050000	336000000
6913	ASAP1	14	18.1	18.1	17.2	65.554	0.51416	1.0198	8.3804	15	4	1435400000	948940000	486470000
4689	ASAP3	6	8	8	8	16.013	0.4646	0.93464	64.887	9	4	953320000	628360000	324960000
6493	ASB6	3	9.2	9.2	9.2	5.9321	0.40619	0.78208	38.075	2	2	230010000	156210000	73796000
4467	ASCC1	4	16.4	16.4	16.4	41.233	0.46784	0.94682	24.465	7	2	2430600000	1650700000	779940000
5939	ASCC2	14	26.6	26.6	26.6	161.65	0.45537	0.99249	22.987	34	17	4220200000	2931400000	1288800000
4377	ASCC3	45	25.6	25.6	25.6	240.14	0.48	0.99613	37.095	68	23	9256900000	6042600000	3214300000
7044	ASF1A	7	57.8	57.8	53.9	95.703	0.43815	0.94716	24.97	19	7	6191800000	4314600000	1877200000
6451	ASF1B	7	57.4	53.5	53.5	139.87	0.43192	0.93082	28.888	11	5	3136700000	2215000000	921660000
6705	ASH2L	19	44	44	44	181.84	0.49077	0.96987	13.642	35	20	16335000000	11105000000	5230100000
1144	ASL	15	37.1	37.1	25.2	76.904	0.45345	0.9141	30.728	25	11	6626900000	4548800000	2078100000
1028	ASMTL	12	22.2	22.2	22.2	99.025	0.44798	0.8934	13.361	18	8	3063300000	2105000000	958250000
610	ASNA1	11	52.3	52.3	52.3	204.27	0.51455	1.0033	22.099	28	8	7050000000	4879200000	2170800000
1232	ASNS	28	54.7	54.7	54.7	323.31	0.40147	0.79856	18.541	127	55	116780000000	83308000000	33473000000
7723	ASNSD1	3	21.5	21.5	0	22.014	0.50283	0.98972	55.732	5	0	911670000	615050000	296610000
2779	ASPH	16	27.3	27.3	27.3	138.6	0.44759	0.90095	14.128	25	11	4544800000	2996000000	1548900000
4324	ASPM	19	6.6	6.6	6.6	41.16	0.46282	0.93093	42.844	20	8	1506600000	1084600000	422000000
5813	ASPSCR1	14	33.3	33.3	33.3	68.407	0.47828	0.98072	9.3112	29	10	4972200000	3608400000	1363800000
3947	ASRGL1	2	8.8	8.8	8.8	4.0401	0.45315	0.88455	8.8976	2	0	124650000	86909000	37741000
6447	ASUN	19	29.2	29.2	17.3	150.42	0.45918	0.97094	22.845	35	5	8705800000	5769200000	2936600000
4258	ASXL1	4	5.3	5.3	5.3	3.4035	0.43794	0.82597	5.8028	4	1	679810000	609930000	69877000
4507	ATAD1	6	17.5	17.5	17.5	97.342	0.481	0.92898	1.0363	7	2	1313900000	909780000	404100000
3824	ATAD2	20	18.8	18.8	17	127.97	0.36764	0.72857	15.603	27	11	6490700000	4693700000	1797000000
6915	ATAD2B	20	17.6	15.8	15.8	96.607	0.44461	0.96366	27.926	17	4	1729700000	1183400000	546300000
6442	ATAD3A	29	46.1	20.5	1.3	323.31	0.49219	1.0454	19.032	41	8	37110000000	25194000000	11916000000
3566	ATAD3B	34	61.6	61.6	27.5	323.31	0.48461	1.0652	38.682	88	26	64642000000	43561000000	21081000000
5357	ATAD5	14	9.9	9.9	9.9	55.489	0.51522	1.0138	36.076	14	3	1700300000	1081000000	619230000
3522	ATAT1	5	16.2	16.2	16.2	6.7741	0.43329	0.97399	60.195	4	2	158000000	95490000	62508000
7429	ATE1	5	16.1	16.1	16.1	16.663	0.51519	0.97989	5.6011	8	3	6572100000	4250600000	2321500000
1424	ATF2	3	8.5	6.3	3.2	5.5879	0.42938	0.98027	3.9939	2	0	498960000	313650000	185300000
1509	ATF6	2	5.1	5.1	5.1	4.3896	0.62964	1.2923	17.621	2	1	104380000	72840000	31543000
1482	ATF7	5	15.8	15.8	3.6	120.32	0.45207	0.95298	14.784	9	2	1519100000	1032100000	487020000
3861	ATF7IP	5	6.1	6.1	6.1	10.623	0.57686	1.0907	62.249	5	2	476810000	320820000	155990000
5601	ATG101	3	22.6	22.6	22.6	22.423	0.38707	0.83932	76.511	6	2	206740000	132800000	73935000
753	ATG13	6	15.3	15.3	15.3	55.921	0.38919	0.83654	9.8099	7	2	848830000	598910000	249920000
3646	ATG16L1	7	14.5	14.5	14.5	90.721	0.45374	0.93496	11.689	9	4	1439200000	978010000	461230000
3354	ATG2A	13	10.7	10.7	10.4	109.79	0.42821	0.93695	16.711	15	7	2061200000	1291100000	770100000
5053	ATG2B	8	4.1	3.8	3.8	31	0.50815	1.0223	20.999	8	1	554880000	364740000	190140000
6383	ATG3	6	26.1	26.1	26.1	18.404	0.49596	0.96068	15.985	10	3	3034500000	2012900000	1021600000
4829	ATG4A	3	20.3	20.3	20.3	10.814	0.43418	0.97714	5.9157	2	0	325940000	239500000	86444000
7200	ATG4B	10	33.6	33.6	33.6	221.46	0.46809	0.99011	50.128	21	7	5397100000	3685100000	1712000000
5108	ATG4C	3	9.2	9.2	9.2	7.1598	0.77105	1.656	47.293	4	1	483600000	297900000	185700000
5947	ATG5	9	41.8	41.8	41.8	76.501	0.41948	0.93297	14.513	14	3	3813700000	2653700000	1160000000
986	ATG7	15	26.6	26.6	26.6	77.63	0.49897	0.95747	14.371	20	3	4423600000	2956200000	1467400000
3998	ATG9A	10	15.1	15.1	15.1	50.948	0.41233	0.90777	12.144	14	4	2169800000	1458000000	711770000
1756	ATIC	30	65	65	65	323.31	0.4747	0.95162	11.838	115	25	117350000000	78953000000	38392000000
4593	ATL2	11	20.6	20.6	20.6	63.347	0.54701	1.1842	69.547	15	1	2549200000	1646600000	902580000
3673	ATL3	18	48.1	48.1	48.1	323.31	0.50096	1.0082	12.301	42	7	15369000000	10392000000	4977200000
2874	ATM	22	8.4	8.4	8.4	66.631	0.47625	1.0359	46.234	21	7	1212900000	765920000	446960000
2254	ATN1	2	3.7	3.7	3.7	11.27	0.40837	0.87993	6.8536	2	1	107360000	79665000	27697000
311	ATOX1	4	57.6	57.6	57.6	114.18	0.51421	0.98599	12.479	6	4	8108800000	5448900000	2660000000
2599	ATP11A	4	3.4	2.8	2.8	2.396	0.54521	1.1076	94.176	4	3	1852500000	1577200000	275240000
7056	ATP11B	13	13.9	13.9	13.9	78.142	0.39586	0.87906	12.35	17	5	1913600000	1321000000	592610000
4485	ATP11C	12	14.6	14.6	14.6	198.98	0.54045	1.1432	22.429	15	3	1802700000	1166400000	636270000
6219	ATP13A1	20	21.4	21.4	21.4	161.13	0.48101	0.95844	12.466	30	11	8711000000	5901700000	2809300000
6079	ATP13A3	3	4.4	4.4	4.4	17.821	0.47512	1.0555	10.281	3	0	224740000	154260000	70478000
1154	ATP1A1	37	43	43	26.2	323.31	0.48443	0.98933	28.202	111	33	76275000000	49980000000	26295000000
2263	ATP1B3	9	31.9	31.9	31.9	25.002	0.51066	1.0587	28.175	20	5	23618000000	15795000000	7823200000
1459	ATP2A2	38	39.3	39.3	24.3	323.31	0.48241	0.97013	26.557	135	47	86864000000	58130000000	28733000000
4954	ATP2A3	16	17.7	9.4	9.4	60.439	0.41704	0.81297	22.006	10	3	1203400000	892550000	310890000
1529	ATP2B1	17	18.4	18.4	11	95.955	0.45642	1.0028	21.169	38	6	9286100000	6153900000	3132200000
1601	ATP2B4	11	11.5	4	4	9.4124	0.47401	1.0075	19.561	5	1	760340000	539450000	220890000
7430	ATP2C1	8	12.6	12.6	12.6	37.936	0.53599	1.021	22.647	11	6	1387300000	588240000	799020000
1629	ATP5A1	33	64.4	64.4	63.3	266.24	0.52697	1.0441	16.415	127	40	171170000000	111170000000	60001000000
1181	ATP5B	30	85.1	85.1	85.1	323.31	0.49407	1.0383	13.127	242	83	368280000000	246470000000	121810000000
1831	ATP5C1	11	44.3	44.3	44.3	58.389	0.49364	0.99717	14.004	25	7	17701000000	11351000000	6349400000
1713	ATP5D	1	8.3	8.3	8.3	2.7588	0.4435	0.98863	4.8156	2	0	210260000	147600000	62669000
2313	ATP5EP2	3	45.1	45.1	45.1	1.3987	0.52145	1.0575	11.566	5	1	4320500000	2866500000	1454000000
1613	ATP5F1	13	42.2	42.2	42.2	248.41	0.48504	0.96022	49.628	42	7	32102000000	20732000000	11370000000
886	ATP5H	6	50.9	50.9	50.9	74.635	0.49711	1.0187	5.5782	22	10	15153000000	9685500000	5467400000
2314	ATP5I	4	52.2	52.2	52.2	7.4419	0.51898	0.9806	47.573	8	5	14358000000	9259600000	5098100000
1511	ATP5J	5	50.9	50.9	50.9	132.27	0.45611	0.95384	16.349	14	4	12491000000	8119300000	4372100000
7548	ATP5J2-PTCD1	11	16.8	16.8	13.6	33.505	0.52891	1.0409	11.959	20	5	13270000000	8662300000	4607800000
888	ATP5L	5	51.5	51.5	51.5	25.807	0.61471	1.1918	10.972	11	1	16355000000	10767000000	5587700000
2004	ATP5O	11	59.2	59.2	23.9	51.735	0.53215	1.0297	19.771	30	8	37285000000	24457000000	12828000000
5494	ATP5S	3	17.2	17.2	17.2	17.252	0.44379	0.96923	13.701	6	1	477340000	309610000	167730000
6473	ATP5SL	2	20	20	20	25.114	0.50941	1.0986	15.367	4	1	328840000	216120000	112720000
3255	ATP6AP1	7	17	17	17	19.966	0.53916	1.1558	14.644	10	4	1453100000	929750000	523350000
857	ATP6AP2	5	27.2	27.2	27.2	56.863	0.43646	0.83317	19.507	7	2	1163800000	735880000	427960000
4951	ATP6V0A1	21	29.4	29.4	28.4	176.22	0.48666	1.0415	19.999	46	13	9395500000	6310700000	3084900000
7177	ATP6V0A2	16	22.5	21.6	21.6	83.971	0.43954	0.89362	10.483	23	9	3575600000	2389900000	1185700000
2397	ATP6V0D1	15	48.7	48.7	48.7	172.49	0.49419	0.98053	14.861	25	6	10772000000	7080000000	3691700000
1861	ATP6V1A	32	62.4	62.4	62.4	323.31	0.45727	0.95746	34.921	117	26	54905000000	37185000000	17720000000
1551	ATP6V1B2	16	38.9	38.9	28	141.06	0.44648	0.92833	29.97	53	14	35937000000	24373000000	11564000000
1552	ATP6V1C1	17	50.8	50.8	50.8	86.037	0.43521	0.86342	14.664	30	3	8795500000	6097400000	2698100000
7236	ATP6V1D	12	46.6	46.6	46.6	149.31	0.41642	0.91711	26.166	19	5	7655800000	5340900000	2314800000
1832	ATP6V1E1	12	48.2	48.2	48.2	69.297	0.43611	0.92913	22.98	50	18	26507000000	18425000000	8082700000
3321	ATP6V1F	4	49.6	49.6	49.6	20.108	0.41598	0.8788	8.4979	12	6	2383000000	1648000000	734970000
784	ATP6V1G1	3	29.7	29.7	29.7	65.797	0.46804	0.98983	5.6127	9	1	8269500000	5646100000	2623500000
7544	ATP6V1H	18	48.3	48.3	48.3	164.13	0.47253	0.9507	10.834	36	12	11621000000	7873300000	3747400000
2682	ATP7A	11	9.3	9.3	9.3	72.831	0.46443	0.97886	9.3072	14	7	1973400000	1324600000	648820000
1820	ATP7B	2	2.5	2.5	2.5	8.3628	0.43345	0.94432	4.4601	4	2	225880000	153900000	71981000
4424	ATPAF2	3	13.1	13.1	13.1	11.929	0.50805	1.0785	5.4125	3	1	395930000	265400000	130530000
2926	ATR	26	12.8	12.8	12.8	99.598	0.57116	1.157	18.064	30	11	3107800000	1716700000	1391100000
4816	ATRIP	4	5.2	5.2	5.2	2.9077	0.73834	1.4061	24.761	5	1	7622000000	4349100000	3272900000
6688	ATXN10	15	38.7	38.7	38.7	154.24	0.46119	0.92908	15.705	31	7	8199100000	5634800000	2564300000
5479	ATXN2	21	23.1	22.4	20.9	146.1	0.48124	0.96042	13.102	31	9	13407000000	9007900000	4399100000
4802	ATXN2L	26	25.4	25.4	24.7	260.44	0.48978	0.97586	47.961	67	30	34012000000	23574000000	10438000000
2253	ATXN3	7	43.9	43.9	43.9	133.85	0.42322	0.89903	21.693	10	2	1338300000	922730000	415620000
3106	ATXN7L3	2	10.4	10.4	10.4	21.077	0.44354	0.91718	9.034	2	1	98247000	70446000	27801000
6083	AUNIP	2	6.7	6.7	6.7	3.6274	0.43698	0.8394	8.2215	2	1	28344000	20422000	7922300
7286	AUP1	9	24.4	24.4	24.4	27.123	0.41418	0.89726	19.625	15	2	6022000000	4166800000	1855200000
436	AURKA	15	50.6	50.6	50.6	51.969	0.39703	0.85644	14.187	22	9	4599200000	3323400000	1275800000
5191	AURKB	10	37.8	37.8	37.8	51.67	0.37704	0.81181	13.377	18	8	3726500000	2687700000	1038800000
6291	AVEN	2	11.3	11.3	11.3	7.1069	0.63686	1.4181	23.56	2	1	106940000	72048000	34887000
4491	AVL9	13	31.3	31.3	31.3	59.496	0.50517	0.99818	5.7741	17	8	3965900000	2632600000	1333300000
483	AXIN1	3	4.6	4.6	4.6	2.7124	0.49937	1.075	15.921	3	1	203380000	139470000	63916000
6062	AZI2	4	16.3	16.3	16.3	30.033	0.47036	1.0405	16.812	4	1	270340000	176750000	93583000
2407	B2M	3	35.3	35.3	35.3	19.217	0.40011	0.76038	19.971	8	1	2226200000	1615100000	611150000
904	B3GAT3	3	20.7	20.7	20.7	26.474	0.40114	0.86376	21.979	3	2	662020000	521150000	140870000
3871	B3GLCT	7	16.7	15.5	15.5	24.222	0.44212	0.89164	19.59	6	2	466500000	302590000	163910000
6554	B3GNT2	2	8.3	8.3	8.3	9.5838	0.57188	1.3268	19.803	3	1	204630000	142990000	61640000
2619	B4GALNT1	4	8.3	8.3	8.3	4.4695	0.62118	1.2875	33.808	4	3	94407000	55321000	39086000
685	B4GALT3	3	10.9	10.9	10.9	5.9343	0.48683	1.0393	18.488	4	1	294080000	202350000	91731000
588	B4GAT1	3	14	14	14	18.837	0.64239	1.4243	15.017	5	1	254610000	177710000	76895000
6491	BABAM1	9	40.1	40.1	40.1	94.287	0.47187	1.0104	19.316	15	5	2865600000	1876000000	989590000
424	BACH1	11	20.8	20.8	20.8	49.791	0.39091	0.80685	15.793	13	5	1581900000	1070400000	511520000
5510	BAG1	6	18.6	18.6	18.6	41.561	0.46528	0.87226	16.725	6	1	1053400000	761760000	291610000
1048	BAG2	11	48.3	48.3	48.3	144.24	0.47366	0.94712	14.374	34	12	27571000000	18729000000	8841900000
1049	BAG3	16	42.8	42.8	42.8	93.157	0.49293	0.98053	34.476	31	10	5108300000	3516800000	1591500000
1001	BAG4	5	14	14	14	26.609	0.45984	0.95871	19.074	11	3	2082700000	1440100000	642660000
6893	BAG5	10	30	30	30	107.38	0.51628	1.0234	28.763	19	6	2538400000	1629100000	909230000
7012	BAIAP2	17	40.6	40.6	40.6	168.71	0.53858	1.0472	17.618	23	6	5315500000	3595200000	1720200000
6791	BAIAP2L1	11	20.7	20.7	20.7	22.865	0.51641	0.99429	9.905	15	5	1764900000	1181900000	583060000
3288	BAK1	2	12.6	12.6	12.6	7.2167	0.34656	0.74165	23.267	2	1	197470000	136160000	61314000
828	BANF1	7	69.7	69.7	69.7	79.624	0.48648	1.0064	12.739	28	4	32180000000	23075000000	9104800000
4468	BANP	4	8.9	8.9	8.9	20.817	0.50547	1.0754	9.3948	5	4	572440000	390290000	182150000
4859	BAP1	7	10.3	10.3	10.3	30.082	0.47084	0.99683	8.6152	8	3	921030000	612270000	308760000
5486	BARD1	5	6.3	6.3	6.3	7.4626	0.5107	0.9895	17.421	5	0	440740000	290840000	149900000
1974	BAT3	32	38.4	38.4	37.8	238.07	0.46506	0.97069	12.783	69	25	29470000000	19768000000	9701400000
2725	BAX	6	37	37	37	42.946	0.4525	0.93455	10.169	14	3	6737300000	4493400000	2244000000
6332	BAZ1A	21	15.6	15.6	15.6	96.578	0.60411	1.289	18.269	26	8	10383000000	6384300000	3998900000
6813	BAZ1B	38	28	28	28	323.31	0.50933	1.0604	16.08	86	20	28514000000	18502000000	10012000000
6812	BAZ2A	30	22.8	22.8	22.8	157.37	0.4644	0.97156	21.914	47	13	6763800000	4739200000	2024600000
4824	BBX	3	5.6	5.6	5.6	7.664	0.51269	0.94579	14.341	4	3	73042000	48150000	24892000
6789	BCAP29	7	29	29	29	20.209	0.48596	0.94646	4.3053	12	1	2527600000	1778500000	749190000
2153	BCAP31	13	47.2	47.2	44.7	143.88	0.44649	0.92157	22.076	33	7	23610000000	15804000000	7806600000
2322	BCAR1	10	17.7	17.7	17.7	62.038	0.49677	1.0611	24.557	11	5	1023400000	742880000	280570000
881	BCAS2	8	48.4	48.4	48.4	90.96	0.47056	1.017	11.616	22	4	13833000000	8928000000	4905400000
2262	BCAT1	8	26.9	26.9	26.9	80.243	0.4617	0.93073	11.345	23	7	25254000000	17118000000	8136200000
514	BCAT2	15	41.1	41.1	41.1	132.49	0.53375	1.1496	26.847	27	13	8989200000	6293600000	2695600000
6659	BCCIP	11	45.9	45.9	45.9	301.18	0.55171	1.089	10.37	38	5	23803000000	14531000000	9271600000
1357	BCKDHA	10	32.8	32.8	32.8	51.417	0.40206	0.81715	54.225	16	9	1451600000	1022800000	428850000
1563	BCKDHB	2	6.6	6.6	6.6	15.721	0.63265	1.2238	34.22	5	1	290640000	185900000	104730000
425	BCKDK	2	6.3	6.3	6.3	6.497	0.50056	1.0755	31.937	2	1	355190000	225200000	129990000
1066	BCL10	6	29.2	29.2	29.2	11.497	0.44507	0.90499	18.61	6	2	1230200000	845560000	384600000
2726	BCL2L1	5	38.1	38.1	38.1	75.982	0.43959	0.92353	18.359	10	1	3549500000	2438100000	1111300000
6166	BCL2L12	3	14.8	14.8	14.8	7.2147	0.53806	1.0327	10.773	3	1	548410000	379550000	168860000
5766	BCL2L13	12	38.4	38.4	38.4	148.09	0.45293	0.95215	13.912	21	5	6709200000	4587000000	2122100000
4760	BCL7C	3	24	24	24	77.452	0.50046	0.96235	25.206	7	3	611360000	403590000	207770000
6559	BCLAF1	20	22.7	21.5	19.9	90.55	0.44791	1.0047	27.381	46	11	23562000000	16451000000	7111000000
3864	BCOR	18	15.6	15.6	15.6	69.719	0.40677	0.83312	27.954	20	12	4773200000	1288200000	3485000000
3479	BCORL1	8	6.4	6.4	6.4	23.408	0.48011	0.99321	29.421	7	2	697560000	267620000	429940000
1329	BCR	19	17.4	17.4	17.4	95.4	0.47593	0.9484	10.906	30	12	4558100000	3040600000	1517500000
7036	BCS1L	12	42.2	42.2	42.2	185.24	0.49413	1.0608	26.991	29	11	6865300000	4610500000	2254700000
5682	BDH2	2	14.7	14.7	14.7	10.78	0.37897	0.77338	13.123	2	1	83246000	57181000	26065000
3040	BECN1	3	14.7	14.7	14.7	10.973	0.44579	0.86464	11.54	3	1	394920000	270960000	123970000
3558	BEND3	7	11.4	11.4	11.4	32.898	0.5352	1.1358	13.853	8	1	628710000	408710000	220000000
479	BET1	3	29.7	29.7	29.7	46.169	0.45572	0.9478	6.0958	6	0	3987200000	2698800000	1288400000
4668	BICD2	18	27.2	27.2	24.9	92.221	0.54972	1.0488	27.584	24	9	3330400000	2136100000	1194300000
2302	BID	7	47.7	47.7	47.7	248.8	0.57423	1.2262	10.362	37	6	16419000000	10761000000	5658500000
6301	BIN3	3	21	21	21	7.3038	0.62439	1.1855	20.279	3	0	122120000	83042000	39078000
2916	BIRC2	10	17.6	17.6	17.6	20.403	0.48086	0.93252	13.122	12	4	1299600000	861550000	438040000
515	BIRC5	5	40.1	40.1	40.1	25.915	0.49059	0.97307	9.8215	5	1	351250000	242350000	108900000
6304	BIRC6	51	15.6	15.6	15.6	318.83	0.49243	0.98273	16.235	75	27	12047000000	7770300000	4276400000
2250	BLM	24	23.3	23.3	23.3	146.59	0.46565	0.95824	15.523	39	7	6948200000	4693500000	2254700000
2972	BLMH	19	52.5	52.5	52.5	311.14	0.47789	0.97019	29.375	68	19	36248000000	25414000000	10834000000
2547	BLOC1S1	5	55.6	55.6	55.6	65.531	0.4852	0.92457	44.578	7	6	1230400000	808960000	421450000
3830	BLOC1S2	4	38	38	38	20.346	0.49202	1.0052	16.446	4	2	1165300000	804740000	360560000
3829	BLOC1S3	4	28.2	28.2	28.2	23.599	0.42569	0.93117	14.255	6	0	2471100000	1738400000	732630000
6407	BLOC1S4	4	20.3	20.3	20.3	25.143	0.44207	0.97068	10.277	6	2	1887400000	363840000	1523600000
4680	BLOC1S5	7	41.7	41.7	41.7	21.323	0.48797	0.94606	9.9648	16	8	1711600000	1161000000	550580000
6899	BLOC1S6	2	24.4	24.4	24.4	64.271	0.5003	1.0129	6.0818	3	0	628520000	382550000	245980000
2217	BLVRA	13	54.1	54.1	54.1	139.12	0.45964	0.9212	8.0042	38	10	25505000000	17218000000	8286700000
1708	BLVRB	13	83.5	83.5	83.5	292.24	0.4504	0.9555	10.572	138	23	279080000000	188730000000	90352000000
6381	BMP2K	22	26.6	26.6	26.6	263.52	0.52957	1.0894	25.676	34	9	7855600000	5167200000	2688400000
3074	BMS1	28	23.9	23.9	23.9	157.05	0.46675	0.97497	16.579	51	19	18007000000	11981000000	6026000000
2811	BNIP1	8	38.2	38.2	38.2	28.616	0.50411	1.0077	61.566	12	3	5613500000	3661000000	1952500000
2812	BNIP2	1	5.9	5.9	5.9	3.1035	0.37821	0.8226	14.382	2	1	217470000	166960000	50508000
2813	BNIP3	2	11.9	11.9	11.9	6.3103	0.4527	0.99702	8.1672	2	2	99008000	68447000	30561000
655	BNIP3L	2	16.2	16.2	16.2	31.925	0.53212	1.022	35.934	3	2	309040000	177810000	131240000
4572	BOD1L1	26	12.5	12.5	12.5	108.4	0.47128	0.94329	52.339	29	10	3580600000	2370000000	1210600000
5989	BOLA2	6	65.1	65.1	65.1	54.743	0.45348	0.99193	22.42	13	2	13950000000	9449700000	4500200000
3447	BOLA3	5	38.3	38.3	38.3	14.355	0.46972	1.0068	19.127	7	4	821780000	520050000	301730000
2995	BOP1	27	49.5	49.5	49.5	323.31	0.48618	1.0193	34.121	44	7	24760000000	16358000000	8401200000
3800	BORA	2	12.1	12.1	12.1	10.421	0.47877	0.98617	17.559	2	1	50515000	34277000	16238000
4964	BORCS5	5	35	35	35	29.332	0.49776	0.97121	11.369	4	1	642090000	417440000	224650000
5200	BORCS6	5	27.5	27.5	27.5	32.637	0.44878	1.0864	24.781	4	2	412770000	317650000	95115000
1207	BPGM	6	30.1	30.1	30.1	42.64	0.201	0.48846	33.844	6	3	679260000	513590000	165670000
4137	BPHL	2	8.9	8.9	8.9	2.6965	0.36083	0.90229	9.6335	3	1	264580000	192170000	72409000
1056	BPNT1	17	51.9	51.9	51.9	53.687	0.45547	0.93175	35.332	46	6	26263000000	17844000000	8418900000
2784	BPTF	35	13.7	13.7	13.7	131.06	0.43981	0.87767	15.774	39	14	5807000000	3981500000	1825500000
1414	BRAF	6	10.7	9.1	9.1	8.8956	0.49114	0.99506	12.413	4	2	1002400000	661380000	341070000
4028	BRAP	13	25.3	25.3	25.3	55.578	0.47098	0.98123	11.798	24	8	3781600000	2612400000	1169200000
3816	BRAT1	22	41.4	41.4	41.4	185.67	0.60787	1.192	15.427	35	13	6461400000	3993300000	2468100000
1857	BRCA1	10	8.2	8.2	8.2	23.451	0.46133	0.88217	30.933	12	6	781240000	542160000	239080000
2155	BRCA2	5	1.9	1.9	1.9	1.8375	0.40771	0.85074	19.484	4	2	2266000000	1528200000	737860000
1978	BRCC3	5	20.1	20.1	20.1	10.016	0.48571	1.0403	6.7877	7	2	2262200000	1467500000	794670000
1625	BRD2	14	24.2	23.2	22.1	145.66	0.47532	0.96445	9.8996	18	4	3795700000	2547300000	1248400000
3141	BRD3	13	25.1	18.5	18.5	68.36	0.47364	0.96097	22.527	11	6	2660900000	1808700000	852200000
726	BRD4	26	22.9	22.9	19.5	97.177	0.44314	0.92258	30.967	49	15	14992000000	10359000000	4633400000
6264	BRD7	13	30.7	30.7	30.7	245.12	0.48193	0.98883	58.563	18	8	2169500000	1465200000	704380000
7432	BRD8	15	23.7	23.7	5.2	128.41	0.55011	1.0614	7.9478	23	14	5093200000	3410300000	1682900000
6103	BRD9	4	10.6	10.6	10.6	17.942	0.39373	0.80869	4.6506	5	2	433140000	300410000	132730000
6537	BRE	5	21.5	21.5	21.5	17.171	0.46613	0.94455	28.225	8	3	1472500000	1075600000	396870000
4946	BRF1	3	5.6	5.6	5.6	4.8079	0.4466	0.96724	13.254	3	1	128700000	89944000	38752000
4823	BRI3BP	3	17.1	17.1	14.3	14.703	0.55408	1.2206	14.985	3	0	1144800000	764730000	380020000
5757	BRIP1	3	3.1	3.1	3.1	3.9584	0.35729	0.68814	53.617	2	1	168310000	128080000	40228000
4684	BRIX1	18	60.6	60.6	60.6	215.79	0.49857	1.0422	47.346	53	20	30623000000	20637000000	9985900000
4753	BRK1	5	64	64	64	30.869	0.47366	1.0389	25.917	8	1	2571200000	1705800000	865390000
6217	BRMS1	3	11.9	11.9	11.9	26.29	0.46258	0.99295	11.294	3	0	775320000	515880000	259440000
3513	BRMS1L	1	6.5	6.5	6.5	4.286	0.50017	0.9483	19.032	2	0	135510000	85737000	49775000
3607	BROX	9	30.7	30.7	30.7	53.41	0.5073	1.004	14.522	18	5	7152400000	4709200000	2443200000
2286	BRPF1	14	15.1	15.1	14	24.958	0.46026	0.9512	22.088	22	11	2061100000	1420700000	640400000
6907	BRPF3	6	5.9	4.8	4	7.3301	0.5487	1.1241	22.99	4	0	252250000	163570000	88688000
6374	BRWD1	5	3	2.4	2.4	5.7425	0.52178	1.1181	17.812	4	1	175610000	112510000	63099000
5186	BSCL2	2	23.2	23.2	23.2	21.901	0.50541	1.0847	7.9839	4	3	376360000	276550000	99817000
6472	BSDC1	10	37.4	37.4	37.4	122.22	0.43586	0.88473	37.674	17	6	3455100000	2404500000	1050600000
2768	BST2	4	21.7	21.7	21.7	92.062	0.40396	0.88566	4.0222	8	5	3454900000	2492300000	962550000
444	BTAF1	18	13.3	13.3	13.3	73.574	0.49156	1.0685	10.97	21	7	2439600000	1499300000	940340000
5896	BTBD1	3	9.3	9.3	9.3	15.32	0.63275	1.2203	31.254	6	3	212030000	144620000	67411000
5267	BTF3L4	7	58.9	55.1	55.1	138.13	0.49787	0.97684	22.446	15	6	9124100000	5926100000	3198000000
2707	BTK	28	46	46	44.8	113.16	0.51895	1.0496	8.0815	45	9	14702000000	9748300000	4954000000
611	BUB1	8	10.7	10.7	10.7	23.186	0.33519	0.72175	20.164	8	5	1068100000	842300000	225810000
692	BUB1B	27	26.9	26.9	26.9	127.49	0.52475	1.075	20.879	39	13	8490100000	5341700000	3148400000
612	BUB3	12	50.4	50.4	50.4	163.27	0.459	0.98573	11.589	53	9	51241000000	33992000000	17250000000
5570	BUD13	9	17.4	17.4	17.4	23.16	0.45138	0.97366	14.077	13	3	2297300000	1586000000	711320000
1895	BUD31	9	52.8	52.8	52.8	62.232	0.46435	0.98658	10.765	24	7	6356800000	4525800000	1831000000
2977	BYSL	18	47.6	47.6	47.6	100.61	0.46801	0.97135	15.431	51	14	27263000000	17273000000	9990500000
3943	BZW1	20	53.9	50.8	50.8	34.086	0.52921	1.0571	18.924	28	7	31040000000	20963000000	10077000000
7300	BZW2	23	55.4	55.4	52.2	131.92	0.49737	0.98307	9.7586	50	7	56179000000	36666000000	19513000000
4435	C10orf12	4	4.1	4.1	4.1	6.1595	0.63519	1.2388	18.722	4	1	218410000	144030000	74380000
5088	C10orf35	2	15.7	15.7	15.7	4.144	0.34931	0.76675	1.4236	2	1	67357000	46417000	20941000
4145	C10orf47	1	6.3	6.3	6.3	2.4145	0.51017	0.97615	0.92699	2	0	161450000	99412000	62040000
6102	C10orf88	3	8.5	8.5	8.5	11.244	0.4059	0.83607	25.378	4	1	227990000	146330000	81660000
4323	C11orf31	2	20.2	20.2	20.2	2.8992	0.59556	1.2323	42.024	2	0	590630000	348630000	241990000
5926	C11orf54	7	42.2	42.2	42.2	69.333	0.46264	0.95188	6.9403	12	5	4589000000	3131800000	1457200000
3904	C11orf57	3	11.3	11.3	11.3	5.3916	0.40436	0.92004	57.158	4	2	184070000	124340000	59731000
301	C11orf58	5	33.8	33.8	33.8	224.13	0.46073	1.0067	5.6855	20	3	9189600000	6421200000	2768400000
5986	C11orf68	8	41.4	41.4	41.4	19.061	0.49742	1.0542	9.1744	10	3	2673900000	1812500000	861370000
5660	C11orf84	2	10.8	10.8	10.8	4.13	0.46897	1.0516	25.188	2	1	90657000	59746000	30911000
7372	C11orf98	3	32.5	32.5	32.5	11.355	0.43801	1.0055	0.42925	8	2	3585900000	2359500000	1226400000
4463	C12orf29	8	27.7	27.7	27.7	19.975	0.5403	1.0733	8.4853	10	0	2299500000	1528700000	770780000
6279	C12orf4	2	5.1	5.1	5.1	6.4154	0.53745	1.0369	37.402	3	0	91391000	60467000	30924000
5064	C12orf43	5	38.3	38.3	38.3	82.861	0.5622	1.0876	11.398	6	2	1719400000	1063500000	655870000
4420	C12orf45	8	48.1	48.1	48.1	51.395	0.56965	1.1572	32.633	9	2	878600000	550360000	328250000
5469	C12orf57	3	58.8	58.8	58.8	9.3643	0.43783	0.89128	6.2881	2	0	129130000	91139000	37986000
3666	C12orf73	3	42.3	42.3	42.3	3.3395	0.49449	0.94388	8.2357	6	2	450280000	288190000	162090000
6877	C14orf1	3	16.4	16.4	16.4	5.5872	0.40127	0.8733	27.558	5	3	918700000	644750000	273960000
5774	C14orf142	4	69	69	69	153.34	0.45432	0.88399	20.486	10	1	2736700000	1920600000	816120000
7023	C14orf166	18	73.8	73.8	73.8	182.21	0.50324	0.96142	10.991	57	17	34152000000	22625000000	11527000000
4073	C14orf80	3	7.3	7.3	7.3	5.6577	0.45502	0.98992	9.5019	3	1	244030000	160130000	83897000
7087	C15orf41	2	28.7	28.7	28.7	20.685	0.58292	1.1177	22.967	4	1	261350000	192260000	69084000
5687	C15orf57	3	34.7	34.7	34.7	53.088	0.53908	1.0578	8.9232	6	0	1994500000	1233500000	760960000
5198	C16orf58	8	20.6	20.6	20.6	48.212	0.34667	0.74086	10.796	9	2	1340000000	1038000000	302010000
3952	C16orf59	3	7.2	7.2	7.2	3.7254	0.29803	0.64728	28.079	3	2	155450000	106440000	49011000
4001	C16orf62	13	15.4	15.4	15.4	35.677	0.45768	0.93237	14.604	17	8	1923600000	1313400000	610240000
4380	C17orf53	6	19.3	19.3	19.3	59.94	0.36524	0.80987	25.456	6	2	433210000	303530000	129680000
5545	C17orf62	3	25.6	25.6	25.6	9.7139	0.48947	1.0453	4.6698	5	1	1129300000	783750000	345580000
6157	C17orf75	6	19.2	19.2	19.2	16.07	0.48531	1.0512	6.6235	6	1	2400400000	745250000	1655200000
5611	C17orf80	6	15.9	15.9	15.9	10.276	0.51132	0.98678	14.113	6	4	446190000	296260000	149930000
3363	C18orf21	4	18.6	18.6	18.6	13.318	0.44411	0.95311	5.3164	5	1	441990000	304420000	137570000
5103	C18orf8	12	24	24	24	33.642	0.48437	0.93736	14.352	15	4	1850700000	1250900000	599810000
6744	C19orf25	6	59.3	59.3	59.3	38.168	0.46062	0.99788	6.666	10	6	2839000000	1964700000	874230000
5537	C19orf43	3	15.3	15.3	15.3	3.8231	0.36825	0.71488	29.819	5	1	2328100000	1559600000	768440000
4466	C19orf47	9	26.1	26.1	26.1	27.049	0.52409	1.0539	20.336	9	1	844170000	553190000	290980000
5606	C19orf52	7	42.7	42.7	42.7	111.88	0.46077	0.99533	8.6143	13	0	4491300000	3095000000	1396300000
6974	C19orf53	2	16.2	16.2	7.1	2.2154	0.36228	0.86582	8.5108	5	2	1380300000	981460000	398800000
3467	C19orf54	2	6.8	6.8	6.8	4.8944	0.40156	0.87117	13.117	2	0	327400000	233230000	94170000
6358	C1GALT1	2	8.8	8.8	8.8	10.691	0.51047	1.0071	3.6713	3	0	223830000	150130000	73701000
6502	C1orf109	3	38.5	38.5	38.5	7.9722	0.43407	0.94783	40.964	3	2	665980000	489540000	176440000
6372	C1orf112	8	13.1	13.1	11.5	46.392	0.55549	1.1431	11.112	11	1	1191700000	802250000	389440000
3897	C1orf122	3	32.7	32.7	32.7	6.7621	0.4219	0.91892	3.6365	4	0	1439100000	982690000	456390000
6490	C1orf123	7	55	55	55	42.265	0.47575	0.99894	9.6878	12	3	13939000000	9895300000	4043900000
4539	C1orf131	3	10.4	10.4	10.4	2.6579	0.59892	1.1736	19.46	3	0	1020200000	634590000	385650000
6004	C1orf198	5	18	18	18	4.5823	0.51284	1.0554	19.475	4	3	432470000	265180000	167290000
5685	C1orf50	4	26.6	26.6	26.6	26.809	0.67264	1.4977	28.43	8	4	1517000000	981950000	535010000
4441	C1orf52	6	30.8	30.8	30.8	9.495	0.45897	0.99032	6.2469	8	3	1149400000	767960000	381490000
2721	C1QBP	8	55.3	55.3	55.3	216.32	0.53272	1.0455	12.203	35	13	44194000000	31249000000	12946000000
5860	C20orf27	4	24.7	24.7	24.7	5.3439	0.48047	0.91872	15.736	6	0	1503200000	1044000000	459170000
2327	C21orf59	11	51	51	51	103.13	0.41313	0.78493	23.464	18	9	9214400000	6795500000	2418900000
7168	C2CD2	3	8.5	8.5	8.5	37.349	0.45419	0.95011	21.072	5	1	252950000	180290000	72653000
372	C2CD2L	13	28.6	28.6	28.6	132.42	0.4838	1.0537	24.789	18	6	2329700000	1239800000	1089900000
3398	C2CD3	2	1.1	1.1	1.1	4.9827	0.52933	0.99448	14.657	2	1	51233000	36265000	14968000
4529	C2CD4A	4	8.4	8.4	8.4	2.3812	0.50944	1.1162	58.053	6	2	1412800000	1115500000	297290000
4184	C2CD5	8	11.5	11.5	11.5	25.02	0.57053	1.116	29.3	7	2	372480000	251620000	120860000
4797	C2orf47	5	15.8	15.8	15.8	5.606	0.50218	0.97076	13.239	6	0	1815800000	1212000000	603770000
7449	C2orf49	5	26.3	26.3	26.3	7.8553	0.39309	0.86173	19.357	5	1	465870000	341100000	124770000
4458	C2orf69	3	6.8	6.8	6.8	11.392	0.50635	1.0983	20.594	4	2	898490000	615630000	282850000
5605	C2orf88	3	49.5	49.5	49.5	10.568	0.5678	1.0734	26.182	3	2	146990000	84759000	62234000
4546	C3orf58	4	9.5	9.5	9.5	7.6839	0.59498	1.2151	17.732	3	1	195070000	125800000	69276000
4349	C4orf33	3	22.4	22.4	22.4	9.3612	0.4308	0.83427	29.19	3	0	210940000	154190000	56747000
3396	C5orf22	4	12.9	12.9	12.9	48.544	0.52966	1.0176	25.872	7	1	1979800000	1392600000	587200000
4042	C5orf24	2	34.5	34.5	34.5	4.2327	0.79872	1.643	108.56	2	1	380390000	163690000	216700000
249	C5orf51	10	47.6	47.6	47.6	161.1	0.4904	0.94281	36.261	16	8	7741600000	5245500000	2496100000
6054	C6orf106	3	23.7	23.7	23.7	47.24	0.41972	0.8987	31.927	5	1	623670000	464180000	159490000
4024	C6orf120	3	45	45	45	20.518	0.61733	1.1864	49.937	5	3	1078900000	821530000	257420000
3853	C6orf89	3	8.9	8.9	8.9	5.2627	0.44303	0.95651	7.038	3	1	384520000	268410000	116110000
5526	C7orf25	3	12.4	12.4	12.4	12.19	0.51087	1.0944	39.316	4	4	136250000	98335000	37914000
5314	C7orf26	2	7.1	7.1	7.1	14.028	0.97691	1.2098	29.843	6	4	462890000	264320000	198580000
4785	C7orf43	4	8.4	8.4	8.4	8.1786	0.51637	1.1036	16.852	5	3	197490000	130700000	66788000
5574	C7orf50	4	24.1	24.1	24.1	30.678	0.39231	0.85895	38.068	6	3	1455600000	1023400000	432190000
6078	C8orf33	6	30.1	30.1	30.1	56.674	0.47653	1.0219	6.8143	13	5	5655100000	3668900000	1986200000
5325	C8orf37	2	7.7	7.7	7.7	1.8623	0.40604	0.88409	9.3079	2	0	83920000	61257000	22663000
3762	C8orf82	5	29.2	29.2	29.2	21.782	0.50042	1.0856	4.7341	7	0	937110000	612020000	325090000
3545	C9orf114	11	34.6	34.6	34.6	90.496	0.45488	0.98425	19.131	17	6	3646800000	2495900000	1150900000
5667	C9orf142	8	38.7	38.7	38.7	32.943	0.44695	0.84689	27.68	11	6	5145400000	2723900000	2421500000
4264	C9orf40	2	21.6	21.6	21.6	8.1733	0.56616	1.1478	3.4488	2	1	85150000	57280000	27869000
3563	C9orf64	12	38.7	38.7	38.7	47.829	0.48674	1.003	13.409	19	7	4437500000	2902900000	1534500000
6582	C9orf78	10	39.4	39.4	39.4	132.52	0.47734	0.99519	3.8763	24	9	14871000000	10191000000	4679900000
1095	CA1	5	27.8	27.8	27.8	12.167	0.36357	0.73116	8.3087	8	2	3535800000	2551100000	984720000
4357	CA13	2	13.7	13.7	13.7	32.609	0.60368	1.1691	17.35	3	1	352290000	222940000	129360000
1096	CA2	3	13.5	13.5	13.5	5.054	0.26633	0.50309	15.813	3	1	123000000	98284000	24714000
1793	CA8	9	40.3	40.3	40.3	120.06	0.43665	0.83971	23.556	17	8	14819000000	10182000000	4637200000
6098	CAAP1	2	8.9	8.9	8.9	18.399	0.55041	1.1355	9.6313	2	1	230930000	144540000	86390000
7118	CAB39	15	39.9	39.9	39.9	61.91	0.45121	0.9148	13.47	37	5	26768000000	18331000000	8437200000
7308	CABIN1	20	12.5	12.5	12.2	66.338	0.47873	1.022	14.333	24	9	2533200000	1568800000	964420000
5647	CABLES2	2	9.6	9.6	9.6	4.5577	0.29946	0.64575	5.9426	2	2	55126000	44064000	11062000
4750	CACTIN	8	15	15	15	44.941	0.44618	0.87735	31.316	12	6	1678000000	1116300000	561670000
4169	CACUL1	4	16.5	16.5	16.5	11.915	0.50992	0.98923	53.418	6	4	438820000	254760000	184060000
6169	CACYBP	17	66.2	66.2	63.6	207.04	0.4517	0.95562	28.491	58	15	123030000000	83827000000	39205000000
1665	CAD	79	49.3	49.3	48.6	323.31	0.54108	1.091	22.998	240	58	132010000000	82571000000	49437000000
1173	CALB1	15	52.1	52.1	52.1	209.31	0.78901	1.5922	7.0628	50	7	63664000000	32624000000	31040000000
6646	CALCOCO1	5	8.8	8.8	8.8	7.8441	0.46362	0.95779	17.621	5	1	409340000	281960000	127390000
2844	CALCOCO2	9	31.4	31.4	31.4	53.574	0.44603	1.0186	16.518	12	5	1280500000	874920000	405560000
2424	CALM1	10	63.8	63.8	59.1	278.47	0.46984	1.0017	24.719	74	21	106310000000	70444000000	35868000000
1666	CALR	22	65.2	65.2	65.2	302.28	0.46392	0.98116	30.614	86	39	90133000000	61445000000	28688000000
641	CALU	16	48.9	48.9	48.9	323.31	0.4496	0.93389	45.175	69	34	47392000000	32814000000	14578000000
2931	CAMK2G	12	31.5	31.5	31.5	86.132	0.55005	1.0569	15.269	18	9	6247500000	4236100000	2011400000
5379	CAMKK2	4	16.6	16.6	16.6	46.399	0.4653	0.8847	67.619	4	2	439790000	288370000	151410000
2038	CAMLG	5	29.1	29.1	29.1	28.526	0.48345	0.96524	4.1129	6	2	598300000	399870000	198430000
3559	CAMSAP1	19	19.3	19.3	19.3	138.82	0.50002	1.0136	51.123	26	8	3503000000	2117200000	1385900000
4125	CAND1	38	38.5	38.5	37.1	323.31	0.49889	1.0083	24.63	122	28	86047000000	56903000000	29145000000
761	CAND2	19	22.7	21.3	21.3	261.1	0.51828	1.0417	14.341	28	15	3022500000	1996700000	1025800000
4784	CANT1	12	46.1	46.1	46.1	72.894	0.53637	1.0762	8.9918	15	5	2382300000	1495400000	886870000
1669	CANX	29	46.5	46.5	46.5	200.12	0.4712	0.9875	26.383	83	28	128590000000	87538000000	41049000000
1873	CAPG	10	42.2	42.2	42.2	137.24	0.42418	0.86775	31.964	18	6	5765500000	3669100000	2096400000
1201	CAPN1	30	46.6	46.6	45.5	249.65	0.48083	1.0023	26.771	70	22	42812000000	29387000000	13425000000
861	CAPN15	6	8.1	8.1	8.1	12.922	0.41921	0.8668	41.981	6	2	281160000	191360000	89806000
1485	CAPN2	22	38	36.9	36.9	267.3	0.48063	1.0234	16.741	62	21	31760000000	20977000000	10783000000
7325	CAPN7	16	22.8	22.8	22.8	100.72	0.4958	0.96131	14.103	27	8	4351900000	2900100000	1451800000
1145	CAPNS1	11	61.2	61.2	61.2	249.67	0.50423	1.0521	13.921	47	13	35880000000	23500000000	12380000000
3038	CAPRIN1	12	22.6	22.6	22.6	145.63	0.60054	1.1716	10.948	37	11	56420000000	35729000000	20691000000
2215	CAPZA1	13	66.1	66.1	56.6	323.31	0.51037	1.0188	8.45	82	24	53666000000	34385000000	19281000000
1996	CAPZA2	10	47.2	37.8	37.8	121.92	0.47676	1.0175	64.448	13	5	6118400000	4307100000	1811300000
5296	CARD19	2	8.8	8.8	8.8	2.5597	0.71602	1.5747	60.913	4	3	203260000	115970000	87283000
5953	CARD9	6	11.8	11.8	11.8	18.953	0.4801	0.93728	15.947	6	2	371240000	241320000	129920000
7088	CARHSP1	6	72.1	72.1	72.1	88.388	0.49151	0.95896	33.091	19	7	15142000000	10229000000	4912900000
4152	CARM1	15	35.9	35.9	35.9	186.55	0.50462	1.0473	15.086	27	9	10943000000	7370000000	3573100000
4395	CARNMT1	2	9.2	9.2	9.2	4.1109	0.56233	1.0722	7.0528	3	0	269480000	186380000	83110000
6150	CARS2	5	11.7	11.7	11.7	9.0197	0.44465	0.8747	29.837	5	3	214290000	152940000	61351000
491	CASC3	4	5.4	5.4	5.4	5.5006	0.47315	1.0283	5.1523	4	2	453440000	299510000	153930000
3777	CASC4	3	8.5	8.5	8.5	19.61	0.45357	0.98583	86.548	3	0	404690000	218270000	186420000
4589	CASC5	35	20.7	20.7	20.7	191.27	0.47999	0.94501	21.95	44	16	5639300000	3720900000	1918500000
4921	CASP10	11	30.5	30.5	30.5	94.208	0.46241	0.90848	17.822	12	1	1196900000	801710000	395160000
1922	CASP2	9	27.9	27.9	27.9	39.346	0.54917	1.0564	16.089	13	2	2112400000	1337600000	774880000
1921	CASP3	7	33.6	33.6	33.6	82.215	0.55789	1.079	8.6422	15	1	3670200000	2375400000	1294800000
2289	CASP6	9	36.9	36.9	36.9	92.103	0.56878	1.0952	70.873	15	1	4203400000	2433600000	1769800000
3087	CASP8	9	22.1	22.1	22.1	125.4	0.48142	1.0327	12.657	15	8	1523600000	998140000	525440000
6873	CASP8AP2	4	2.4	2.4	2.4	5.9659	0.75237	1.4977	49.701	4	1	182980000	114630000	68353000
2288	CASP9	2	11.7	11.7	11.7	38.62	0.55945	1.1422	12.842	2	1	325310000	217230000	108080000
1545	CAST	22	41.2	41.2	1	323.31	0.47902	1.0104	43.099	39	12	12819000000	8794600000	4024800000
1128	CAT	23	50.9	50.9	50.9	323.31	0.50272	0.97328	31.566	92	28	93339000000	62612000000	30727000000
747	CBFA2T3	8	17.8	17.8	17.8	172.47	0.50776	1.1016	27.766	14	7	2261700000	1537100000	724570000
2981	CBFB	4	18.1	18.1	18.1	9.1575	0.42256	0.9208	9.3133	9	1	5718000000	3996500000	1721400000
1578	CBL	13	18.9	18.9	18	49.903	0.42844	0.87394	18.735	15	6	3004900000	2132400000	872470000
2855	CBLB	4	4.9	4	4	1.0886	0.55605	1.0733	22.681	4	2	391320000	265420000	125900000
3931	CBLL1	7	30.1	30.1	30.1	25.85	0.43153	0.95173	6.1309	10	3	1556300000	1068600000	487740000
1444	CBR1	14	70.8	70.8	60.3	153.8	0.49443	1.0004	11.091	30	12	13818000000	8858900000	4958600000
866	CBR3	3	13.4	2.9	2.9	1.2028	0.4777	1.0214	1.9511	2	0	1593200000	1098800000	494380000
4402	CBR4	6	30.8	30.8	30.8	10.862	0.46449	0.95246	84.413	7	2	709710000	447510000	262200000
1294	CBS	21	57.9	57.9	57.9	266.83	0.48002	0.98882	13.47	72	20	69838000000	47934000000	21904000000
5590	CBWD1	10	38.7	4.1	4.1	9.7307	0.43452	1.0897	91.219	3	1	280150000	183220000	96931000
4192	CBWD2	10	38.7	38.7	4.1	144.65	0.54622	1.0612	17.82	15	3	2052100000	1291200000	760840000
2579	CBX1	7	52.6	43.4	43.4	19.58	0.47193	1.0187	20.823	8	4	3433800000	2322000000	1111800000
3085	CBX2	10	26.3	26.3	26.3	29.796	0.44197	0.95266	23.426	15	4	1695400000	1147200000	548260000
2852	CBX3	9	52.5	52.5	43.7	145.08	0.51891	1.0273	26.123	29	15	42261000000	27484000000	14777000000
313	CBX4	5	10.9	10.9	10.9	27.713	0.52098	1.0641	24.629	4	2	340500000	237040000	103470000
1959	CBX5	8	43.5	43.5	43.5	29.541	0.46672	0.92312	14.772	31	10	12169000000	7956100000	4212400000
6192	CBX8	6	21.9	21.9	21.9	54.455	0.46527	0.95197	70.965	9	4	1499900000	1095000000	404880000
3757	CC2D1A	18	24.4	24.4	24.4	67.063	0.39373	0.84626	19.699	23	7	3260600000	2275900000	984680000
7624	CC2D1B	10	21	21	4	56.387	0.3958	0.83764	29.323	17	6	2475200000	1755100000	720090000
4249	CCAR1	29	29.1	29.1	29.1	202.64	0.44627	0.89525	48.849	54	17	19933000000	13406000000	6527400000
4345	CCAR2	32	49.7	49.1	49.1	315.98	0.50262	1.0472	11.799	64	20	28734000000	19447000000	9287000000
5326	CCDC115	3	29.4	29.4	29.4	20.344	0.49099	1.002	19.818	4	1	490100000	332940000	157160000
4225	CCDC117	4	21.1	21.1	21.1	11.7	0.44449	0.98113	10.742	4	3	207690000	138100000	69597000
4739	CCDC12	8	53.6	53.6	53.6	96.81	0.35429	0.86828	53.181	11	4	5835100000	4002800000	1832400000
5082	CCDC124	11	49.3	49.3	49.3	107.26	0.45493	0.95538	46.278	28	9	12387000000	8441100000	3946100000
5043	CCDC127	3	10.8	10.8	10.8	4.3503	0.43011	0.83062	23.405	5	1	500850000	317630000	183220000
6050	CCDC134	2	17.2	17.2	17.2	3.0027	0.47517	0.91936	22.526	3	1	554880000	359100000	195780000
3820	CCDC137	7	24.2	24.2	24.2	28.991	0.48127	1.0567	16.291	12	2	5692300000	2710500000	2981800000
5299	CCDC138	5	11.3	11.3	11.3	16.673	0.53497	1.1142	20.062	6	2	307620000	204700000	102930000
4000	CCDC186	4	4.8	4.8	4.8	3.7041	0.39995	0.8017	10.221	4	2	228030000	164160000	63873000
718	CCDC22	19	43.7	43.7	43.7	148.19	0.43003	0.89746	11.594	27	6	5025600000	3444300000	1581300000
4144	CCDC25	9	37	37	37	19.051	0.42861	0.83053	11.909	16	2	3794500000	2458500000	1336000000
4233	CCDC28A	2	19.6	19.6	19.6	18.079	0.31554	0.63217	41.69	4	3	217230000	171870000	45356000
5309	CCDC43	4	28.1	28.1	28.1	42.872	0.42468	0.92964	20.532	6	3	1645000000	1167800000	477140000
4997	CCDC47	17	41.4	41.4	41.4	185.09	0.54717	1.1077	30.443	52	27	20499000000	13740000000	6758900000
4210	CCDC50	7	38.9	38.9	38.9	194.7	0.4097	0.78573	13.662	21	10	7641900000	5593600000	2048300000
5146	CCDC51	10	24.3	24.3	24.3	43.259	0.42641	0.90063	22.542	15	5	2285800000	1564400000	721430000
7136	CCDC53	2	13	13	13	10.866	0.48964	0.93676	5.3995	3	2	1419500000	960590000	458860000
5903	CCDC55	5	11.1	11.1	11.1	17.022	0.50253	0.97381	7.5042	8	3	3165000000	2176900000	988120000
3415	CCDC58	8	66	66	66	127.04	0.48704	0.95241	16.658	23	9	11959000000	7768100000	4191000000
6619	CCDC59	7	27.4	27.4	27.4	15.645	0.39629	0.85117	37.744	8	1	1843600000	1317600000	526020000
4475	CCDC71L	7	33.2	33.2	33.2	13.691	0.37867	0.81703	15.334	7	3	1865500000	1085700000	779750000
5566	CCDC77	8	21.9	21.9	21.9	37.019	0.44207	0.84315	27.125	11	5	966210000	621730000	344480000
4401	CCDC82	2	3.5	3.5	3.5	2.0711	0.42576	0.92948	40.809	3	1	271780000	159280000	112500000
6052	CCDC86	16	50	50	50	123.21	0.48088	0.98042	18.96	26	14	8497300000	5071300000	3426000000
3385	CCDC88A	27	18	18	17.7	312.84	0.4599	0.95965	42.1	34	12	5840600000	3716100000	2124600000
7164	CCDC9	12	23.7	23.7	23.7	47.549	0.43753	0.93182	15.343	15	6	5013300000	3357200000	1656000000
5871	CCDC90B	7	31.1	31.1	14.2	43.484	0.45812	0.92925	29.523	9	2	1463400000	985120000	478330000
4040	CCDC91	10	22	22	22	13.076	0.44767	0.89829	4.9793	12	6	2360900000	1712600000	648310000
3453	CCDC93	9	17.3	17.3	17.3	27.557	0.40847	0.87991	17.024	7	2	5950900000	4264000000	1687000000
5734	CCDC94	7	26.3	24.1	24.1	85.848	0.46606	0.99226	8.7405	13	5	1532800000	1034000000	498770000
5162	CCDC97	4	16.9	16.9	16.9	16.013	0.41285	0.91066	24.852	4	2	484100000	302320000	181780000
4673	CCHCR1	4	6.7	6.7	6.7	25.704	0.37498	0.7983	6.5964	4	2	310800000	223860000	86935000
5615	CCM2	6	21.2	21.2	21.2	16.611	0.57214	1.0812	79.171	7	5	585150000	273050000	312100000
1533	CCNA2	12	37	37	37	99.579	0.44641	0.87078	11.77	21	7	4419900000	3068600000	1351200000
1403	CCNB1	10	32.8	32.8	30.9	101.73	0.41855	0.84396	18.042	20	7	10166000000	7140400000	3025100000
944	CCNB2V	8	22.2	22.2	22.2	13.644	0.418	0.9027	9.7938	8	2	1336200000	949790000	386410000
4801	CCNB3	2	1.5	1.5	1.5	1.1458	0.57013	1.1099	43.134	2	0	277760000	174260000	103500000
1616	CCNC	1	9.6	9.6	9.6	2.1884	0.41098	0.89058	21.687	2	2	203820000	142690000	61130000
1722	CCND3	4	21.9	21.9	21.9	8.8325	0.36809	0.79718	4.7928	3	0	397350000	281210000	116140000
975	CCNDBP1	5	21.4	21.4	21.4	20.521	0.32235	0.68813	34.019	5	0	1382200000	890890000	491340000
2178	CCNH	6	25.4	25.4	25.4	29.298	0.49951	0.95728	18.009	13	2	2168700000	1475900000	692820000
876	CCNK	10	23.3	23.3	23.3	131.13	0.46638	0.96136	25.154	23	4	10236000000	4744500000	5491300000
5397	CCNL2	7	21.5	21.5	21.5	32.282	0.41262	0.88236	28.286	7	2	844570000	580020000	264550000
691	CCNT1	8	17.5	17.5	17.5	86.386	0.45688	1.0857	9.9646	18	8	5084300000	3513200000	1571100000
695	CCNT2	5	9.5	9.5	9.5	11.71	0.57951	1.2023	45.299	6	3	120430000	84227000	36202000
4536	CCNY	4	20.8	20.8	20.8	12.666	0.3695	0.80558	39.116	7	3	1245400000	936600000	308780000
4451	CCNYL1	2	7.2	7.2	7.2	1.2067	0.42738	0.92403	15.011	2	2	70819000	52534000	18285000
561	CCP110	5	7	6.4	6.4	39.377	0.37966	0.82207	67.643	5	3	533990000	322340000	211650000
6911	CCPG1	2	2.8	2.8	2.8	2.8561	0.37794	0.73559	33.505	2	1	57782000	41236000	16546000
386	CCS	6	32.2	32.2	32.2	34.55	0.41364	0.91186	21.588	7	3	1774100000	1217000000	557120000
2537	CCT2	36	77.6	77.6	77.6	323.31	0.50645	1.0214	29.43	216	51	276480000000	179280000000	97200000000
2053	CCT3	29	57.6	57.6	57.6	290.79	0.50042	1.0369	28.721	183	52	296550000000	199940000000	96611000000
2132	CCT4	37	70.5	70.5	70.5	323.31	0.47695	1.014	16.983	180	43	235230000000	155670000000	79564000000
2025	CCT5	41	76.2	76.2	76.2	323.31	0.50913	1.0393	12.542	249	81	257450000000	174870000000	82580000000
1875	CCT6A	32	78.3	78.3	78.3	323.31	0.53097	1.0167	21.137	218	65	273530000000	177950000000	95584000000
5504	CCT7	35	80.1	80.1	80.1	323.31	0.50413	1.0214	19.068	299	80	278350000000	181720000000	96628000000
2131	CCT8	39	78.1	78.1	78.1	220.1	0.49623	0.99614	19.876	221	57	459550000000	300740000000	158810000000
2591	CCZ1	13	36.9	36.9	36.9	74.845	0.4725	0.92832	15.503	14	6	4037000000	2773700000	1263300000
2019	CD151	4	13.9	13.9	13.9	6.7962	0.39071	0.83761	8.6595	4	0	636420000	459600000	176820000
7235	CD2AP	22	41.3	41.3	41.3	149.45	0.47531	0.94674	49.972	44	15	20694000000	14378000000	6316300000
998	CD2BP2	9	40.8	40.8	40.8	80.538	0.48526	1.0061	17.264	16	2	6080100000	4076100000	2004000000
6257	CD320	2	8.5	8.5	8.5	7.1202	0.6445	1.4171	22.076	2	1	44420000	28672000	15748000
520	CD3EAP	14	45.7	45.7	45.7	247.63	0.4703	0.9509	16.057	32	10	7453400000	5290400000	2162900000
1427	CD46	3	8.4	8.4	8.4	4.2416	0.49037	0.92814	20.035	4	0	511500000	336690000	174810000
1225	CD55	5	13.5	13.5	13.5	1.9886	0.37397	0.81044	12.264	5	0	920250000	641780000	278470000
1514	CD58	1	6.2	6.2	6.2	3.7458	0.55984	1.0893	8.9493	3	0	125080000	78849000	46236000
1393	CD59	2	20.4	20.4	20.4	8.6362	0.44063	0.95213	3.7223	3	0	1114000000	772750000	341220000
1249	CD63	3	16.6	16.6	16.6	9.8762	0.61254	1.1699	7.3991	3	0	912830000	607970000	304860000
2348	CD81	2	23.6	23.6	23.6	29.721	0.63777	1.2502	3.835	3	1	272110000	166880000	105230000
2035	CD97	9	15.6	15.6	12.6	65.458	0.44281	0.9407	26.663	17	3	1167800000	795180000	372620000
4243	CDAN1	12	15.9	15.9	15.9	98.287	0.4425	0.94996	14.824	17	3	1987400000	1322400000	664940000
860	CDC123	12	35.4	35.4	35.4	25.843	0.41175	0.81801	15.003	19	3	4505400000	3174900000	1330500000
2821	CDC16	16	29.7	29.7	29.7	223.85	0.45065	0.95139	32.093	33	4	7737000000	5279200000	2457800000
2785	CDC20	9	26.1	26.1	26.1	32.13	0.47604	0.9336	16.513	12	3	1812300000	1211900000	600440000
6838	CDC23	12	25.3	25.3	25.3	95.457	0.511	1.0467	15.5	21	2	9436800000	6325800000	3110900000
1724	CDC25B	4	8.8	8.8	6.5	5.838	0.36937	0.76032	28.481	4	1	229130000	155650000	73478000
1725	CDC25C	7	16.9	16.9	16.9	35.604	0.38834	0.7534	10.899	7	4	808190000	573440000	234760000
1721	CDC27	16	28	28	1.3	118.57	0.49101	0.97367	16.174	26	5	7878400000	5263900000	2614500000
2057	CDC34	7	34.7	34.7	31.4	8.373	0.5196	0.99568	27.578	8	2	2904200000	1964600000	939610000
3279	CDC37	17	37.6	37.6	18.3	180.76	0.48054	0.95513	30.068	51	17	42739000000	28289000000	14449000000
3954	CDC37L1	6	30.2	30.2	30.2	22.111	0.53329	1.0412	15.648	8	1	1144800000	756140000	388690000
684	CDC40	14	34.5	34.5	34.5	91.706	0.49753	1.0063	11.473	23	9	4054500000	2839800000	1214800000
2364	CDC42	6	36.6	30.9	30.9	45.953	0.4883	0.97272	8.8577	22	6	21322000000	13858000000	7463800000
3594	CDC42BPA	18	13.8	13.8	12.7	55.639	0.44511	0.8774	9.8035	22	8	2488100000	1701200000	786900000
7248	CDC42BPB	10	6.9	5.8	5.8	14.227	0.42621	0.94261	26.861	6	3	515980000	370140000	145840000
3678	CDC42BPG	9	7.5	7.5	7.5	27.172	0.44499	0.90283	28.677	10	3	543850000	363900000	179950000
2610	CDC42EP1	4	16.4	16.4	16.4	12.078	0.48827	0.99171	23.535	5	2	786540000	487440000	299100000
805	CDC45	13	28.8	28.8	28.8	117.29	0.43963	0.95347	10.837	28	12	8012100000	5408700000	2603400000
5435	CDC5L	27	44.6	44.6	44.6	323.31	0.50743	1.0231	9.7935	76	19	40136000000	26523000000	13613000000
5489	CDC6	2	7	7	7	5.5408	0.36547	0.76352	13.688	2	2	105670000	86113000	19562000
322	CDC7	3	8.2	8.2	8.2	11.517	0.45782	0.88636	25.013	5	1	1081100000	325110000	756010000
3751	CDC73	18	35.8	35.8	35.8	67.984	0.46498	0.91391	24.769	30	5	13367000000	9089400000	4277600000
3661	CDCA2	12	20.3	20.3	20.3	198.16	0.38597	0.81052	14.385	17	9	1801100000	1290700000	510350000
5468	CDCA3	5	32.5	32.5	32.5	72.249	0.4399	0.91628	4.2143	7	3	1033300000	708380000	324940000
5166	CDCA5	8	42.5	42.5	42.5	66.656	0.42432	0.91231	8.4793	13	5	3294900000	2295600000	999270000
3443	CDCA8	9	38.9	38.9	38.9	96.242	0.37614	0.8414	9.775	20	4	6042300000	4159200000	1883100000
6042	CDCP1	3	6.1	6.1	6.1	8.7137	0.62489	1.2021	34.526	4	3	301310000	188220000	113090000
405	CDIPT	3	14.6	14.6	14.6	4.8264	0.41198	0.88294	12.23	4	1	963920000	619970000	343950000
1180	CDK1	18	72.7	70	66.3	170.92	0.51687	1.0169	11.88	53	14	56670000000	38210000000	18459000000
1550	CDK11B	17	23	23	3.5	163.7	0.44189	0.89471	13.59	30	5	23085000000	15571000000	7513400000
6571	CDK12	19	20	20	16.9	253.21	0.49061	0.96284	28.985	27	8	4265800000	3087300000	1178500000
2983	CDK13	13	12	8.9	8.9	23.833	0.4463	1.0115	30.317	10	2	1019400000	796130000	223240000
2608	CDK16	6	14.3	12.5	10.7	8.5845	0.43267	0.81877	14.337	5	0	438130000	292550000	145580000
1618	CDK2	13	48	41.6	32.9	56.565	0.49938	1.0038	12.697	27	2	13508000000	9044000000	4464000000
370	CDK2AP1	2	15.7	15.7	15.7	2.4193	0.43603	1.02	7.5448	3	0	1256300000	886490000	369810000
1343	CDK4	9	38.3	35.6	35.6	36.577	0.33378	0.71735	49.014	11	4	2221300000	1692800000	528520000
2607	CDK5	13	45.2	42.5	42.5	39.887	0.51293	1.012	15.814	19	2	8745100000	5847500000	2897600000
5414	CDK5RAP1	11	23.6	23.6	23.6	52.668	0.43669	0.94103	12.038	15	3	2762000000	1841600000	920400000
5406	CDK5RAP2	23	17.4	17.4	17.1	183.05	0.4614	0.90347	19.173	25	10	1541400000	1053400000	488050000
5255	CDK5RAP3	12	24.9	24.9	24.9	48.505	0.47069	0.92675	8.3461	24	8	6875500000	4696400000	2179100000
2606	CDK6	16	54	51.5	51.5	219.67	0.41798	0.89277	33.003	41	12	17790000000	12432000000	5357700000
2124	CDK7	4	15.9	15.9	15.9	45.4	0.53339	1.0213	12.452	8	3	1742600000	1138100000	604500000
2049	CDK8	4	10.6	10.6	10.6	6.751	0.42706	0.91343	26.749	5	1	686420000	478380000	208040000
2127	CDK9	7	24.5	22.3	22.3	44.21	0.46828	0.95506	19.547	13	6	3637100000	2536200000	1100900000
3603	CDKAL1	14	38.9	38.9	38.9	130.85	0.43008	0.95661	25.938	28	10	5623900000	3820500000	1803400000
2104	CDKN1C	1	9.9	9.9	9.9	3.4602	0.39735	0.86161	12.976	2	1	359350000	267600000	91746000
6542	CDKN2AIP	14	36.4	36.4	36.4	133.83	0.4862	0.99673	21.43	27	10	3130900000	2174300000	956580000
5218	CDKN2AIPNL	1	15.5	15.5	15.5	11.035	0.51192	1.1107	14.443	2	1	83095000	56662000	26433000
2641	CDR2	5	15.9	15.9	15.9	87.658	0.37877	0.72877	12.738	6	3	447720000	325260000	122470000
4148	CDR2L	4	16.3	16.3	16.3	19.283	0.7011	1.4509	44.074	4	4	160290000	108830000	51464000
1029	CDS2	2	8.5	8.5	8.5	35.869	0.41895	0.93261	18.109	4	1	1611100000	1171800000	439330000
5951	CDT1	3	7	7	7	3.058	0.68412	1.4751	113.5	2	1	219420000	115980000	103440000
6890	CDV3	14	65.9	65.9	65.9	247.93	0.53761	1.0465	13.708	37	17	13778000000	10270000000	3507800000
7025	CDYL	6	13.2	13.2	13.2	15.695	0.55027	1.0461	7.2145	7	3	989480000	661430000	328050000
2678	CEBPZ	32	37.1	37.1	37.1	323.31	0.48294	1.0261	12.092	85	23	37830000000	25734000000	12096000000
5775	CECR5	11	39	39	39	175.65	0.46079	0.98954	10.364	24	7	43631000000	29504000000	14127000000
4924	CELF1	10	26.5	26.5	24.9	117.63	0.47729	0.97547	26.072	34	14	13376000000	9135500000	4241000000
983	CELF2	7	15	13.2	13.2	28.049	0.53486	1.0331	11.373	10	5	2400500000	1520500000	880000000
1194	CENPB	5	11	11	11	13.955	0.49425	0.95259	7.7409	5	1	736950000	489320000	247630000
2673	CENPC	16	18.9	18.9	18.9	69.565	0.42625	0.8448	23.355	23	6	4875900000	3212900000	1663000000
2650	CENPE	27	11.6	11.6	11.6	67.712	0.47517	0.96787	30.628	30	15	2802900000	1908000000	894880000
2061	CENPF	50	19.6	19.6	19.4	238.16	0.45412	0.89595	16.797	66	20	8918300000	5351400000	3566900000
5997	CENPH	10	47.4	47.4	47.4	98.54	0.41948	0.83807	13.236	12	5	4905800000	3381800000	1524100000
6194	CENPJ	2	1.8	1.8	1.8	7.5769	0.40166	0.83972	14.459	2	1	113320000	73135000	40182000
5598	CENPK	7	40.2	40.2	40.2	42.164	0.52306	1.0047	7.0413	7	3	1169800000	787160000	382620000
4327	CENPL	2	7.3	7.3	7.3	7.272	0.47766	0.90757	21.431	2	0	53820000	33497000	20323000
6378	CENPM	2	10.6	10.6	10.6	3.7	0.29226	0.6777	52.956	2	0	239240000	166200000	73043000
5209	CENPN	3	12.1	12.1	12.1	12.231	0.59469	1.1429	10.695	3	1	139050000	89569000	49480000
5657	CENPO	6	26	26	26	28.759	0.49103	0.96676	40.599	8	6	445160000	308820000	136340000
3704	CENPP	5	25	25	25	57.043	0.54725	1.0825	10.961	8	4	539050000	345210000	193840000
3953	CENPQ	3	14.6	14.6	14.6	4.2414	0.54342	1.0173	37.243	3	3	149140000	96374000	52770000
5046	CENPT	3	5.9	5.9	5.9	6.372	0.58839	1.2579	40.107	3	2	233700000	142870000	90827000
3926	CENPU	10	30.6	30.6	30.6	33.696	0.4479	0.93408	19.798	10	7	1735400000	1230800000	504600000
4065	CENPV	4	20.4	20.4	15.6	12.879	0.48203	1.055	16.825	5	2	418310000	284400000	133910000
667	CEP104	5	7.5	7.5	7.5	9.6171	0.34989	0.72421	36.633	4	2	88725000	64461000	24263000
6980	CEP131	19	22.7	22.7	22.7	122.03	0.43081	0.8897	10.319	19	5	2408800000	1698600000	710190000
3638	CEP135	14	12.1	12.1	11.6	46.595	0.47228	0.99697	21.138	18	7	14226000000	9778300000	4447800000
941	CEP152	7	5.2	5.2	5.2	25.274	0.46518	1.1042	35.327	6	1	210130000	145640000	64481000
3572	CEP162	3	3	3	3	10.467	0.55911	1.2072	27.607	3	2	123480000	77798000	45680000
3529	CEP170	40	33	33	22.5	283.3	0.48615	0.98039	20.004	67	19	12465000000	8398700000	4065900000
7576	CEP192	10	8.6	8.6	5.1	44.92	0.51345	0.98769	35.456	9	4	368690000	253050000	115640000
5694	CEP250	22	12	12	12	119.76	0.38914	0.801	16.276	21	6	2665100000	1944600000	720470000
463	CEP290	14	6.3	6.1	6.1	46.232	0.49068	0.99613	21.372	16	8	1185000000	802600000	382360000
3593	CEP350	21	8.5	8.5	8.1	50.094	0.45975	0.89946	29.093	23	6	1705200000	1092300000	612930000
5802	CEP41	2	7.2	7.2	7.2	4.2423	0.298	0.65705	36.35	2	0	130390000	98467000	31923000
5853	CEP44	10	34.6	34.6	34.6	62.182	0.52161	1.0358	17.727	12	4	2816200000	2001200000	815040000
3425	CEP55	7	19.2	19.2	19.2	63.084	0.38993	0.75542	18.677	10	3	843250000	542990000	300270000
4165	CEP57	2	8.7	8.7	8.7	4.3409	0.53928	1.1017	50.733	2	1	118550000	84908000	33646000
4306	CEP57L1	5	12.6	12.6	12.6	10.279	0.3539	0.69817	26.525	5	1	361560000	275660000	85903000
5307	CEP63	3	4.8	4.8	4.8	18.639	0.63027	1.2195	237.41	2	1	608480000	391890000	216590000
6648	CEP72	6	10.2	10.2	10.2	11.989	0.43471	0.92268	13.623	6	1	660970000	448000000	212970000
4617	CEP76	3	38.4	38.4	38.4	25.391	0.40202	0.89966	12.485	3	1	379940000	272760000	107180000
7221	CEP83	4	3.9	3.9	3.9	1.9285	0.61721	1.1705	11.968	5	1	58774000000	37810000000	20964000000
3765	CEP85	12	17.7	17.7	17.7	109.92	0.44327	0.93752	11.317	22	2	3194900000	2223300000	971600000
5192	CEP95	3	4.6	4.6	4.6	7.9238	0.54768	1.0585	26.544	3	2	103640000	74487000	29149000
4216	CEP97	9	17.5	17.5	17.5	43.45	0.52879	1.0928	15.385	10	3	2435700000	1596600000	839120000
7310	CEPT1	2	9.6	9.6	9.6	10.792	0.46476	1.0039	49.127	3	2	1082200000	759760000	322490000
5180	CERS2	3	16.1	16.1	16.1	103.37	0.55288	1.0639	11.886	10	1	9944500000	6460600000	3484000000
1893	CETN2	2	12.8	12.8	12.8	3.6877	0.44878	0.87276	3.699	3	1	614450000	438640000	175800000
485	CETN3	4	28.2	28.2	28.2	14.662	0.38101	0.75681	13.686	7	3	815270000	580150000	235120000
7291	CFAP20	4	18.7	18.7	18.7	5.2341	0.50957	1.1017	20.016	5	1	1070700000	681830000	388870000
5182	CFAP36	5	17.6	17.6	17.6	12.33	0.45316	0.8846	8.1114	7	2	794580000	550160000	244420000
6662	CFAP97	2	4.5	4.5	4.5	1.9783	0.18507	0.37283	6.225	2	2	43824000	37526000	6297500
6735	CFDP1	7	30.1	30.1	30.1	52.147	0.37361	0.82913	12.758	13	8	2891200000	2014200000	877000000
1240	CFH	2	6.5	6.5	6.5	7.5865	0.48887	0.92245	0.56836	2	0	274350000	178560000	95793000
1599	CFL1	19	82.5	82.5	57.8	323.31	0.52231	1.0137	25.309	99	26	210520000000	141940000000	68582000000
7038	CFL2	7	44	19.3	19.3	37.853	0.553	1.0842	71.227	3	1	1454800000	436020000	1018800000
6677	CGN	2	1.3	1.3	1.3	1.1377	0.56744	1.295	36.225	2	0	258290000	169600000	88688000
4755	CHAC2	4	22.8	22.8	22.8	31.268	0.49877	1.0603	3.7422	8	3	1277400000	875900000	401530000
2836	CHAF1A	17	21.9	21.9	21.9	90.765	0.4647	0.95152	15.983	22	6	2746700000	1851300000	895470000
2837	CHAF1B	13	30.6	30.6	30.6	72.105	0.47877	0.96251	13.278	20	2	7379400000	5124800000	2254600000
5262	CHAMP1	13	16.6	16.6	16.6	51.522	0.46931	0.92683	10.124	24	4	4063600000	2772500000	1291100000
5041	CHCHD1	3	29.7	29.7	29.7	4.4374	0.53615	1.0752	12.631	3	2	960920000	605130000	355790000
7304	CHCHD2	4	35.8	35.8	35.8	41.872	0.29157	0.58667	5.2351	17	8	17562000000	13526000000	4035500000
6518	CHCHD3	12	45.8	45.8	45.8	61.2	0.4793	1.0202	12.121	23	6	7788300000	5143400000	2644900000
4400	CHCHD4	6	51.4	51.4	51.4	104.46	0.48372	0.98236	13.139	15	3	7730600000	5303300000	2427400000
5620	CHCHD5	6	74.5	74.5	74.5	50.186	0.39595	0.88856	23.823	12	8	2606200000	1684400000	921780000
389	CHD1	42	27.3	27.3	23.4	193.05	0.47654	0.98325	38.569	79	26	20815000000	13303000000	7511500000
7366	CHD1L	13	22.1	22.1	22.1	159.16	0.43368	0.84422	16.44	22	7	3223100000	2216600000	1006500000
390	CHD2	26	13.8	10.2	10.2	52.537	0.466	0.95249	17.676	22	7	1868400000	1302800000	565560000
2792	CHD3	18	11.1	6.2	4.8	19.792	0.60621	1.2552	20.592	10	5	983830000	707260000	276580000
3091	CHD4	58	38.1	38.1	30.1	323.31	0.49032	1.0109	26.349	170	52	73498000000	50539000000	22959000000
4671	CHD6	6	3.1	1.8	1.8	11.12	0.42233	0.85918	14.678	2	1	87169000	65934000	21235000
6664	CHD7	33	14.6	14.3	12.2	130.59	0.49106	1.0372	18.841	40	12	4494400000	3027700000	1466600000
6206	CHD8	21	12.2	9.9	9.5	81.258	0.47484	1.0565	23.567	16	6	1889900000	1249700000	640140000
409	CHEK1	11	24.8	24.8	24.8	36.456	0.43716	0.89096	19.093	14	5	2866100000	2043500000	822690000
1073	CHEK2	4	23.9	23.9	23.9	14.58	0.58439	1.2452	36.315	8	4	2435400000	1023900000	1411400000
4242	CHERP	16	28.7	28.7	28.7	180.07	0.50993	1.0375	15.319	43	17	22173000000	14969000000	7203500000
5750	CHID1	13	50.1	50.1	50.1	141.95	0.454	0.93527	16.992	35	15	9884600000	6844700000	3039900000
1823	CHKA	2	4.8	4.8	4.8	10.663	0.509	1.1175	7.9692	4	3	255160000	176560000	78596000
1643	CHML	13	34.8	34.8	34.8	162.54	0.46491	0.99483	51.456	21	10	3893300000	2616300000	1277000000
6225	CHMP1A	8	30.5	30.5	30.5	10.123	0.44863	0.94498	5.6297	12	0	4362500000	2938300000	1424200000
3978	CHMP1B	5	18.1	18.1	18.1	2.0333	0.45285	0.8864	22.891	7	2	1227900000	391930000	835940000
600	CHMP2A	7	29.3	29.3	29.3	28.939	0.40168	0.8707	7.9026	19	5	6468000000	4500800000	1967300000
7016	CHMP2B	5	21.1	17.8	17.8	5.4227	0.45174	0.86814	26.264	6	1	919790000	609830000	309970000
7150	CHMP3	5	20.3	20.3	20.3	4.9232	0.51023	1.0991	19.338	4	0	838630000	550260000	288370000
5782	CHMP4A	9	50.5	11.3	11.3	7.2442	0.4815	0.91655	4.1365	5	1	3530600000	2402300000	1128200000
6005	CHMP4B	6	25.9	25.9	22.8	44.39	0.45787	0.92418	11.713	10	4	7671000000	5293500000	2377500000
5072	CHMP4C	5	31.8	28.8	28.8	34.768	0.40176	0.8634	6.2823	5	1	486210000	348030000	138190000
6613	CHMP5	5	40.6	40.6	40.6	153.53	0.48829	0.95402	6.7444	14	5	6288400000	4127300000	2161100000
5176	CHMP6	4	27.9	27.9	27.9	10.124	0.44511	0.96621	24.273	6	4	615300000	426740000	188560000
4756	CHMP7	8	25.6	25.6	25.6	39.015	0.58446	1.2902	22.966	9	5	1403400000	923640000	479800000
6776	CHORDC1	21	68.1	68.1	68.1	225.06	0.48601	1.0273	17.899	70	29	59437000000	41657000000	17780000000
5476	CHP1	8	44.6	44.6	44.6	59.666	0.39719	0.94972	17.526	13	6	6733100000	4755800000	1977300000
4310	CHPF	3	4.5	4.5	4.5	8.3206	0.6212	1.3508	15.016	5	2	131150000	84241000	46914000
6667	CHPF2	3	4.3	4.3	4.3	6.5367	0.29645	0.64075	6.0958	2	1	62449000	48226000	14224000
4740	CHPT1	3	9.6	9.6	9.6	13.984	0.41645	0.85593	5.4823	5	0	1119900000	808410000	311520000
6326	CHRAC1	5	45.8	45.8	45.8	83.95	0.44496	0.96057	23.771	11	3	4955100000	3354100000	1601000000
6258	CHST11	1	15.2	15.2	15.2	7.3406	0.55897	1.221	33.384	2	1	75333000	49202000	26131000
6319	CHST12	2	7.5	7.5	7.5	20.494	0.56004	1.1567	15.402	2	2	21030000	13325000	7705300
4768	CHTF18	21	29.6	28.9	28.9	88.23	0.44989	0.92269	20.35	23	5	2487700000	1689900000	797760000
1284	CHTF8	10	27.9	27.9	27.9	97.407	0.4296	0.92594	14.459	16	3	4761000000	3278800000	1482200000
7165	CHTOP	6	21.8	21.8	21.8	35.653	0.49238	1.0915	21.703	22	7	11963000000	8542800000	3420600000
467	CHUK	17	25.9	25.9	25.9	42.747	0.44594	0.96023	17.709	27	6	5302100000	3626100000	1676000000
7425	CHURC1-FNTB	6	11	11	1.7	4.4681	0.52691	1.0322	48.924	7	3	3084300000	1955500000	1128800000
896	CIAO1	9	33	33	33	105.58	0.46875	1.0105	17.691	20	6	6209700000	3891800000	2317900000
3681	CIAPIN1	18	73.4	73.4	38.5	165.57	0.49222	1.0389	27.698	42	19	15091000000	9744400000	5346300000
5502	CIB1	6	36.1	36.1	36.1	16.276	0.42457	0.81918	40.404	7	4	850820000	582370000	268450000
5372	CIC	2	2.9	2.9	2.9	15.355	0.83113	1.8785	81.645	2	1	93586000	37540000	56046000
5731	CINP	4	26.4	26.4	26.4	13.932	0.44753	0.92667	14.329	7	1	423150000	287630000	135520000
4155	CIR1	4	7.3	7.3	5.3	4.1266	0.47178	1.0254	20.671	5	2	421600000	270280000	151320000
2985	CIRBP	6	43	43	43	23.331	0.54316	1.1128	1.6429	6	2	7323000000	4330900000	2992100000
6579	CISD1	6	52.8	52.8	52.8	70.537	0.52005	1.0018	7.4963	36	11	39441000000	25647000000	13794000000
4422	CISD2	9	61.5	61.5	61.5	71.372	0.47429	0.94304	6.814	30	4	19069000000	12772000000	6297200000
6370	CISH	2	8.5	8.5	8.5	2.1186	0.2682	0.54981	105.82	2	1	212220000	163380000	48844000
382	CIT	30	17.5	17.5	17.5	92.354	0.45932	0.92165	32.244	35	13	3707400000	2439200000	1268200000
6931	CIZ1	8	13.8	13.8	13.8	48.201	0.46223	0.88194	11.606	12	4	1812500000	1195000000	617510000
4800	CKAP2	10	14.6	14.6	14.6	30.391	0.4664	0.97152	14.277	13	4	1830000000	1287100000	542940000
4287	CKAP2L	6	11.4	11.4	11.4	20.803	0.3752	0.78553	8.3519	6	3	493830000	354350000	139480000
2984	CKAP5	70	42.4	42.4	42.1	323.31	0.50594	0.99621	19.374	166	56	67316000000	44911000000	22405000000
1353	CKB	23	72.2	72.2	72.2	323.31	0.50716	1.0262	11.804	146	43	178880000000	118550000000	60330000000
1356	CKMT1A	10	41	39.6	33.6	124.51	0.46775	0.99191	12.281	15	8	2215300000	1559400000	655940000
2373	CKS1B	3	37.3	37.3	37.3	10.149	0.55689	1.2253	16.237	17	1	3478600000	2094600000	1384000000
4367	CLASRP	4	11.3	11.3	11.3	7.7237	0.52029	1.0676	34.268	4	2	298280000	204190000	94089000
5395	CLCC1	18	35.4	35.4	35.4	109.96	0.49267	0.97096	31.157	32	8	6809900000	4636100000	2173900000
2165	CLCN2	2	2.6	2.6	2.6	2.5599	0.39074	0.86047	20.225	2	2	89840000	61006000	28834000
2166	CLCN3	13	20.3	20.3	17.2	131.31	0.47747	1.0385	34.73	18	5	3020500000	2002500000	1018000000
2168	CLCN7	8	11.6	11.6	11.6	19.378	0.45981	0.98891	6.6355	14	7	4153500000	2539300000	1614200000
7476	CLDND1	3	17.1	17.1	17.1	6.2312	0.47586	0.95765	24.644	3	0	413520000	286840000	126680000
7027	CLEC11A	2	10.6	10.6	10.6	8.1945	0.44226	0.95962	183.88	3	2	3097000000	76052000	3020900000
3341	CLEC16A	6	9.4	9.4	9.4	30.678	0.45557	0.98152	10.158	5	2	271150000	185560000	85588000
319	CLIC1	15	79.7	77.2	77.2	205.08	0.49549	0.97053	18.784	88	22	120540000000	81892000000	38653000000
494	CLIC2	15	77.7	77.7	72.1	230.8	0.37564	0.80559	23.157	48	18	34605000000	23426000000	11179000000
7289	CLIC4	12	60.5	54.9	54.9	246.18	0.39562	0.8522	14.397	38	10	13021000000	9197300000	3823700000
6585	CLIC5	4	7.8	4.4	4.4	9.5674	0.60038	1.1401	14.906	11	3	4636000000	2860000000	1776000000
3063	CLINT1	15	28.2	28.2	28.2	129.69	0.46995	1.0195	14.668	48	12	18999000000	12255000000	6743600000
1734	CLIP1	16	14.7	14.7	14.7	84.251	0.47406	0.94319	19.812	19	9	2728700000	1866000000	862710000
2085	CLK2	3	6	6	6	4.8978	0.50049	1.0696	4.4912	3	1	347670000	234430000	113240000
2086	CLK3	4	8	8	8	31.619	0.45597	1.0043	18.238	7	2	661420000	445950000	215470000
6165	CLK4	3	8.9	8.9	4.6	33.906	0.43693	0.88617	9.0438	4	2	339920000	245430000	94494000
2869	CLN3	3	12.9	12.9	12.9	10.754	0.75599	1.4407	18.061	3	1	304450000	201530000	102920000
822	CLN5	2	6.6	6.6	6.6	3.8474	0.50934	1.0444	9.4252	2	2	92574000	64242000	28331000
6492	CLN6	1	7.6	7.6	7.6	2.5523	0.35846	0.77925	37.584	2	1	177390000	121820000	55578000
2249	CLNS1A	6	60.5	60.5	60.5	323.31	0.48962	1.0735	4.0023	22	6	9075100000	6088300000	2986800000
4943	CLP1	11	26.8	26.8	26.8	16.472	0.45403	0.96815	34.227	17	4	3050400000	1989700000	1060700000
3309	CLPP	9	39	39	39	47.603	0.4352	0.944	16.825	24	11	8977100000	6206100000	2771000000
1068	CLPTM1	9	14.3	14.3	14.3	32.37	0.49444	1.0859	12.514	10	5	1948800000	1264300000	684560000
7563	CLPTM1L	5	20.3	20.3	6.5	60.074	0.46893	0.98117	13.519	8	2	3585500000	2474300000	1111200000
893	CLPX	21	43.9	43.9	43.9	171.34	0.46292	0.96819	21.552	40	11	15931000000	10476000000	5455000000
6164	CLSPN	5	5.6	5.6	5.6	17.677	0.39603	0.85147	56.885	9	4	899900000	648620000	251280000
1263	CLTA	5	14.9	14.9	14.9	1.5197	0.50386	0.961	22.779	6	1	2589700000	1695000000	894760000
1264	CLTB	4	17.5	17.5	17.5	10.068	0.4893	0.93697	11.515	6	2	1906000000	1368000000	537990000
2612	CLTC	80	60.4	60.4	49.4	323.31	0.48074	1.0086	15.907	332	95	294140000000	199740000000	94406000000
2235	CLTCL1	21	13.4	2.1	2.1	2.9438	0.58502	1.0962	40.96	3	1	119060000	83205000	35855000
4582	CMAS	13	34.6	34.6	34.6	91.949	0.42859	0.90395	7.7619	28	5	12250000000	8367100000	3883200000
5100	CMBL	12	46.9	46.9	46.9	131.97	0.54443	1.0621	12.511	39	10	39904000000	25547000000	14357000000
4064	CMC1	3	34.9	34.9	18.9	44.27	0.56174	1.091	13.595	3	1	2392900000	1525900000	867040000
6338	CMC2	3	49.4	49.4	49.4	19.944	0.4833	1.0292	8.2803	14	7	2235800000	1567600000	668230000
4276	CMIP	12	23.4	23.4	23.4	67.943	0.42511	0.90198	13.978	17	6	2914400000	2075900000	838470000
1716	CMPK1	11	54.1	54.1	54.1	119.49	0.49163	1.0203	14.025	44	7	25655000000	17111000000	8543200000
3473	CMPK2	7	22.3	22.3	22.3	35.471	0.64547	1.225	23.701	7	4	583080000	355960000	227110000
5540	CMSS1	9	30.1	30.1	30.1	55.181	0.53709	1.071	27.266	23	8	7872700000	5120400000	2752300000
5311	CMTM3	2	13.8	13.8	13.8	1.519	0.4552	0.98564	2.3728	3	0	573550000	384120000	189430000
4355	CMTR1	24	32	32	32	187.61	0.4462	0.91731	28.508	41	15	7921400000	5440700000	2480700000
4301	CMTR2	4	6.1	6.1	6.1	6.0234	0.3771	0.80139	17.759	5	1	293510000	198540000	94969000
2455	CNBP	10	58.8	58.8	58.8	50.504	0.52126	1.0068	8.3353	17	1	20801000000	13493000000	7308600000
5282	CNDP2	22	70.3	70.3	70.3	323.31	0.50817	1.0047	15.489	68	13	45871000000	29962000000	15910000000
6615	CNIH4	1	14.6	14.6	14.6	21.599	0.5102	1.102	7.009	7	1	3469600000	2302400000	1167200000
2177	CNN1	3	20.2	20.2	20.2	11.631	0.36989	0.71542	17.168	4	2	138410000	98516000	39891000
5432	CNN2	9	42.3	42.3	38.6	85.437	0.50809	0.99662	6.4202	36	10	25304000000	16485000000	8819400000
4548	CNNM3	9	16.7	16.7	16.7	57.334	0.46375	0.99617	14.842	11	2	1382900000	901370000	481530000
3782	CNNM4	4	5.5	5.5	1.4	9.8333	0.58267	1.1265	17.604	4	0	227680000	145680000	81996000
245	CNOT1	64	36	36	36	323.31	0.48815	0.99765	16.417	108	25	39277000000	26255000000	13021000000
6125	CNOT10	9	14.9	14.9	14.9	57.518	0.46252	0.98082	14.111	13	2	2551800000	1708400000	843380000
6891	CNOT11	9	35.9	35.9	35.9	117.72	0.49777	1.0079	53.134	21	8	2317800000	1596800000	721010000
6608	CNOT2	14	45	45	45	50.592	0.4898	0.99112	16.719	17	9	6787900000	1060100000	5727700000
766	CNOT3	12	17.5	17.5	17.5	128.59	0.49394	0.98972	5.6357	29	11	10511000000	6992500000	3518900000
1024	CNOT4	5	13.4	13.4	13.4	33.889	0.52988	1.0167	55.389	6	1	1134800000	748780000	386020000
6922	CNOT6	5	10.8	10.8	6.6	141.53	0.45319	0.92745	18.356	8	3	1001800000	614610000	387170000
6820	CNOT7	7	33.3	33.3	31.2	75.298	0.50436	1.0112	11.249	17	4	3587500000	2342800000	1244700000
6743	CNOT8	4	19.1	16.4	16.4	9.2657	0.55271	1.1339	1.5648	2	0	315570000	212240000	103330000
1266	CNP	14	31.8	31.8	31.8	124.78	0.45917	0.94603	26.126	21	7	8600000000	5998500000	2601500000
7048	CNPY2	8	52.2	52.2	8.8	100.82	0.45302	0.94727	3.9559	29	6	15480000000	10640000000	4840000000
5621	CNPY3	4	21.9	21.9	21.9	154.71	0.52876	1.0027	13.289	6	2	1511500000	1047800000	463700000
4340	CNPY4	2	21.2	21.2	21.2	9.6327	0.39478	0.8036	25.117	2	0	149920000	98112000	51810000
3819	CNST	12	22.8	22.8	22.8	75.938	0.47118	1.0177	13.045	13	4	1732900000	1145500000	587460000
4053	CNTRL	7	4.6	4.6	4.6	37.564	0.44943	0.97713	24.135	7	3	379440000	262090000	117350000
4341	CNTROB	3	5.5	5.5	5.5	15.333	0.44951	0.9792	2.0069	3	1	169110000	117530000	51575000
5878	COA1	4	30.8	30.8	30.8	9.0684	0.38455	0.80608	11.043	4	0	420010000	288590000	131420000
7077	COA3	3	43.7	43.7	43.7	6.9418	0.48342	1.0529	26.292	9	3	2892700000	1955400000	937270000
6562	COA4	3	42.5	42.5	42.5	52.025	0.4941	1.0091	11.739	6	0	3484000000	2345200000	1138900000
5044	COA7	8	45.9	45.9	45.9	84.166	0.49364	0.98943	13.76	14	3	6591800000	4570700000	2021100000
2825	COASY	10	28.5	28.5	28.5	178.49	0.42952	0.92815	13.276	25	6	12589000000	8839700000	3749300000
4724	COG1	16	22.6	22.6	22.6	178.07	0.4261	0.91668	20.086	18	6	1940500000	1222500000	718010000
3083	COG2	12	31.7	31.7	31.7	136.56	0.49317	0.94858	13.889	13	4	1244200000	838880000	405330000
5253	COG3	10	18	18	18	60.523	0.46462	0.99318	19.619	14	6	1153500000	761020000	392510000
6131	COG4	16	26.6	26.6	26.6	129.99	0.41295	0.89114	15.585	21	9	4381800000	2685200000	1696600000
6976	COG5	13	18.7	18.7	11.9	95.287	0.45152	0.94118	8.9744	23	4	2969500000	2035700000	933800000
7089	COG6	7	15.4	15.4	15.4	72.039	0.42297	0.85866	15.901	10	5	1662700000	1031900000	630740000
2575	COG7	22	39.5	39.5	39.5	203.23	0.52541	1.0853	13.906	35	11	5238900000	3488600000	1750300000
5310	COG8	9	24	24	24	53.779	0.47248	0.95024	15.593	10	5	838110000	584190000	253930000
1859	COIL	15	28.6	28.6	28.6	56.214	0.46571	0.99056	13.253	22	2	8448100000	5658200000	2789900000
1867	COL18A1	7	8.6	8.6	8.6	23.05	0.57192	1.4993	68.089	7	5	1442900000	614940000	827980000
7241	COL4A3BP	16	33.7	33.7	33.7	123.04	0.50956	1.0578	18.386	24	9	5430700000	3694900000	1735800000
4494	COLGALT1	22	33.8	33.8	33.8	73.96	0.52768	1.0659	12.312	31	6	17752000000	11692000000	6060100000
4294	COLGALT2	9	20.4	20.4	20.4	34.055	0.52497	1.155	55.025	16	5	1574300000	1014700000	559680000
4436	COMMD1	4	21.1	21.1	21.1	15.24	0.41622	0.92514	14.467	4	3	269590000	186070000	83522000
7302	COMMD10	6	37.8	37.8	37.8	74.564	0.43406	0.83137	15.927	6	0	905660000	619960000	285700000
4154	COMMD2	4	38.2	38.2	38.2	123.42	0.41766	0.89357	13.682	8	3	2068600000	1523900000	544620000
6702	COMMD3	8	51.8	11.8	11.8	18.821	0.44661	0.97121	17.388	5	2	685550000	464790000	220750000
7710	COMMD3-BMI1	10	26.7	26.7	10	62.667	0.48071	0.9635	9.14	19	7	3025500000	1981400000	1044100000
5894	COMMD4	6	40.2	40.2	40.2	65.434	0.47961	0.92733	4.9776	7	1	1406400000	958380000	448020000
5863	COMMD5	5	27.7	27.7	27.7	10.132	0.49398	0.93794	7.3548	6	3	819000000	574830000	244180000
4017	COMMD6	3	44.7	44.7	44.7	8.917	0.45522	0.92863	12.625	5	2	549540000	374670000	174880000
4130	COMMD7	4	21	21	21	4.4519	0.46743	0.90656	26.376	5	2	978870000	672220000	306640000
6504	COMMD8	6	48.1	48.1	48.1	59.943	0.4153	0.89014	16.577	10	4	1481900000	1055700000	426130000
6614	COMMD9	8	51.5	51.5	51.5	96.484	0.49798	1.0183	24.914	15	5	2686900000	1691700000	995230000
1564	COMT	18	70.8	70.8	70.8	323.31	0.44397	0.9519	15.086	73	21	61768000000	42888000000	18880000000
4128	COMTD1	3	23.3	23.3	23.3	11.662	0.54906	1.1954	13.446	5	2	553670000	357170000	196500000
2233	COPA	56	53.3	53.3	53.3	323.31	0.48378	0.96096	20.025	142	36	78469000000	53006000000	25463000000
2232	COPB1	39	49.5	49.5	49.5	323.31	0.47502	0.96944	28.299	128	39	68539000000	46504000000	22035000000
1811	COPB2	34	47.1	47.1	47.1	323.31	0.46486	0.9611	21.616	97	33	48213000000	32926000000	15287000000
383	COPE	12	66.9	66.9	66.9	323.31	0.48774	0.94858	41.573	49	19	22959000000	15952000000	7006300000
7285	COPG1	32	51.5	51.5	45	323.31	0.44183	0.92779	9.227	83	27	34157000000	24242000000	9914900000
6698	COPG2	32	51.3	46.7	46.7	323.31	0.54093	1.0989	16.657	62	29	21890000000	14512000000	7378100000
6280	COPRS	3	20.7	20.7	20.7	6.6941	0.49114	1.0769	11.321	4	3	342640000	230280000	112360000
2384	COPS2	20	53.3	53.3	53.3	193.08	0.50949	1.0273	18.512	42	6	13072000000	8612100000	4460000000
6968	COPS3	15	53	53	53	277.78	0.47524	1.0024	12.148	36	7	9612000000	6183400000	3428700000
5628	COPS4	20	62.1	62.1	62.1	216.38	0.50113	0.96931	15.417	52	10	28543000000	19025000000	9517700000
4931	COPS5	15	54.8	54.8	54.8	143.5	0.49514	0.9533	16.696	41	9	14583000000	9779300000	4804200000
3965	COPS6	12	48.5	48.5	48.5	175.26	0.48869	1.0168	9.0378	26	9	18961000000	11806000000	7154700000
6728	COPS7A	6	31.6	31.6	31.6	98.03	0.47258	1.0141	11.926	11	4	1683000000	1143200000	539860000
6140	COPS7B	5	29.2	29.2	29.2	87.298	0.46821	0.89376	10.604	16	3	3768900000	2658400000	1110500000
5471	COPS8	6	54.5	54.5	54.5	65.06	0.43503	0.95246	27.831	13	10	2120600000	1501100000	619520000
2410	COPZ1	3	25.4	25.4	25.4	40.663	0.4282	0.8129	5.5904	12	4	11879000000	7874600000	4004300000
6598	COQ3	4	14.9	14.9	14.9	16.417	0.44364	0.95621	34.24	6	2	721920000	476380000	245540000
7124	COQ4	2	7.2	7.2	7.2	2.0221	0.43087	0.93403	41.001	2	2	183770000	128140000	55628000
3483	COQ5	5	22.9	22.9	22.9	37.878	0.4138	0.90768	15.71	7	2	1053600000	716670000	336920000
7103	COQ6	9	18.8	18.8	17.5	11.746	0.42369	0.93897	51.777	9	2	71045000000	41458000000	29587000000
5499	COQ7	5	44.8	44.8	44.8	14.884	0.44401	0.98149	22.077	6	2	569200000	392230000	176970000
4605	COQ8A	9	18.7	18.7	18.7	30.949	0.32082	0.69589	11.789	11	4	1787900000	1172700000	615200000
5091	COQ8B	7	17.6	17.6	17.6	53.473	0.42086	0.9025	13.55	8	4	1011400000	473810000	537600000
773	COQ9	8	38.7	38.7	38.7	81.283	0.47801	1.0198	13.009	16	5	3221200000	2003300000	1217900000
1742	CORO1A	2	4.9	4.9	4.9	3.4857	0.39354	0.90817	51.156	2	0	49139000	35676000	13463000
5565	CORO1B	13	35	35	35	147.56	0.43326	0.94616	28.779	35	7	19962000000	13665000000	6296400000
6932	CORO1C	19	36.1	36.1	36.1	107.45	0.42827	0.94806	31.26	54	14	42557000000	29100000000	13456000000
4914	CORO2A	9	17.9	17.9	16.6	31.722	0.40066	0.8463	11.809	13	3	1696500000	1218400000	478120000
7370	CORO7-PAM16	28	37.2	37.2	36.6	323.31	0.46847	1.0089	15.06	45	16	21145000000	13902000000	7243000000
2987	COTL1	7	54.2	54.2	54.2	40.238	0.32963	0.6765	14.905	8	2	4819100000	3686700000	1132400000
7317	COX11	4	26.1	26.1	26.1	20.908	0.58712	1.1246	30.006	9	3	549060000	358790000	190260000
3940	COX15	5	16.6	16.6	16.6	65.33	0.38961	0.84002	14.205	15	5	3477100000	2523500000	953620000
2988	COX17	2	46	46	46	7.8652	0.46522	0.89441	6.6146	6	1	3152600000	2144500000	1008100000
4457	COX18	1	2.7	2.7	2.7	1.8695	0.5458	1.0697	37.825	2	1	279120000	184500000	94616000
3518	COX20	3	32.2	32.2	32.2	32.274	0.48399	1.0678	5.6727	8	1	7501400000	5040700000	2460700000
1369	COX4I1	10	52.7	52.7	52.7	35.566	0.44081	0.98025	36.136	36	7	44992000000	29097000000	15895000000
1543	COX5A	8	57.3	57.3	57.3	104.45	0.51461	1.0782	10.341	25	8	43815000000	29403000000	14412000000
1309	COX5B	4	30.2	30.2	30.2	14.714	0.47843	0.95327	6.3036	6	3	6169800000	4081300000	2088500000
1408	COX6B1	8	83.7	83.7	83.7	29.052	0.45302	0.9364	23.278	14	2	10035000000	6530500000	3504400000
1271	COX6C	6	49.3	49.3	49.3	5.3137	0.43648	0.9695	24.626	23	6	8944700000	6185900000	2758800000
1399	COX7A2	2	27.7	27.7	27.7	5.9212	0.44184	0.89292	1.1142	5	0	15465000000	10501000000	4964200000
378	COX7A2L	5	63.2	63.2	63.2	27.93	0.46879	0.95031	11.696	10	1	3398800000	2363400000	1035300000
1439	COX7C	2	32.1	32.1	32.1	2.9072	0.93616	1.7854	55.392	2	1	6160100000	1787700000	4372500000
1300	COX8A	1	13	13	13	1.4341	0.42206	0.80615	2.9685	4	0	355700000	253690000	102010000
890	CPD	16	13.2	13.2	13.2	59.178	0.505	1.0376	21.492	21	5	2122500000	1314500000	807940000
3331	CPEB4	4	5.8	5.8	5.8	5.0079	0.55747	1.0978	26.141	5	2	355460000	233630000	121830000
5503	CPNE1	9	22	22	22	38.343	0.43262	0.86482	9.8686	16	5	4106600000	2882400000	1224200000
5168	CPNE2	3	5.8	4.2	4.2	2.7208	0.2711	0.5216	109.8	2	2	37254000	26079000	11175000
752	CPNE3	19	40.8	40.8	39.1	98.567	0.45115	0.89013	18.535	34	13	16631000000	11634000000	4997100000
1833	CPOX	17	40.5	40.5	40.5	323.31	0.45056	0.93781	41.568	43	9	32578000000	22731000000	9847600000
5571	CPPED1	7	23.6	23.6	23.6	57.139	0.51022	1.0061	12.492	9	5	6285600000	4093500000	2192200000
7278	CPQ	2	20.8	20.8	20.8	15.667	0.57481	1.1507	33.242	2	1	159680000	105060000	54622000
1747	CPS1	7	4.6	3.6	3.6	4.1598	0.4777	0.95989	4.1614	5	2	448260000	310630000	137630000
2767	CPSF1	29	23.8	23.8	23.8	179.43	0.47707	1.0204	10.856	50	9	10674000000	7159800000	3514300000
6670	CPSF2	27	46.9	46.9	46.9	257.73	0.47681	1.0305	22.903	53	11	9915200000	6690500000	3224600000
6865	CPSF3	19	39.3	39.3	39.3	323.31	0.48542	0.99855	11.441	60	16	20393000000	14394000000	5999700000
3569	CPSF3L	13	27.7	27.7	27.7	64.704	0.47867	0.98207	10.615	18	3	5215400000	3434300000	1781100000
1026	CPSF4	9	39.4	39.4	39.4	70.518	0.50473	0.98166	5.841	20	4	5986800000	3948400000	2038400000
4437	CPSF7	12	39.6	39.6	39.6	125.47	0.50141	0.99069	14.736	34	4	19381000000	12299000000	7081800000
2113	CPT1A	18	26	26	26	85.002	0.53148	1.1043	17.064	35	9	8164200000	5377800000	2786400000
1605	CPT2	15	27.2	27.2	27.2	78.483	0.49465	0.9639	15.179	19	3	4438300000	2935300000	1503000000
5619	CRACR2A	2	5.8	5.8	5.8	14.459	0.24808	0.56148	33.492	2	0	78787000	58877000	19909000
2551	CRADD	5	37.2	37.2	37.2	65.56	0.43665	0.94644	10.342	12	3	1593000000	1132000000	461080000
5387	CRAMP1	2	3	3	3	1.4814	0.47608	1.0452	20.387	2	2	107530000	76840000	30694000
1939	CRAT	7	14.1	14.1	14.1	21.231	0.42144	0.85575	18.449	8	3	706680000	487760000	218930000
835	CRCP	2	23	17.6	17.6	5.4165	0.61544	1.1725	8.7875	3	0	46283000	26660000	19622000
1447	CREB1	3	15.2	15.2	15.2	15.814	0.46078	0.90405	14.882	4	1	853640000	607690000	245940000
4906	CREBBP	18	11	11	7	59.317	0.48735	0.98955	23.568	22	8	1818100000	1144700000	673440000
843	CREG1	3	15.5	15.5	15.5	15.337	0.46362	1.0001	8.5564	10	2	2963900000	1894700000	1069200000
1971	CRK	8	31.6	31.6	31.6	62.554	0.46357	1.0638	16.421	13	4	3237400000	2184600000	1052800000
1972	CRKL	16	62.7	62.7	62.7	259.36	0.48735	0.99839	16.123	55	16	71353000000	47243000000	24110000000
4196	CRLF3	10	38	38	38	183.58	0.4214	0.90416	49.911	21	6	6213900000	4596200000	1617700000
5820	CRNKL1	15	21.9	21.9	21.9	60.107	0.45055	0.97226	12.954	20	6	4230800000	2847600000	1383200000
3586	CROCC	2	1.3	1.3	1.3	1.2818	0.51561	1.1223	18.388	4	1	12345000000	8300600000	4044900000
6867	CROT	2	5.2	5.2	5.2	2.6172	0.44772	1.005	5.7988	2	1	173830000	120080000	53749000
854	CRTAP	5	13.2	13.2	13.2	8.7193	0.47975	1.0385	17.207	7	0	1695700000	1130300000	565390000
7587	CRTC2	6	20.2	20.2	20.2	24.627	0.46959	1.0068	15.871	5	1	404700000	271070000	133630000
3843	CRTC3	4	9.5	9.5	9.5	29.132	0.46092	0.99515	7.3627	3	1	267940000	189100000	78835000
1107	CRYAB	5	39.5	39.5	39.5	10.187	0.46411	0.93427	14.149	9	1	1010700000	723490000	287240000
3094	CRYM	3	14.6	14.6	14.6	11.664	0.47763	0.97551	10.42	4	0	157630000	107980000	49648000
2737	CRYZ	14	60.5	60.5	60.5	152.71	0.47822	0.90652	15.899	37	6	45515000000	30949000000	14566000000
1051	CRYZL1	7	28.1	28.1	28.1	86.303	0.49309	0.95388	24.389	10	3	2093200000	1443500000	649670000
798	CS	17	43	43	3.5	78.292	0.50042	1.0452	32.482	93	35	77903000000	51042000000	26861000000
830	CSDE1	33	42	42	42	185.29	0.54767	1.0981	30.405	90	23	55244000000	35267000000	19978000000
2278	CSE1L	43	53.7	53.7	53.7	323.31	0.51836	1.0185	15.447	154	37	187340000000	117780000000	69559000000
1899	CSK	16	42.2	42.2	42.2	66.392	0.47632	0.97724	14.353	25	5	11918000000	8063200000	3855000000
2030	CSNK1A1	11	38.6	38.6	36.5	132.29	0.39904	0.81515	16.047	24	7	9465100000	6370800000	3094200000
2031	CSNK1D	10	30.1	28.4	14.7	46.902	0.36585	0.76122	27.481	19	9	5186200000	3876000000	1310200000
6214	CSNK1G1	5	12.8	4.5	4.5	3.2682	0.53762	1.0163	49.777	3	2	113690000	80121000	33567000
2518	CSNK2A1	17	49.9	49.9	48.3	323.31	0.50224	1.0381	12.16	62	11	37575000000	24857000000	12718000000
1526	CSNK2A2	17	58	56.3	56.3	214.17	0.48193	1.0162	10.838	43	14	16776000000	11414000000	5362100000
2510	CSNK2B	6	30.7	30.7	30.7	29.003	0.46108	0.93877	9.6401	22	4	19352000000	12947000000	6404900000
3335	CSPP1	4	4.2	4.2	4.2	8.2068	0.52757	1.1527	40.208	4	4	337020000	181770000	155250000
1553	CSRP1	5	46.2	46.2	46.2	29.929	0.45996	1.0556	6.1741	6	2	732580000	437250000	295330000
1133	CSTB	5	79.6	79.6	79.6	83.622	0.48199	1.0419	8.5094	30	6	12276000000	8025900000	4250200000
2692	CSTF1	12	41.1	41.1	41.1	203.98	0.51797	1.1119	18.064	23	2	9911300000	6550500000	3360800000
1776	CSTF2	18	45.1	28.8	28.8	98.828	0.39945	0.90761	18.88	22	5	8613700000	6130800000	2482900000
5910	CSTF2T	19	44	44	28.7	207.13	0.45688	0.99659	12.317	40	11	12632000000	8367500000	4264500000
2815	CSTF3	23	37.4	37.4	37.4	171.29	0.50143	1.063	13.762	44	7	13986000000	9369300000	4617200000
1291	CT45A10	6	50.3	50.3	50.3	60.843	0.4176	0.86795	10.73	12	2	4470300000	3092500000	1377800000
4741	CT55	7	35.2	35.2	35.2	57.551	0.38043	0.83014	20.786	12	1	2095600000	1581200000	514410000
505	CTAGE5	11	15.3	15.3	14.2	28.406	0.42852	0.96885	13.915	10	4	1702600000	1261800000	440830000
2882	CTBP1	11	32.3	32.3	32.3	163.4	0.49114	0.95308	27.106	19	4	9695700000	6552900000	3142800000
3347	CTC1	4	5.2	5.2	5.2	38.036	0.49703	1.0498	23.927	5	4	138690000	91527000	47163000
2075	CTCF	11	16.2	16.2	14.3	46.589	0.49274	1.0052	8.5452	20	10	3246800000	2100100000	1146600000
4604	CTCFL	6	8.4	6.3	2.1	15.272	0.38539	0.78823	5.2371	3	1	530120000	383910000	146200000
7226	CTDP1	11	19.1	19.1	19.1	57.372	0.48606	1.0562	9.4152	11	2	4010100000	2618100000	1392000000
2704	CTDSPL2	8	17.2	17.2	17.2	19.271	0.45163	0.93479	4.3188	9	1	1996900000	1328100000	668840000
3289	CTF1	3	30.3	30.3	30.3	16.124	0.50775	1.0249	11.554	3	1	128080000	92329000	35748000
1772	CTH	13	49.4	49.4	49.4	131.43	0.36195	0.71533	10.882	26	12	16123000000	11897000000	4225800000
1794	CTNNA1	16	29.5	29.5	29.5	97.634	0.45462	0.93135	16.36	25	14	2583200000	1798400000	784810000
6720	CTNNAL1	5	8.9	8.9	8.9	16.142	0.55663	1.0448	31.009	5	3	173010000	125930000	47073000
6367	CTNNBIP1	2	24.7	24.7	24.7	22.405	0.33588	0.74282	14.134	4	2	325590000	236100000	89490000
4827	CTNNBL1	11	20.4	20.4	20.4	35.261	0.48216	0.99839	9.9628	19	4	4838100000	3255600000	1582500000
708	CTNND1	29	43.4	43.4	43.4	323.31	0.4831	0.98798	36.332	74	16	19135000000	12726000000	6409100000
1489	CTPS1	21	44.8	44.8	40.4	133.63	0.56741	1.1546	9.9293	48	19	26074000000	16648000000	9426100000
6324	CTPS2	16	42.2	37.7	37.7	101.2	0.42146	0.83202	29.719	20	6	3859600000	2729100000	1130500000
3796	CTR9	21	21.2	21.2	21.2	149.41	0.48267	1.0003	15.747	40	13	11347000000	7673600000	3673800000
1310	CTSA	2	5	5	5	18.789	0.57867	1.0933	42.033	3	0	1100500000	701810000	398720000
1210	CTSB	7	24.8	24.8	24.8	23.73	0.46499	0.94591	18.779	12	2	8325400000	5351700000	2973700000
2234	CTSC	10	30.9	30.9	30.9	101.41	0.43148	0.95212	26.826	23	8	8965200000	6208300000	2756900000
1199	CTSD	14	44.9	44.9	44.9	74.823	0.5153	0.98177	26.868	24	5	12370000000	8248100000	4121600000
1270	CTSH	3	10.5	10.5	10.5	10.395	0.43076	0.83346	6.0885	7	2	2897500000	2003500000	894040000
1205	CTSL	4	16.8	16.8	16.8	17.306	0.4399	0.85295	23.375	4	0	1144900000	811300000	333590000
6714	CTSZ	5	18.2	18.2	18.2	9.8335	0.5164	1.1199	2.7025	5	1	4125100000	2747300000	1377800000
3023	CTTN	24	45.1	45.1	45.1	195.27	0.48267	0.98968	23.735	55	13	57006000000	38155000000	18851000000
4054	CTU1	8	31	31	31	133.9	0.4295	0.92308	58.025	14	7	3787600000	2321400000	1466100000
3359	CTU2	12	31.5	31.5	31.5	71.028	0.47817	1.0354	11.161	16	5	7318200000	5232700000	2085500000
6007	CUEDC2	3	11.5	11.5	11.5	5.2865	0.23866	0.4844	11.56	4	3	283790000	230010000	53775000
2948	CUL1	26	43.2	43.2	43.2	323.31	0.45724	0.9813	14.348	78	26	35043000000	24493000000	10550000000
2949	CUL2	31	46.8	46.8	46.8	220.97	0.47263	0.95744	12.666	68	26	18537000000	12707000000	5830200000
2950	CUL3	29	39.3	39.3	39.3	162.84	0.47137	0.94297	15.184	50	8	13245000000	8950900000	4294000000
2951	CUL4A	32	41.4	41.4	28.9	145.91	0.47273	0.96421	18.592	52	15	14741000000	9766800000	4974600000
2952	CUL4B	30	32	21.4	21.4	143.76	0.54047	1.0298	16.541	25	6	7367500000	4872800000	2494700000
3101	CUL7	7	4.7	4.7	4.7	19.337	0.38428	0.81099	3.3833	6	2	447610000	321250000	126370000
727	CUTA	5	41.9	41.9	38.5	80.39	0.42834	0.98814	13.184	23	13	23153000000	15198000000	7954600000
6390	CUTC	4	38.7	38.7	38.7	82.165	0.52258	1.0113	20.633	10	3	1488600000	980010000	508570000
6616	CWC15	5	26.6	26.6	26.6	148.81	0.39733	0.86118	44.306	8	5	3770700000	2637600000	1133000000
6202	CWC22	16	21.9	21.9	21.9	196.62	0.44784	0.9825	10.849	32	12	5115400000	3135700000	1979700000
6526	CWC25	3	5.6	5.6	5.6	3.3125	0.43478	0.9657	47.598	3	2	236610000	157040000	79574000
3855	CWC27	6	23.9	23.9	23.9	52.78	0.41816	0.91459	4.4449	7	4	1600100000	1152100000	448060000
3663	CWF19L1	16	40.5	40.5	40.5	210.5	0.52586	1.0551	11.459	29	11	5748800000	3738700000	2010100000
3357	CWF19L2	8	12.3	12.3	12.3	26.751	0.36741	0.79268	25.631	10	4	617060000	441550000	175520000
4624	CXorf38	5	15.7	15.7	15.7	10.479	0.43542	0.92716	11.06	4	1	507380000	340900000	166470000
6043	CXorf56	3	14.4	14.4	14.4	8.7601	0.4449	0.85961	8.5035	4	0	862890000	608320000	254570000
6637	CXXC1	8	15.2	14.2	14.2	25.012	0.48264	1.0562	12.015	14	7	1972900000	1330900000	641970000
1077	CYB5A	3	32.8	32.8	32.8	6.2265	0.27235	0.60237	24.224	5	2	1011200000	766910000	244250000
7644	CYB5B	6	63.3	63.3	10	123.84	0.48471	0.99113	17.557	23	10	21226000000	14530000000	6696600000
6790	CYB5R1	13	54.1	54.1	54.1	77.598	0.40693	0.82523	18.922	25	10	5652200000	3667100000	1985000000
3670	CYB5R2	7	33.7	33.7	33.7	37.816	0.46111	0.96462	10.99	8	3	1283200000	926480000	356710000
1082	CYB5R3	12	56.1	56.1	56.1	289.11	0.49372	1.0953	9.1132	42	11	22870000000	15720000000	7149900000
3944	CYB5R4	10	28	28	28	94.087	0.45882	0.95828	17.728	15	5	1379100000	990820000	388320000
1376	CYBA	4	20	20	20	5.1783	0.36623	0.80046	45.034	6	3	1347200000	797910000	549280000
1236	CYC1	7	23.4	23.4	23.4	91.338	0.49352	0.99887	8.758	25	6	23262000000	14644000000	8618100000
2600	CYCS	5	49.5	49.5	49.5	45.659	0.40015	0.7489	31.424	34	14	20046000000	13030000000	7016300000
3960	CYFIP1	34	31	31	15.4	130.54	0.48216	0.99795	11.475	81	15	35188000000	23542000000	11646000000
7491	CYFIP2	20	17.1	1.1	1.1	18.024	0.49802	1.0358	2.1084	2	2	231390000	146610000	84773000
7501	CYHR1	5	15.6	15.6	15.6	18.275	0.46172	0.88127	17.058	6	3	526400000	361900000	164500000
1819	CYLC1	1	19.1	19.1	19.1	1.2908	0.45298	0.99896	7.9409	2	0	299920000	210280000	89639000
3845	CYP20A1	10	32.5	32.5	32.5	44.471	0.52215	1.0273	14.676	13	2	1415300000	946980000	468290000
3302	CYP2A13	1	2.2	2.2	2.2	1.2536	0.51709	0.85735	8.4439	3	0	2713500000	1784100000	929400000
3318	CYP51A1	12	29.8	29.8	29.8	40.892	0.43899	0.85104	54.155	12	6	2856500000	2081600000	774870000
4390	D2HGDH	2	3.6	3.6	3.6	4.4244	0.36196	0.78518	2.8768	3	1	324090000	241640000	82446000
7187	DAAM1	3	2.5	2.5	2.5	2.7933	0.45502	0.89991	15.605	2	2	174380000	127720000	46655000
2592	DAB2	14	23	23	23	62.198	0.46925	0.99117	19.114	19	10	2987700000	2089400000	898280000
2408	DAD1	3	37.6	37.6	37.6	17.672	0.44218	0.94585	7.2263	10	2	13996000000	9721000000	4274700000
4523	DAGLB	4	7.9	7.9	7.9	11.204	0.53341	1.0114	23.613	5	2	311190000	215460000	95730000
2144	DAP	4	54.9	54.9	54.9	62.507	0.29638	0.36478	66.857	18	14	2007700000	1548000000	459700000
2145	DAP3	15	44	44	44	41.836	0.49816	0.9745	28.694	25	6	10545000000	6992000000	3553000000
558	DAPK3	3	8.6	8.6	8.6	6.6999	0.42791	0.96277	15.375	3	1	199410000	139990000	59419000
1411	DARS	30	60.7	60.7	60.7	256.07	0.48931	1.0073	9.292	101	30	110630000000	72931000000	37701000000
3804	DARS2	25	47.6	47.6	47.6	323.31	0.45441	0.97641	13.356	51	16	19754000000	13504000000	6250000000
6737	DAXX	13	28.2	28.2	28.2	141.78	0.49852	1.0946	17.586	19	5	2356400000	1534000000	822390000
5143	DAZAP1	8	29.7	29.7	29.7	83.928	0.474	0.99098	12.426	53	29	19728000000	13785000000	5943500000
6722	DBF4	4	5.6	5.6	5.6	2.8045	0.42351	0.95226	23.741	5	3	982110000	710790000	271320000
1192	DBI	4	58.6	58.6	58.6	43.641	0.45845	0.96898	5.2604	18	2	13565000000	9609600000	3955300000
3295	DBN1	22	50.2	50.2	50.2	311.41	0.47413	1.0276	13.452	53	28	26939000000	18638000000	8301200000
6852	DBR1	7	16.7	16.7	16.7	24.686	0.48472	1.0396	15.517	7	1	2535600000	1726900000	808670000
1325	DBT	10	28.8	28.8	28.8	48.273	0.49625	1.013	7.5475	16	8	2534800000	1716500000	818230000
3515	DCAF10	4	14.5	14.5	14.5	16.847	0.37626	0.81678	8.8469	4	1	489050000	349920000	139130000
4697	DCAF11	7	20.7	20.7	20.7	43.87	0.40337	0.82473	54.239	8	3	863440000	575890000	287550000
6422	DCAF13	20	50.6	50.6	50.6	78.944	0.50553	1.0698	8.935	37	10	11775000000	7817900000	3957500000
6528	DCAF16	3	16.7	16.7	16.7	7.3645	0.52401	1.0103	9.6961	6	0	3753900000	2420100000	1333800000
3461	DCAF6	7	10.7	10.7	10.7	26.556	0.51224	1.0277	28.619	9	1	1017700000	661960000	355690000
2412	DCAF7	10	35.4	35.4	35.4	64.482	0.41459	0.87817	13.43	21	5	5728300000	3938600000	1789700000
4770	DCAKD	7	39.2	39.2	39.2	19.417	0.51329	1.0419	24.889	11	6	2157600000	1339600000	817990000
2556	DCD	2	20	20	20	1.2691	0.1758	0.36639	130.16	2	2	211760000	157640000	54114000
1664	DCK	11	50	50	50	110.74	0.41344	0.87587	9.9905	21	10	11973000000	8067100000	3905600000
6265	DCP1A	12	35.9	35.9	35.9	117.75	0.55297	1.0627	20.462	19	5	3283500000	2098100000	1185400000
4317	DCP1B	3	8.6	8.6	8.6	33.818	0.41535	0.8466	52.119	3	1	242040000	181400000	60637000
4187	DCP2	6	13.3	13.3	13.3	31.501	0.42747	0.83694	25.477	10	5	2680100000	1835900000	844210000
5065	DCPS	10	43.3	43.3	43.3	105.4	0.51368	1.0371	13.771	18	3	6093800000	4053800000	2040000000
1766	DCTD	6	37.6	37.6	37.6	30.089	0.49588	1.0043	23.405	12	4	5811200000	3887400000	1923800000
7495	DCTN1	40	41.8	41.8	41.3	323.31	0.44244	0.94288	32.449	81	23	27262000000	19085000000	8177900000
2932	DCTN2	17	53.4	53.4	53.4	150.63	0.45073	0.9064	8.5084	33	9	33254000000	20732000000	12522000000
882	DCTN3	6	33.1	33.1	33.1	3.904	0.43912	0.85461	21.486	7	2	4358500000	2997300000	1361100000
6836	DCTN4	10	34.6	34.6	34.6	92.509	0.44621	0.95505	11.204	12	2	3121200000	2096500000	1024700000
5635	DCTN5	2	9.3	9.3	9.3	3.6796	0.47201	0.91081	15.767	4	1	456170000	313060000	143110000
325	DCTN6	3	21.6	21.6	21.6	13.919	0.35788	0.89229	20.031	6	0	1130600000	785320000	345320000
6071	DCTPP1	11	74.7	74.7	74.7	56.033	0.46598	0.98806	21.255	20	4	15999000000	10873000000	5125800000
5194	DCUN1D1	6	27.5	27.5	27.5	33.722	0.52545	1.1398	19.879	11	3	2728500000	1856300000	872200000
5638	DCUN1D5	11	57.4	57.4	54.4	69.346	0.46437	0.94039	13.097	17	7	6665600000	4559600000	2106000000
4027	DCXR	12	62.7	62.7	62.7	75.213	0.47842	0.96994	15.256	25	4	13653000000	9262200000	4391100000
5729	DDA1	4	37.3	37.3	31.4	58.7	0.44735	0.8947	11.113	5	1	1704100000	745450000	958690000
1057	DDAH2	13	65.6	65.6	65.6	97.847	0.53815	1.1113	25.923	20	4	6863500000	4532300000	2331200000
3274	DDB1	44	36.8	36.8	36.8	323.31	0.48266	1.0132	26.544	113	27	88394000000	59350000000	29044000000
914	DDHD2	12	17.4	17.4	17.4	21.663	0.40472	0.85883	15.799	14	4	4622300000	3105300000	1517000000
3577	DDI2	12	41.6	41.6	41.6	121.15	0.47698	0.92361	56.619	20	8	3814700000	2637300000	1177400000
1869	DDOST	12	46.9	46.9	46.9	323.31	0.45927	0.98808	13.409	44	17	40679000000	29289000000	11390000000
2738	DDR1	4	7.4	7.4	7.4	10.337	0.48439	1.0425	31.403	3	0	133120000	86777000	46339000
5226	DDRGK1	5	18.8	18.8	18.8	73.936	0.43294	1.0628	8.6029	16	3	2737300000	1853100000	884220000
1710	DDT	8	88.1	88.1	88.1	52.409	0.48449	0.98065	10.87	16	2	6433600000	4134100000	2299400000
4838	DDX1	36	55.9	55.9	55.9	323.31	0.49021	0.96154	20.058	107	25	76153000000	51026000000	25127000000
2857	DDX10	25	37.4	37.4	37.4	196.08	0.47593	0.93602	21.591	41	13	11282000000	7781800000	3500300000
5164	DDX11	9	12.4	12.4	0	26.021	0.45742	0.89344	29.747	10	4	427350000	312070000	115280000
4918	DDX17	28	41.8	33.2	33.2	182.26	0.48586	1.0085	18.402	49	11	52856000000	34638000000	18218000000
6450	DDX18	30	48.7	48.7	48.7	183.75	0.53242	1.032	26.77	87	32	37093000000	24851000000	12242000000
6418	DDX19A	21	53.6	53.6	5.9	256.57	0.51901	1.0157	31.349	53	12	29980000000	19614000000	10366000000
6943	DDX19B	19	53.4	9.2	9.2	6.0552	0.47988	0.93586	17.393	4	4	231710000	186390000	45321000
6782	DDX20	16	26.7	26.7	26.7	151.94	0.47696	0.937	22.265	24	6	6905500000	4641500000	2264100000
6308	DDX21	39	52.5	52.5	50.6	323.31	0.52652	1.0587	26.749	155	50	212100000000	138730000000	73374000000
5679	DDX23	29	36.1	36.1	36.1	161.97	0.4838	0.98106	12.211	60	14	30362000000	20425000000	9936600000
5866	DDX24	23	32.2	32.2	32.2	192.22	0.53639	1.0643	45.513	32	14	10327000000	5922800000	4404000000
5199	DDX27	24	35.4	35.4	35.4	224.75	0.51605	1.0444	11.806	61	12	26986000000	17344000000	9641200000
6404	DDX28	11	27.6	27.6	27.6	44.336	0.50789	1.0918	13.52	11	2	1552800000	1035800000	517040000
6100	DDX31	14	24.5	24.5	24.5	83.62	0.46045	0.94584	11.059	18	4	3377000000	2214600000	1162400000
289	DDX39A	20	59.7	29.5	29.5	197.74	0.47921	0.99401	5.4245	43	11	38224000000	25621000000	12603000000
2971	DDX39B	23	61.4	61.4	31.3	323.31	0.50038	1.021	28.06	130	35	181880000000	120660000000	61219000000
356	DDX3X	34	63.6	63.6	60	323.31	0.52814	1.1238	23.183	171	36	116910000000	75717000000	41192000000
6835	DDX41	25	51.1	51.1	51.1	117.86	0.43106	0.83652	23.187	43	14	10120000000	7258900000	2861300000
4164	DDX42	31	40	40	40	323.31	0.45328	0.95136	24.734	67	20	30523000000	20883000000	9640400000
7374	DDX46	35	36.1	36.1	36.1	295.43	0.50095	1.0018	21.848	85	32	44704000000	29859000000	14845000000
5918	DDX47	12	37.6	37.6	37.6	118.39	0.47203	0.97853	8.7931	21	5	7515400000	5010500000	2504900000
7324	DDX49	10	32.5	32.5	32.5	79.113	0.45182	0.98583	26.623	18	7	2860900000	1954700000	906160000
1490	DDX5	33	53.1	51.3	36.3	293.65	0.54333	1.0793	22.513	94	34	108410000000	71637000000	36776000000
5533	DDX50	20	33.6	31.6	31.6	169.64	0.44088	0.94351	21.097	41	12	10689000000	7429900000	3259500000
4454	DDX51	13	26.9	26.9	26.9	74.807	0.46394	0.99739	15.492	21	2	4802000000	3149400000	1652500000
7078	DDX52	21	48.7	48.7	48.7	308.77	0.44623	0.9523	35.326	38	10	12568000000	8718100000	3849600000
4677	DDX54	25	38.3	38.3	38.3	191.36	0.49974	1.0566	15.761	47	20	12129000000	7611000000	4518400000
7526	DDX55	20	39.9	39.9	39.9	315.05	0.45655	0.93279	39.329	31	10	8520500000	5430800000	3089700000
6553	DDX56	18	36.4	36.4	35.3	93.537	0.50511	1.0507	13.371	33	9	9490900000	6339500000	3151400000
3543	DDX59	8	13.9	13.9	13.9	11.006	0.46643	0.87938	48.954	6	1	612730000	401350000	211380000
1639	DDX6	21	57.3	57.3	57.3	323.31	0.49887	1.054	9.9966	66	20	29690000000	19950000000	9740200000
4275	DDX60	1	0.6	0.6	0.6	1.5037	0.60379	1.1589	0.85731	2	0	792740000	490630000	302110000
3303	DECR1	14	47.5	47.5	47.5	151.6	0.48258	0.95298	15.571	41	8	31354000000	20834000000	10520000000
6399	DECR2	7	26.8	26.8	26.8	10.467	0.38881	0.76937	27.787	8	3	1357000000	942100000	414890000
6020	DEF6	11	18.1	17.1	17.1	105.96	0.41831	0.84993	13.051	17	7	2710600000	1702600000	1008000000
472	DEGS1	1	5	5	5	6.1223	0.47816	1.0342	17.645	2	1	128830000	91751000	37075000
1818	DEK	14	36	36	36	70.184	0.45307	0.93397	36.973	47	14	45323000000	30832000000	14491000000
3769	DENND1B	2	10.4	10.4	10.4	7.9571	0.39221	0.78667	49.585	2	2	32248000	25057000	7190400
4007	DENND4A	6	3.3	2.7	2.7	3.8116	0.5615	1.0718	17.66	5	2	602850000	401960000	200900000
745	DENND4B	4	4.4	4.4	4.4	15.433	0.49795	1.0183	18.08	4	2	361510000	248940000	112580000
7713	DENND4C	17	13.1	13.1	12.5	76.567	0.46084	0.99391	18.794	21	4	1680000000	1156800000	523200000
4229	DENND6A	5	11.5	11.5	11.5	22.802	0.49335	0.97578	60.51	7	3	382440000	245160000	137270000
595	DENR	5	38.9	38.9	38.9	72.716	0.45958	0.91729	4.8726	14	7	4691200000	3168600000	1522600000
4759	DEPDC1B	2	6.4	6.4	6.4	15.308	0.46281	0.91421	30.744	3	2	55088000	35262000	19826000
7108	DERA	10	39.9	39.9	39.9	81.149	0.46318	0.99428	14.792	12	4	1304500000	849330000	455170000
5677	DERL1	4	26.5	26.5	26.5	6.3211	0.44986	0.97845	9.534	10	2	2707400000	1866400000	841010000
5862	DERL2	5	23	23	23	34.733	0.49238	1.0802	131.02	5	3	2070300000	384680000	1685600000
3695	DESI1	3	24.4	24.4	24.4	23.943	0.51696	1.0103	33.371	3	0	493780000	342220000	151560000
317	DFFA	10	41.7	41.7	41.7	66.48	0.48693	1.0329	15.616	27	4	15876000000	10723000000	5152400000
897	DFFB	6	28.4	28.4	28.4	50.82	0.58278	1.1253	17.519	10	4	792720000	521520000	271200000
875	DGAT1	4	12.9	12.9	12.9	48.153	0.43943	0.93257	12.636	7	3	909220000	639940000	269270000
5099	DGCR14	10	30.3	30.3	30.3	101.65	0.39368	0.9171	11.223	17	9	2090000000	1397400000	692620000
4832	DGCR8	11	17.6	17.6	17.6	15.133	0.46582	1.0134	65.485	16	5	1640900000	1011600000	629260000
1603	DGKA	2	17.3	17.3	17.3	15.62	0.50177	1.0308	10.287	2	2	75745000	54109000	21636000
4163	DGKH	2	2.8	2.8	2.8	1.1367	0.34262	0.6588	46.192	2	2	64882000	50503000	14379000
2211	DGKQ	3	3.8	3.8	3.8	13.98	0.52087	1.157	28.294	3	3	214190000	132640000	81545000
2937	DGKZ	12	17.8	17.8	17.8	85.169	0.49591	1.0621	17.461	14	5	1307900000	883600000	424330000
3320	DGUOK	2	6.1	6.1	6.1	2.1782	0.57108	1.2585	73.043	2	0	639310000	428360000	210950000
6706	DHCR7	7	16	16	16	13.603	0.44773	0.94165	7.9529	9	0	6544700000	4412600000	2132100000
4072	DHDDS	5	14.4	14.4	14.4	12.488	0.4734	1.024	12.736	5	3	841190000	569570000	271620000
1081	DHFR	11	66.8	66.8	66.8	55.916	0.42075	0.87934	12.408	25	9	9102000000	6147500000	2954400000
2648	DHODH	11	39.2	39.2	39.2	86.089	0.50998	1.0101	15.036	14	3	3617000000	2446300000	1170700000
2052	DHPS	9	36.9	36.9	36.9	91.359	0.37713	0.81476	14.056	24	9	5603000000	3856700000	1746300000
5294	DHRS1	6	23.3	23.3	23.3	25.869	0.44293	0.91417	14.118	12	3	1629400000	1119700000	509720000
3850	DHRS11	9	54.2	54.2	54.2	102.64	0.51	1.0248	11.573	25	5	7605300000	4860100000	2745300000
3856	DHRS13	5	14.3	14.3	14.3	18.776	0.39273	0.84969	13.891	7	1	1075200000	775950000	299220000
877	DHRS3	3	14.9	14.9	14.9	20.02	0.46585	1.0029	13.477	7	1	1331200000	899780000	431420000
5653	DHRS4	4	13.3	13.3	13.3	3.6395	0.55794	1.1102	20.77	5	2	1053700000	675170000	378500000
7122	DHRS7	6	23.9	23.9	23.9	25.63	0.38899	0.85109	12.693	10	2	1709900000	1245500000	464410000
3691	DHRS7B	6	20	20	20	12.242	0.40613	0.89173	29.258	6	1	581280000	412430000	168850000
5227	DHTKD1	5	9	9	9	16.56	0.44671	0.90752	36.679	6	4	454860000	322120000	132740000
533	DHX15	28	44.8	44.8	44.8	323.31	0.506	1.0802	13.128	120	26	99361000000	64797000000	34564000000
652	DHX16	30	35.1	35.1	35.1	263.52	0.45698	0.9717	36.637	54	16	18242000000	12196000000	6045100000
4016	DHX29	35	33.2	33.2	33.2	292.79	0.50682	1.062	23.016	61	14	11463000000	7587300000	3875900000
3949	DHX30	50	51.8	51.8	51.8	323.31	0.4853	0.98363	20.128	113	29	45111000000	30578000000	14534000000
3971	DHX32	4	6.5	6.5	6.5	4.729	0.39834	0.81883	30.53	4	1	163840000	105280000	58552000
6058	DHX33	15	26	26	26	56.981	0.50364	1.0477	18.437	19	6	3045400000	1965800000	1079600000
3001	DHX34	11	14.9	14.9	14.9	22.202	0.59064	1.1908	11.395	12	6	912920000	608940000	303980000
6045	DHX35	10	19.4	19.4	19.4	35.355	0.49278	1.0116	25.427	11	4	938140000	648660000	289480000
5973	DHX36	26	33.4	33.4	32.5	213.39	0.46761	0.97735	13.355	38	17	10715000000	7388600000	3326900000
4279	DHX37	24	29.3	29.3	29.3	135.6	0.52654	1.0947	27.279	34	9	6688400000	4338000000	2350400000
4879	DHX38	25	25.9	25.9	25.9	129.06	0.44046	0.89751	12.698	36	8	6738500000	4721200000	2017300000
4251	DHX40	8	12.5	12.5	12.5	16.46	0.45909	0.94028	8.9345	8	4	734350000	507630000	226720000
3748	DHX57	17	17	16.4	16.4	96.364	0.43741	0.92534	46.392	21	6	2750400000	1853800000	896690000
3048	DHX8	28	30.4	30.4	30.4	125.18	0.48295	0.99637	14.512	42	13	8314000000	5578100000	2735900000
2736	DHX9	53	53.9	53.9	53.9	323.31	0.49333	1.0415	16.417	273	72	297750000000	198500000000	99245000000
6307	DIABLO	7	28	28	25.5	283.05	0.43717	0.94989	3.6513	27	4	10882000000	7448000000	3434200000
696	DIAPH1	53	48.7	48.7	48.7	323.31	0.49076	1.0169	26.147	225	56	112630000000	76137000000	36497000000
6379	DIAPH3	20	22.7	22.7	22.7	176.78	0.45222	0.92634	18.777	25	6	3091400000	2080100000	1011300000
6999	DICER1	9	6.6	6.6	6.6	32.3	0.40385	0.87688	27.739	9	4	923170000	511510000	411660000
5631	DIDO1	20	12.7	12.7	12.7	52.008	0.45852	0.94872	26.228	20	8	2244700000	1555500000	689190000
3649	DIEXF	14	25.9	25.9	25.9	136.89	0.48764	1.0718	27.053	22	10	3038300000	2010300000	1028000000
6966	DIMT1	12	38.7	38.7	38.7	38.553	0.50518	1.0049	13.215	21	1	9064900000	6122000000	2942900000
3071	DIP2A	9	6.4	5.3	4.5	14.433	0.53661	1.091	88.481	7	1	496570000	247530000	249040000
6656	DIP2B	29	27.5	27.5	26.5	323.31	0.51368	1.0225	13.791	40	13	6861800000	4548500000	2313300000
7070	DIS3	28	37.4	37.4	36.7	233.26	0.49167	1.0072	11.062	61	13	23369000000	15058000000	8311400000
4714	DIS3L	8	9.1	9.1	9.1	17.516	0.51661	0.98028	14.427	9	1	671450000	441080000	230370000
4290	DIS3L2	15	20.1	20.1	20.1	40.503	0.4064	0.90397	52.3	16	9	977110000	646790000	330310000
721	DKC1	21	51	51	51	302.24	0.50419	1.0463	21.619	63	22	30755000000	20856000000	9899300000
7276	DKFZp566H1924	4	14.9	14.9	14.9	5.9516	0.56454	1.0948	10.135	5	3	959820000	639330000	320490000
1768	DKFZp686H0575	6	25.8	25.8	25.8	59.069	0.49861	1.0149	7.0999	10	3	1629300000	1083100000	546250000
7695	DKFZp686J1372	25	77.2	77.2	44.4	148.7	0.45491	0.97941	12.515	66	17	92228000000	61182000000	31046000000
6800	DKFZp779C2259	2	15.9	15.9	15.9	9.8523	0.49255	0.90682	32.728	2	0	256410000	165050000	91365000
1305	DLAT	19	40.6	40.6	40.6	137.5	0.48503	0.96943	11.166	54	17	35678000000	23899000000	11779000000
1267	DLD	16	42.8	42.8	42.8	250.28	0.50257	0.99631	26.417	68	14	69719000000	46240000000	23480000000
2805	DLG1	11	18.8	18.8	18.8	52.924	0.4738	0.90557	13.843	12	6	1783800000	1167200000	616590000
4908	DLG3	2	3.7	3.7	3.7	5.1179	0.35493	0.63778	48.911	2	2	164900000	115850000	49051000
7060	DLGAP4	3	16	16	16	5.8548	0.69772	1.2064	8.9104	4	1	578990000	370250000	208740000
3190	DLGAP5	24	38.1	38.1	38.1	170.79	0.39463	0.84576	26.443	36	14	8376900000	5830600000	2546200000
1844	DLST	7	22.1	22.1	22.1	89.752	0.48737	0.99364	16.155	16	6	8172000000	5513200000	2658800000
6260	DMAP1	9	23.6	23.6	23.6	31.093	0.48964	1.0056	10.735	14	3	3228100000	2211100000	1017100000
1340	DMD	17	5.9	5.7	5.5	108.54	0.44748	0.92869	35.965	21	6	2272700000	1578400000	694270000
2744	DMTN	11	32.3	32.3	32.3	27.457	0.33844	0.68533	21.352	15	5	1930900000	1428200000	502710000
7176	DMXL1	19	8.5	8.5	8.2	90.419	0.46378	0.88209	20.479	20	9	1278000000	864550000	413450000
4682	DMXL2	17	8.5	8.2	5.5	59.92	0.39826	0.79013	26.605	18	8	1282900000	934420000	348510000
2147	DNA2	11	13.3	13.3	13.3	28.183	0.50452	1.0783	3.9959	11	7	881010000	442800000	438210000
6455	DNAAF2	6	12.1	12.1	12.1	31.069	0.53821	1.0531	10.86	8	2	913770000	583530000	330240000
4171	DNAAF5	27	46.5	46.5	46.5	323.31	0.49394	1.0428	10.116	61	16	23331000000	15112000000	8219800000
1751	DNAJA1	16	53.4	51.9	51.9	273.13	0.54805	1.1319	24.956	58	24	25773000000	16540000000	9233100000
725	DNAJA2	17	52.4	52.4	52.4	175.12	0.47583	1.0302	36.371	49	13	31120000000	19941000000	11179000000
5153	DNAJA3	11	37.3	37.3	37.3	139.11	0.50362	0.97315	10.827	27	7	9422500000	6125900000	3296500000
1627	DNAJB1	17	42.4	42.4	38.8	59.392	0.38606	0.9641	52.44	32	9	15571000000	10584000000	4986800000
6716	DNAJB11	8	28.2	28.2	28.2	197.49	0.43133	0.92378	60.793	19	6	12540000000	8720700000	3818900000
6543	DNAJB12	7	29.3	29.3	29.3	23.096	0.46134	0.99313	10.351	10	3	1591800000	1032800000	558990000
6734	DNAJB4	8	27.3	23.7	23.7	21.203	0.40673	0.88378	11.479	15	7	2785000000	1793800000	991210000
770	DNAJB6	6	23.9	23.9	20.9	147.21	0.43851	0.93102	12.418	10	2	3348700000	2268300000	1080500000
5277	DNAJC1	10	19.3	19.3	19.3	120.93	0.37595	0.83079	10.028	13	6	2305600000	1613700000	691850000
4253	DNAJC10	13	21.2	21.2	21.2	242.98	0.44966	0.92754	13.912	23	4	3940200000	2721000000	1219200000
6438	DNAJC11	17	39	39	39	158.05	0.51137	1.0116	15.737	31	8	12269000000	7871500000	4397800000
6861	DNAJC12	4	20.2	20.2	20.2	11.695	0.2998	0.69161	41.851	6	2	632300000	485300000	147000000
764	DNAJC13	30	18.4	18.4	18.4	137.23	0.44362	0.92705	17.812	36	14	2701500000	1838700000	862840000
7058	DNAJC16	4	6.3	6.3	6.3	14.189	0.5103	0.93719	29.112	3	1	198690000	136160000	62530000
6446	DNAJC17	7	31.9	31.9	31.9	79.571	0.47106	0.96517	12.104	15	3	2363400000	1536600000	826810000
5094	DNAJC19	5	48.3	48.3	48.3	21.37	0.48957	0.94034	38.892	9	4	2005300000	1367600000	637720000
5448	DNAJC2	22	36.6	36.6	36.6	243.31	0.47732	0.97796	35.439	49	16	18217000000	12180000000	6037100000
3474	DNAJC21	5	10.5	10.5	10.5	62.709	0.47658	0.9515	6.7404	14	5	3640300000	2437300000	1203000000
5946	DNAJC25	2	10.3	10.3	6.9	118	0.32381	0.62403	47.616	4	2	270900000	203010000	67897000
2858	DNAJC3	11	30.2	30.2	30.2	77.59	0.46545	0.98184	20.248	15	5	4983600000	3181400000	1802100000
6002	DNAJC5	3	32.8	32.8	32.8	121.98	0.40093	0.60271	53.43	4	3	1076300000	729530000	346820000
743	DNAJC6	18	26.5	26.5	26.5	89.195	0.43084	0.86509	11.015	24	7	5351500000	3737300000	1614100000
5467	DNAJC7	20	50.2	50.2	27.7	230.17	0.47551	1.015	9.6496	36	10	21991000000	14519000000	7471900000
883	DNAJC8	12	46.2	46.2	46.2	323.31	0.44337	0.96991	15.549	35	12	26714000000	18647000000	8067300000
4822	DNAJC9	14	50	50	50	161.91	0.46678	0.96782	15.376	37	9	22651000000	15477000000	7174400000
3411	DNAL1	2	47.4	47.4	47.4	1.9834	0.52971	0.98012	35.032	3	2	45437000	33077000	12360000
2041	DNASE1L1	3	15.2	15.2	15.2	6.4513	0.31301	0.68199	30.663	4	3	155800000	118680000	37122000
285	DNASE2	4	12.2	12.2	12.2	9.8481	0.39703	0.85843	9.7041	7	2	2428000000	1739300000	688680000
3534	DNLZ	2	13.5	13.5	13.5	2.8644	0.597	1.3233	30.991	2	0	141060000	87478000	53580000
2695	DNM1	9	10.2	5.7	1.6	6.6854	0.63515	1.2528	11.885	3	2	75088000	44174000	30915000
3870	DNMBP	3	2.6	2.6	2.6	4.7126	0.55888	1.144	29.51	2	1	115610000	75900000	39712000
1640	DNMT1	41	31.7	31.7	31.1	323.31	0.49575	1.0072	19.028	71	13	30001000000	19787000000	10214000000
6694	DNMT3B	7	10.1	10.1	10.1	16.714	0.42596	0.94178	59.841	8	2	607950000	395590000	212360000
6903	DNPEP	12	38.9	38.9	38.9	168.32	0.4997	0.99787	22.25	27	12	7349700000	4728800000	2620900000
597	DNPH1	8	47.7	47.7	47.7	78.932	0.40356	0.88176	19.773	21	6	9095600000	6556500000	2539000000
3514	DNTTIP2	17	35.8	35.8	35.8	232.48	0.46934	0.95744	13.073	38	9	12599000000	8545500000	4053200000
3013	DOCK1	2	2.1	2.1	2.1	2.8045	0.31279	0.72986	6.1314	2	1	363430000	289510000	73927000
3493	DOCK11	42	25.8	25.8	2.4	231.25	0.46537	0.93227	16.048	57	25	9230100000	6086800000	3143300000
4871	DOCK2	2	8.4	8.4	8.4	3.7775	0.64639	1.2362	4.7803	2	0	24814000	15851000	8962800
5317	DOCK7	7	4.3	3.5	2.6	15.059	0.44641	0.85355	22.806	6	1	1283200000	879500000	403670000
4569	DOCK8	33	19.5	19.5	18.6	215.61	0.47179	0.97659	25.564	48	18	7583800000	5140100000	2443800000
5806	DOCK9	11	7.2	5.5	5.5	20.84	0.56969	1.0704	16.173	7	4	324960000	213480000	111480000
5659	DOHH	9	48	48	48	120.62	0.47839	1.0379	12.137	16	6	4506400000	2929100000	1577200000
5480	DOK1	6	30.8	30.8	30.8	42.041	0.48148	1.1727	12.053	5	4	416890000	301200000	115690000
3962	DOK3	3	10.7	10.7	10.7	16.266	0.40193	0.89548	56.499	4	1	599420000	398330000	201090000
4179	DOLPP1	3	13	13	13	7.6439	0.44621	0.97617	13.257	5	1	979820000	664820000	315000000
6567	DONSON	10	27	27	21.7	106.18	0.42954	0.93937	13.472	12	7	1094500000	761440000	333050000
4700	DOT1L	4	2.8	2.8	2.8	8.0624	0.43141	0.83385	8.7421	4	1	294500000	207990000	86509000
5716	DPCD	6	24.1	24.1	24.1	8.9439	0.4081	0.88339	9.8576	9	2	1469100000	1045500000	423650000
4903	DPF1	2	13.8	13.8	13.8	8.9048	0.39475	0.80452	56.042	2	0	51887000	27956000	23931000
4905	DPF2	12	47.1	47.1	47.1	90.596	0.53813	1.0246	29.241	19	4	5227600000	3576800000	1650800000
5817	DPH1	7	16.5	16.5	16.5	8.8147	0.49505	0.95792	23.282	10	6	1058000000	639460000	418580000
5547	DPH2	8	26.8	26.8	26.8	83.669	0.51123	1.1016	24.562	14	3	3726700000	2499000000	1227700000
5173	DPH3	1	25.6	25.6	25.6	57.6	0.4832	0.99076	4.4833	2	0	377950000	276630000	101320000
5971	DPH5	11	48.8	48.8	48.8	115.81	0.5163	1.0585	33.809	24	3	7203300000	4248600000	2954700000
3975	DPH6	6	21.7	21.7	21.7	5.7107	0.43082	0.83467	10.456	5	1	639390000	435090000	204290000
711	DPM1	11	42.3	42.3	42.3	87.998	0.43837	0.91329	24.011	14	3	8448200000	5722200000	2726000000
6549	DPP3	25	50.5	50.5	50.5	323.31	0.53971	1.1108	9.5723	60	16	32579000000	22177000000	10402000000
6785	DPP7	7	12.4	12.4	12.4	24.126	0.38595	0.84706	19.932	8	1	1065100000	742060000	323050000
3860	DPP8	3	4.4	3.6	3.6	6.756	0.76738	1.572	75.066	2	1	809450000	519500000	289950000
4080	DPP9	16	25.6	25.6	24.9	118.54	0.51649	1.105	17.676	19	3	3383400000	2158300000	1225100000
7400	DPY19L1	7	12.4	12.4	12.4	16.936	0.49151	0.96773	44.076	8	3	1011500000	645310000	366240000
3889	DPY19L3	5	8.5	8.5	8.5	12.786	0.42565	0.83374	40.3	5	2	526470000	357450000	169020000
5834	DPY30	3	40.4	40.4	40.4	15.088	0.5531	1.2181	16.706	4	1	7737400000	5219900000	2517500000
2634	DR1	6	38.1	38.1	38.1	35.055	0.44873	0.9784	14.497	11	1	2637100000	1774000000	863090000
3095	DRAP1	4	23.2	23.2	23.2	23.503	0.44139	0.88897	7.5852	11	1	1352900000	882350000	470580000
7045	DRG1	15	49.3	49.3	47.4	120.78	0.49393	1.0273	15.262	35	7	26051000000	15407000000	10644000000
2276	DRG2	10	32.4	30.5	30.5	75.25	0.49862	1.0167	6.717	20	4	6225800000	4091800000	2134100000
6340	DROSHA	10	11.3	11.3	11.3	57.63	0.48241	0.97396	11.459	14	6	1655500000	1083700000	571790000
2745	DSC1	2	3.4	3.4	3.4	1.6851	0.26171	0.50769	167.19	2	2	145490000	85467000	60019000
5701	DSCC1	9	26.7	26.7	26.7	17.75	0.45985	0.87762	20.307	12	6	963740000	612400000	351340000
438	DSCR3	3	21.5	21.5	21.5	58.753	0.42711	0.91519	28.378	2	1	408560000	274880000	133680000
2993	DSG2	6	10.9	10.9	10.9	26.019	0.54725	1.1756	23.78	8	5	909580000	556540000	353040000
1771	DSG3	3	4	4	4	2.6247	0.47459	0.92853	48.335	3	0	170900000	103800000	67095000
6003	DSN1	11	41.6	41.6	41.6	63.409	0.50997	0.99748	9.8761	19	10	1974700000	1296300000	678450000
2665	DST	16	3.6	2.1	2.1	20.845	0.38297	0.84026	60.886	10	5	474700000	335120000	139580000
2365	DSTN	12	72.7	68.5	68.5	37.033	0.51431	1.0195	6.5814	22	6	11558000000	7742000000	3815700000
4696	DTD1	4	26.3	26.3	26.3	54.101	0.45191	0.9964	36.595	6	3	681490000	485040000	196450000
6595	DTL	9	15.8	15.8	15.8	32.938	0.40415	0.77218	31.585	9	2	766850000	560100000	206750000
5151	DTNBP1	8	35	35	35	34.925	0.47169	0.9092	14.268	17	10	2283000000	1439100000	843900000
4413	DTWD1	3	15.5	15.5	15.5	15.048	0.91862	1.7919	60.354	3	1	639530000	355690000	283840000
4489	DTWD2	3	15.9	15.9	15.9	21.319	0.55649	1.1254	25.332	2	2	218390000	142350000	76046000
4109	DTX2	5	13.4	13.4	12.2	5.8034	0.55389	1.0704	7.0171	6	1	862530000	557420000	305100000
1606	DTYMK	14	64.6	64.6	64.6	60.943	0.50252	1.0342	13.166	25	6	15871000000	10728000000	5143100000
3759	DUS1L	11	29.6	29.6	29.6	91.479	0.45914	0.92714	8.13	19	6	2453100000	1681200000	771900000
6520	DUS2	7	19.5	19.5	19.5	19.494	0.50447	1.0161	7.2412	8	2	946740000	620200000	326540000
5183	DUS3L	18	35.7	35.7	35.7	224.89	0.49602	1.0077	15.494	31	11	6894800000	4775100000	2119600000
1022	DUS4L	4	16.7	16.7	16.7	5.0756	0.50674	0.97931	70.611	4	1	292950000	181160000	111790000
6960	DUSP12	7	23.5	23.5	20.6	23.048	0.56025	1.0827	12.16	12	1	2214400000	1490000000	724390000
5710	DUSP23	5	39.3	39.3	39.3	14.03	0.42005	0.92919	9.9149	6	2	1308800000	919980000	388820000
2146	DUSP3	5	30.3	30.3	30.3	13.224	0.44998	0.86121	19.709	7	2	2326500000	1579500000	747050000
1777	DUT	11	53.6	53.6	21	212.5	0.45432	0.94765	35.04	62	22	87741000000	59598000000	28142000000
388	DVL2	11	23.4	23.4	23.4	50.889	0.58783	1.1757	71.196	13	4	1303100000	855900000	447220000
4947	DVL3	3	4.5	4.5	4.5	3.8584	0.5284	1.1172	53.215	3	1	248790000	163800000	84996000
900	DXO	5	12.4	12.4	12.4	7.0274	0.44672	0.95576	10.956	6	4	429990000	284450000	145540000
3984	DYM	7	14.3	14.3	14.3	7.9695	0.42844	0.95142	23.536	7	3	419420000	263580000	155840000
3018	DYNC1H1	204	54.2	54.2	54.2	323.31	0.47646	0.95824	22.794	549	158	340410000000	229280000000	111140000000
2889	DYNC1I2	18	37.5	37.5	37.5	323.31	0.49027	1.0504	17.267	41	18	20282000000	13330000000	6952200000
7303	DYNC1LI1	19	41.5	41.5	41.5	224.13	0.49125	0.99769	35.126	48	13	40510000000	27047000000	13463000000
550	DYNC1LI2	8	25.8	25.8	25.8	34.455	0.50731	0.98907	23.756	13	5	1566400000	1088900000	477530000
4665	DYNC2LI1	2	10.4	10.4	10.4	4.6421	0.35374	0.66037	11.969	3	1	214630000	163020000	51610000
2496	DYNLL1	3	44.9	44.9	44.9	7.9646	0.50535	0.95355	23.224	5	1	4251400000	2806300000	1445100000
6246	DYNLRB1	5	81.2	81.2	8.3	42.585	0.52711	1.0241	12.044	15	2	7485500000	4906300000	2579200000
2497	DYNLT1	3	60.9	60.9	60.9	171	0.553	1.0529	18.246	17	10	8683500000	5729300000	2954300000
2169	DYNLT3	1	14.7	14.7	14.7	9.3374	0.49792	0.99586	43.069	3	2	223850000	146670000	77176000
2954	DYRK1A	10	15.6	15.6	15.6	23.942	0.50918	0.97813	49.39	14	5	3435700000	2356000000	1079600000
4168	DZIP3	2	1.4	0.9	0.9	1.7361	0.35418	0.77178	43.451	2	1	60975000	44272000	16703000
362	E2F3	4	12.5	12.5	12.5	18.694	0.5504	1.0411	26.614	5	1	290290000	174220000	116070000
3266	E2F4	7	19.9	19.9	15.7	16.383	0.50919	1.0373	12.131	7	0	766120000	523820000	242300000
815	E2F6	2	13.2	13.2	13.2	4.937	0.5456	1.132	17.325	2	1	86964000	60397000	26568000
3642	E4F1	4	13.2	13.2	13.2	80.379	0.56121	1.0844	3.0555	5	1	912650000	589380000	323270000
5257	EAF1	3	20.1	20.1	20.1	19.045	0.50936	0.94298	23.539	4	1	491530000	328020000	163510000
3485	EARS2	8	22.2	22.2	22.2	17.339	0.47021	1.0157	33.265	10	3	1103200000	717690000	385470000
352	EBAG9	3	16.3	16.3	16.3	13.163	0.47482	1.0286	72.156	3	1	459190000	268200000	190990000
5506	EBNA1BP2	11	34	34	34	192.53	0.44725	1.0016	44.536	31	4	31706000000	21766000000	9939500000
3151	EBP	1	5.2	5.2	5.2	30.712	0.49862	0.94533	16.113	15	1	12135000000	7906600000	4228900000
1062	ECD	12	25.3	25.3	25.3	107.06	0.54815	1.0475	19.794	17	6	2236800000	1424700000	812090000
1934	ECE1	2	4.3	4.3	4.3	5.297	0.45084	0.98091	6.8061	2	2	116610000	81915000	34691000
674	ECE2	2	3.5	3.5	3.5	36.351	0.46799	1.0248	27.739	4	0	488020000	341160000	146860000
2816	ECH1	12	50.6	50.6	42.4	190.8	0.45089	0.9541	19.452	46	14	18161000000	12292000000	5869400000
6391	ECHDC1	10	49.8	49.8	49.8	196.54	0.52307	1.0281	14.314	16	4	4632700000	2972100000	1660600000
1715	ECHS1	15	58.3	58.3	58.3	194.5	0.52357	1.029	12.907	53	6	25119000000	16313000000	8806000000
1907	ECI1	9	38.7	38.7	38.7	114.9	0.49941	1.0011	9.7184	26	12	18088000000	11770000000	6317500000
824	ECI2	12	47.8	47.8	47.8	279.86	0.47919	1.0173	8.2644	44	15	14580000000	9921000000	4658500000
3287	ECM1	7	18.9	18.9	18.9	15.385	0.36355	0.6909	24.571	9	3	846980000	605710000	241270000
3615	ECM29	55	39.3	39.3	37	323.31	0.5171	1.0227	22.399	125	30	47508000000	30893000000	16616000000
5543	ECSIT	9	30.2	30.2	30.2	76.087	0.44478	0.96339	18.906	14	2	2009700000	1375600000	634070000
6107	ECT2	12	15.5	15.5	15.5	62.952	0.43863	0.87997	36.796	17	5	1436300000	1017600000	418650000
4808	EDARADD	1	9.3	9.3	9.3	49.199	0.23611	0.50617	3.1116	2	1	45204000	37806000	7398000
5163	EDC3	16	38.8	38.8	38.8	164.44	0.4928	0.9838	24.561	28	10	7706900000	5117700000	2589200000
3764	EDC4	42	46.1	46.1	46.1	323.31	0.47223	0.98047	18.419	101	21	47017000000	31815000000	15201000000
5827	EDEM3	10	13.4	13.4	13.4	49.559	0.50944	1.1107	14.509	11	3	1609300000	1045800000	563510000
723	EDF1	5	36.5	36.5	36.5	26.75	0.38573	0.85711	10.86	11	3	19513000000	14246000000	5267300000
3369	EDRF1	5	4.5	4.5	4.5	10.307	0.52808	1.0811	20.112	5	1	311190000	182950000	128240000
3145	EEA1	37	32.7	32.7	32.2	323.31	0.54913	1.063	16.023	60	18	11406000000	6951600000	4454000000
827	EED	15	37.4	37.4	37.4	61.307	0.4797	0.97832	7.0565	39	8	7512000000	5045100000	2467000000
2514	EEF1A1	29	73.4	73.4	43.3	323.31	0.54387	1.0747	30.197	564	163	754100000000	484840000000	269260000000
2700	EEF1A2	22	60.5	30.5	30.5	167.85	0.62219	1.3942	48.225	30	13	16274000000	10613000000	5660200000
1612	EEF1B2	10	55.6	50.2	50.2	165.94	0.54913	1.0762	14.214	46	14	81466000000	54262000000	27204000000
566	EEF1E1	7	40.2	40.2	40.2	16.45	0.49536	0.9584	7.322	18	2	20478000000	13813000000	6664700000
1651	EEF1G	26	74.4	74.4	74.4	181.94	0.49632	1.0702	16.399	110	31	233200000000	154560000000	78639000000
1379	EEF2	57	68.5	68.5	66.7	323.31	0.52479	1.0869	25.984	336	103	495200000000	321640000000	173560000000
331	EEF2K	16	25.7	25.7	25.7	39.76	0.52767	1.147	20.018	19	7	3674600000	2436300000	1238300000
2335	EEFSEC	12	22.8	22.8	22.8	24.969	0.51314	0.99447	16.885	17	3	2949200000	1977000000	972150000
746	EFCAB14	3	9.3	9.3	9.3	21.434	0.40216	0.78322	24.557	2	1	136330000	105310000	31026000
241	EFCAB5	3	2.1	2.1	2.1	1.1952	0.44371	1.0175	15.642	4	1	18177000000	12101000000	6076700000
5059	EFHD2	11	39.6	39.6	39.6	31.352	0.5014	0.98709	9.5173	22	5	10797000000	6823800000	3972700000
3992	EFL1	21	26.9	26.9	26.9	184.04	0.51405	0.99252	25.032	34	9	9158500000	4001400000	5157100000
3005	EFR3A	7	11	11	11	22.986	0.45147	0.88452	13.993	8	4	882010000	607530000	274480000
3125	EFTUD2	48	62.9	61.8	61.8	323.31	0.48069	1.0003	16.151	142	41	112730000000	75542000000	37190000000
5873	EGLN1	8	20.2	20.2	20.2	11.695	0.41741	0.90448	7.8463	11	3	1856500000	1200100000	656420000
4541	EHBP1	11	8.8	8	8	30.592	0.54994	1.1015	18.964	14	1	725300000	476210000	249090000
4378	EHBP1L1	24	22.2	22.2	21.5	127.34	0.40746	0.88517	33.996	30	13	6570600000	4006000000	2564600000
6028	EHD1	26	57.7	57.7	42.7	145.56	0.48083	1.0405	18.29	58	13	24939000000	16748000000	8191500000
6606	EHD2	18	43.6	42	40.5	121.14	0.42044	0.90484	18.425	40	15	7032000000	4902600000	2129500000
5952	EHD4	15	29.8	23.3	21.3	63.088	0.50031	0.96934	6.3826	14	6	3596100000	2452500000	1143500000
2742	EHHADH	7	14.4	14.4	14.4	14.512	0.27815	0.59305	17.698	5	2	385440000	267440000	118000000
6128	EHMT1	16	16	16	16	76.031	0.46672	0.98612	24.657	26	9	3609700000	2481300000	1128400000
7379	EHMT2	16	18.2	18.2	18.2	128.13	0.46261	0.94219	12.262	25	8	3025500000	2052800000	972710000
396	EI24	5	19.1	19.1	19.1	22.863	0.56457	1.0975	28.351	8	1	745440000	432440000	312990000
1904	EIF1	7	60.2	60.2	60.2	75.729	0.53684	1.0951	59.139	17	5	23970000000	15212000000	8757900000
4470	EIF1AD	4	49.6	49.6	49.6	87.575	0.49058	1.05	11.224	10	1	3591300000	2401800000	1189500000
1998	EIF1AX	6	60.4	60.4	60.4	58.12	0.42839	0.86905	9.1887	17	5	7355000000	5142500000	2212400000
5783	EIF2A	20	42.2	42.2	42.2	205.89	0.48961	1.0289	16.694	47	9	24054000000	15886000000	8168900000
5558	EIF2AK1	2	4.1	4.1	4.1	3.4802	0.40112	0.77679	15.907	3	1	348380000	229130000	119240000
1522	EIF2AK2	17	34.8	34.8	34.8	80.118	0.47686	0.94958	37.294	30	5	7792900000	5154800000	2638100000
6597	EIF2AK3	3	4.3	4.3	4.3	4.2907	0.47503	0.90104	83.405	3	2	194240000	157950000	36283000
6675	EIF2AK4	18	16.3	15.8	15.8	76.869	0.48141	0.94242	13.966	22	8	3121400000	2173700000	947730000
3020	EIF2B1	18	61.3	61.3	61.3	109.01	0.47905	0.99281	13.497	53	15	41165000000	28020000000	13145000000
2088	EIF2B2	9	31.1	31.1	31.1	75.249	0.51842	0.9956	22.662	24	8	13750000000	8807700000	4942400000
6313	EIF2B3	20	56.9	56.9	56.9	184.78	0.48226	1.0405	16.428	52	18	18599000000	12104000000	6494300000
6803	EIF2B4	16	38	38	6.3	159.92	0.49246	1.0069	12.407	22	6	12849000000	8720600000	4127900000
2845	EIF2B5	19	36.2	36.2	36.2	323.31	0.47858	1.0087	20.296	46	16	12895000000	8605200000	4289800000
1894	EIF2D	24	59.4	59.4	59.4	279.52	0.52761	1.0218	21.004	59	16	18877000000	9925800000	8951300000
1162	EIF2S1	23	77.5	77.5	77.5	323.31	0.46583	0.97175	21.563	99	28	88554000000	60571000000	27983000000
1530	EIF2S2	19	58	58	58	242.38	0.45452	0.94568	39.427	40	11	32402000000	22673000000	9728800000
1890	EIF2S3	20	56.1	56.1	56.1	253.25	0.46527	0.96815	30.122	70	20	101840000000	68469000000	33372000000
3004	EIF3A	61	43.8	43.8	43	323.31	0.51457	1.0454	37.963	142	45	105780000000	70425000000	35351000000
2301	EIF3B	32	47.9	47.9	47.9	323.31	0.51271	1.0812	41.546	98	34	71470000000	47777000000	23693000000
5465	EIF3C	30	32.9	32.9	32.9	323.31	0.49078	1.0372	21.149	79	18	52519000000	35184000000	17336000000
510	EIF3D	19	43.8	43.8	43.8	323.31	0.51054	1.0946	17.219	67	22	45396000000	30380000000	15016000000
2351	EIF3E	17	46.7	46.7	46.7	235.93	0.53277	1.0388	12.224	68	20	42232000000	28074000000	14158000000
320	EIF3F	14	52.7	52.7	52.7	252.01	0.53168	1.0672	9.5656	51	8	45643000000	29383000000	16260000000
511	EIF3H	16	58.5	58.5	58.5	208.83	0.54425	1.0798	14.252	35	15	17475000000	10650000000	6825300000
2877	EIF3I	16	64	64	64	194.56	0.55357	1.0709	18.585	84	27	58395000000	39012000000	19383000000
865	EIF3J	16	65.5	65.5	65.5	180.45	0.49538	1.0736	15.342	37	9	19189000000	13248000000	5941100000
6712	EIF3K	8	54.2	54.2	54.2	38.761	0.49719	1.0058	2.9695	25	14	19617000000	13252000000	6365300000
7032	EIF3L	23	46.5	46.5	46.5	257.35	0.52685	1.04	14.509	74	14	43851000000	28234000000	15617000000
3950	EIF3M	16	59.1	59.1	59.1	291.17	0.54468	1.063	17.374	70	27	25958000000	16800000000	9157600000
2360	EIF4A1	28	65.3	59.4	37.2	323.31	0.49102	1.0385	26.071	200	57	313680000000	208140000000	105540000000
3021	EIF4A2	24	55.8	27.8	27.8	116.59	0.50508	1.109	48.757	30	12	12433000000	8510900000	3922100000
1863	EIF4A3	29	67.9	67.9	62	231.97	0.47818	0.98442	11.354	136	34	157060000000	106300000000	50761000000
1600	EIF4B	25	42.9	42.9	25.9	323.31	0.50331	1.0888	40.51	52	9	28425000000	18905000000	9519700000
1182	EIF4E	8	39.2	39.2	39.2	55.691	0.48397	1.0244	8.5409	22	2	33737000000	22085000000	11651000000
694	EIF4E2	6	38	38	38	24.376	0.48058	0.93577	40.806	9	1	1247300000	836160000	411140000
2927	EIF4EBP1	7	75.4	75.4	75.4	63.853	0.39311	0.85184	6.6148	16	5	8258900000	5886000000	2373000000
2928	EIF4EBP2	3	61.7	61.7	61.7	28.162	0.43313	0.93659	43.149	4	1	1017200000	760450000	256730000
6318	EIF4ENIF1	4	4.8	4.8	4.8	8.7998	0.69667	1.4825	39.389	5	1	330270000	198400000	131860000
2681	EIF4G1	59	39.9	39.9	37	323.31	0.50618	1.041	35.185	156	51	119450000000	79668000000	39779000000
2529	EIF4G2	36	39.9	39.9	39.9	181.28	0.53183	1.1017	15.758	79	22	34673000000	22178000000	12495000000
7365	EIF4G3	21	14.9	12.1	12.1	44.53	0.43833	0.88398	50.054	17	8	2447500000	1665100000	782430000
3138	EIF4H	10	38.3	38.3	38.3	46.882	0.44316	0.97446	16.318	33	9	32633000000	22441000000	10193000000
2273	EIF5	13	30.2	30.2	30.2	79.095	0.53224	1.0556	26.686	37	11	29036000000	18294000000	10743000000
2502	EIF5A	9	79.2	79.2	79.2	323.31	0.53787	1.0261	11.821	96	18	141050000000	93752000000	47300000000
722	EIF5B	43	34.9	34.9	34.9	323.31	0.53086	1.0471	15.704	112	33	90857000000	58737000000	32120000000
2316	EIF6	8	48.6	48.6	48.6	211.2	0.47425	1.032	8.8131	32	6	39252000000	26827000000	12425000000
3442	EIPR1	9	37.5	37.5	37.5	83.065	0.4852	1.0548	35.234	12	4	1901200000	1293600000	607580000
5536	ELAC2	17	27.7	27.7	27.7	137.46	0.53321	1.0542	11.344	35	11	12362000000	8079300000	4283000000
3234	ELAVL1	7	21.2	21.2	21.2	23.997	0.45524	0.90194	6.4688	16	4	34183000000	22797000000	11386000000
2285	ELL	13	28	28	28	32.414	0.466	1.0011	20.352	15	6	2570600000	1657000000	913560000
4313	ELMOD2	6	37.7	37.7	37.7	15.897	0.53884	1.0785	54.034	7	4	1928400000	895690000	1032700000
7404	ELMSAN1	7	11.4	11.4	11.4	40.571	0.53234	1.0743	42.437	9	7	1137000000	808860000	328140000
5728	ELOVL1	2	9.7	9.7	9.7	22.9	0.56156	1.1365	7.2461	10	3	2452700000	1569900000	882820000
3689	ELP2	23	39.1	39.1	39.1	260.33	0.46598	0.99109	9.5044	42	11	13475000000	6974300000	6501200000
6143	ELP3	17	40.4	40.4	40.4	159.6	0.41704	0.93633	13.445	48	13	14823000000	10377000000	4445700000
5122	ELP4	8	17.9	17.9	17.9	53.158	0.50181	0.99439	13.304	9	4	1593600000	1043700000	549830000
4691	ELP5	6	31.7	31.7	31.7	6.2789	0.5148	1.1155	13.496	8	2	1148900000	744520000	404390000
2759	ELP6	6	24.4	24.4	24.4	80.274	0.4931	0.96231	9.5778	10	3	2041100000	1083300000	957840000
4448	EMC1	32	40.7	40.7	40.7	323.31	0.51504	1.0213	19.884	65	23	24779000000	16384000000	8395900000
3588	EMC10	1	6.5	6.5	6.5	40.078	0.57687	1.2357	29.133	2	1	461190000	313580000	147610000
3112	EMC2	9	47.8	47.8	47.8	90.992	0.45637	0.98419	6.0901	12	3	6114400000	4033200000	2081300000
6623	EMC3	11	54	54	54	111.18	0.46895	0.99992	19.452	27	12	6512200000	4407500000	2104600000
3484	EMC4	7	48.6	48.6	48.6	40.239	0.45509	0.9078	19.891	10	4	2574500000	1677000000	897480000
6247	EMC7	3	19	19	19	48.757	0.54315	1.1027	15.011	8	3	3879500000	2470800000	1408700000
573	EMC8	8	46.7	46.7	46.7	78.043	0.5084	1.0638	8.8789	16	6	4790400000	3143100000	1647300000
2112	EMD	9	38.2	38.2	38.2	62.819	0.45947	0.99551	11.318	26	8	21128000000	14295000000	6833000000
5023	EME1	1	2.1	2.1	2.1	3.3653	0.37253	0.80162	1.1855	2	0	271460000	200150000	71308000
4942	EMG1	8	45.1	45.1	45.1	61.339	0.49946	1.0063	10.623	20	7	6858100000	4511300000	2346800000
3366	EML3	16	26.6	26.6	26.6	136.81	0.40872	0.85769	12.457	23	10	4258200000	2746300000	1511900000
6189	EML4	19	25.3	25.3	25.3	110.55	0.48036	0.99852	32.216	33	8	12294000000	8351700000	3942100000
4029	EMSY	3	2.2	2.2	2.2	2.4603	0.49503	0.93875	17.654	3	0	491230000	326000000	165230000
931	ENDOD1	8	26.4	26.4	26.4	78.443	0.55706	1.2244	28.334	8	3	1361900000	859210000	502680000
3024	ENDOG	6	24.6	24.6	24.6	50.388	0.42533	0.92271	26.826	11	3	3556100000	2462300000	1093800000
4579	ENGASE	4	6.9	6.9	6.9	11.941	0.53332	1.1927	23.84	5	1	381410000	254590000	126810000
5906	ENKD1	2	12.9	12.9	12.9	16.44	0.35052	0.73372	17.44	2	2	83198000	53629000	29569000
1183	ENO1	30	75.3	75.3	65.4	323.31	0.50657	0.9871	12.383	380	122	835480000000	540810000000	294670000000
1253	ENO2	14	48.4	34.3	34.3	221.94	0.49068	1.0401	16.672	26	9	7149900000	4824300000	2325600000
1391	ENO3	13	45.9	30.4	30.4	21.944	0.44241	0.8576	61.038	6	5	359990000	256130000	103850000
6799	ENOPH1	8	49	49	49	104.43	0.45748	0.90612	9.9252	16	4	10282000000	6549200000	3732800000
3967	ENOSF1	6	16.9	16.9	16.9	42.884	0.45379	0.96314	12.406	7	1	642050000	399320000	242740000
3264	ENOX2	2	3.6	3.6	3.6	3.9666	0.47857	0.94129	23.843	2	0	45982000	32152000	13830000
625	ENSA	6	55.4	46.3	46.3	73.167	0.47993	0.98857	9.1165	15	1	15899000000	10746000000	5153300000
786	ENTPD5	3	8.6	8.6	8.6	3.779	0.90023	1.7357	96.854	2	1	170300000	70606000	99696000
6250	ENY2	4	40.6	40.6	40.6	41.643	0.56555	1.0659	4.8184	6	0	9032600000	5842600000	3190000000
3511	EOGT	4	8.2	8.2	8.2	14.448	0.52038	1.0545	17.141	4	2	368360000	224990000	143370000
2756	EP300	18	9.2	5.2	5.2	29.906	0.40092	0.89018	20.816	13	4	672320000	468900000	203410000
5286	EP400	35	16.7	16.7	16.7	218.63	0.51205	1.0665	16.623	46	10	4698500000	3059200000	1639300000
7637	EP400NL	2	8.8	8.8	8.8	37.59	0.47404	1.0343	6.2511	4	0	482070000	331150000	150920000
1322	EPB41	30	40.2	39.5	38.3	323.31	0.49527	0.96983	13.076	54	14	37942000000	26148000000	11795000000
584	EPB41L2	31	44.1	44.1	42.5	323.31	0.43113	0.87279	18.542	56	26	13757000000	9297000000	4459700000
6210	EPB41L5	6	9.4	9.4	9.4	15.357	0.40626	0.80125	33.246	6	4	453040000	337440000	115600000
5961	EPC1	5	6.7	6.7	6.7	5.9053	0.43215	0.83654	54.73	5	0	184780000	121650000	63125000
3421	EPC2	5	7.1	7.1	7.1	21.499	0.43383	0.93939	13.793	3	1	259690000	173340000	86349000
1456	EPCAM	2	13.1	13.1	13.1	8.6207	0.41562	0.8436	7.6581	4	0	390740000	286290000	104450000
6198	EPG5	3	1.4	1.4	1.4	4.5664	0.38387	0.70339	27.782	4	2	114920000	90714000	24206000
2266	EPHB4	13	16.3	15.5	15.5	49.377	0.46043	0.92409	17.499	15	4	2981600000	1243500000	1738200000
1191	EPHX1	13	43.1	43.1	43.1	125.95	0.48101	0.99206	9.4058	26	11	10842000000	4532400000	6309500000
1789	EPHX2	14	38.6	38.6	38.6	323.31	0.41246	0.79375	11.305	38	15	6160200000	3918600000	2241500000
3970	EPM2AIP1	6	12.2	12.2	12.2	38.278	0.52976	1.0749	8.2323	9	1	1356500000	897910000	458640000
7305	EPN1	6	14.4	14.4	12.3	74.339	0.49098	1.0255	19.697	20	10	5125600000	3449600000	1676000000
962	EPN2	3	9.5	9.5	9.5	4.0885	0.51901	1.0711	13.528	5	4	347650000	208680000	138970000
5949	EPN3	2	20.4	9.3	9.3	1.414	0.40186	0.75579	61.529	2	0	77918000	48816000	29102000
2337	EPPK1	85	53.2	48.2	2.1	323.31	0.48501	1.0327	12.493	163	40	51889000000	35150000000	16739000000
1209	EPRS	78	63.6	63.6	63.2	323.31	0.47775	0.95284	21.909	318	98	255100000000	174610000000	80490000000
1920	EPS15	23	35.5	35.5	35.5	141.56	0.47124	0.92711	19.434	33	9	10219000000	6973900000	3244800000
6693	EPS15L1	24	44.7	44.7	44.7	155.44	0.55335	1.0935	26.99	34	12	5765800000	3857100000	1908700000
842	ERAL1	10	33.9	33.9	33.9	80.834	0.5114	1.0002	27.524	19	4	4160000000	2717400000	1442600000
6576	ERAP1	19	27.2	27.2	27.2	87.279	0.5061	1.0607	15.613	27	7	3839400000	1961600000	1877800000
5382	ERBIN	16	17.6	17.6	16.4	209.62	0.4751	0.96276	16.981	22	8	2917800000	2055800000	862060000
4190	ERC1	12	14.2	14.2	14.2	81.802	0.56459	1.1086	45.112	15	8	1374900000	905250000	469660000
1220	ERCC1	6	24.9	24.9	24.9	40.491	0.40429	0.97331	16.573	7	2	51227000000	36723000000	14504000000
1496	ERCC2	19	31.8	31.8	31.8	132.23	0.46393	0.95691	8.1477	32	8	6108600000	3961100000	2147400000
1520	ERCC3	17	30.1	30.1	30.1	78.862	0.48023	0.96148	12.712	18	5	3337500000	2239300000	1098200000
4926	ERCC4	9	12.2	12.2	12.2	26.039	0.46316	0.99843	12.055	10	2	725430000	490970000	234450000
1685	ERCC5	8	10.6	10.6	10.6	29.833	0.41637	0.79968	10.733	11	4	1038300000	730720000	307560000
2676	ERCC6	5	4.7	4.7	4.7	3.4063	0.40644	0.88668	48.91	4	2	424220000	307190000	117030000
3348	ERCC6L	29	30.9	30.9	30.9	228.88	0.50856	1.0862	15.353	42	15	6402900000	3999000000	2403900000
2119	ERF	2	3.8	3.8	3.8	1.2099	0.41818	0.75833	16.367	2	1	166860000	111850000	55005000
4989	ERGIC1	4	25.5	25.5	25.5	34.993	0.47238	0.90995	23.023	5	1	995660000	679430000	316220000
5377	ERGIC2	2	6.9	6.9	6.9	3.6335	0.41666	0.85338	22.911	2	1	117300000	75523000	41772000
7039	ERGIC3	4	13.8	13.8	13.8	10.424	0.54678	1.0494	19.677	4	1	742740000	445110000	297630000
2582	ERH	7	57.7	57.7	57.7	98.956	0.52021	1.0203	9.4706	36	6	48865000000	31091000000	17773000000
4203	ERI1	5	17.5	17.5	17.5	12.615	0.50666	0.96235	9.2858	10	1	3635500000	2417100000	1218300000
574	ERI3	6	15.7	15.7	15.7	12.278	0.44187	0.8708	9.0282	10	3	2985000000	2236600000	748430000
5113	ERLEC1	7	20.1	20.1	20.1	23.069	0.41796	0.84993	7.3041	8	4	1127900000	784350000	343570000
817	ERLIN1	8	31.8	22.8	22.8	22.658	0.43797	0.95281	8.2336	12	4	1025500000	670860000	354680000
926	ERLIN2	16	54.4	54.4	48.8	112.02	0.46755	0.94134	13.493	37	2	21949000000	14775000000	7174200000
5339	ERMAP	3	9.4	9.4	9.4	16.266	0.50552	0.99134	21.556	5	2	876940000	577740000	299200000
3987	ERMP1	9	12.8	12.8	12.8	23.584	0.4189	0.90625	21.8	13	3	2614000000	1861000000	753040000
5215	ERO1A	16	34.2	34.2	34.2	111.04	0.45696	0.90308	16.233	33	7	14740000000	10033000000	4707300000
1706	ERP29	13	56.7	56.7	56.7	78.152	0.46404	0.97404	17.992	41	8	32549000000	21675000000	10874000000
5600	ERP44	12	33.3	33.3	33.3	114.66	0.45357	0.93117	34.522	28	4	17352000000	11926000000	5426100000
7387	ERVK3-1	2	44.3	44.3	44.3	34.952	0.58562	1.1998	12.325	7	1	2293000000	1394200000	898830000
3476	ESCO1	2	2.4	2.4	2.4	2.4584	0.42165	0.81117	1.4729	2	0	157010000	108090000	48917000
3456	ESCO2	8	14.6	14.6	14.6	11.142	0.40868	0.8236	9.2078	8	3	510620000	355210000	155410000
1315	ESD	13	67	67	67	271.35	0.51394	1.0716	17.047	47	16	45323000000	29646000000	15677000000
6030	ESF1	20	28.1	28.1	28.1	119.98	0.46535	0.95954	28.327	31	10	5205200000	3591300000	1613900000
3061	ESPL1	6	3.1	3.1	3.1	10.029	0.50675	0.98656	26.544	6	3	269000000	173460000	95539000
1338	ESRRA	4	15.1	15.1	15.1	15.722	0.5206	1.0028	11.613	3	1	372640000	249900000	122740000
5612	ESYT1	38	49.4	49.4	49.4	323.31	0.47216	0.94451	21.497	137	37	80552000000	54973000000	25579000000
7614	ESYT2	24	39	39	39	323.31	0.50051	1.0159	12.914	64	16	23370000000	15267000000	8102800000
2454	ETF1	18	41.9	41.9	41.9	288.45	0.51675	1.0281	41.838	71	17	51032000000	33858000000	17174000000
1387	ETFA	15	54.7	54.7	54.7	203	0.5147	1.027	8.8613	56	10	79747000000	52303000000	27444000000
1855	ETFB	12	47.1	47.1	47.1	90.396	0.49382	1.0315	11.016	48	21	36710000000	25578000000	11132000000
3260	ETFDH	13	25.8	25.8	25.8	146.74	0.48621	0.99766	10.556	20	3	3585200000	2333100000	1252000000
3702	ETFRF1	2	18.2	18.2	18.2	7.1633	0.42147	0.92288	14.494	2	1	194460000	131810000	62645000
1017	ETHE1	3	9.8	9.8	9.8	2.0767	0.47672	1.0351	25.488	3	0	325650000	225670000	99980000
1892	ETV3	1	4.1	4.1	4.1	1.4041	0.67176	1.4445	65.48	2	0	239300000	113990000	125300000
6801	EVL	1	17.3	17.3	17.3	5.6228	0.30275	0.7337	5.8184	2	0	54266000	41643000	12623000
2640	EWSR1	8	17.2	17.2	17.2	176.39	0.51615	1.0148	15.969	20	5	18452000000	12128000000	6324400000
6437	EXD2	6	12.7	12.7	12.7	42.008	0.43148	0.87854	25.704	6	1	234580000	166320000	68263000
7009	EXO1	3	4.3	4.3	4.3	10.111	0.40146	0.77818	29.668	2	1	197730000	142660000	55066000
6427	EXOC1	22	32	32	31.3	138.69	0.47308	0.93214	20.886	41	14	5965900000	3979700000	1986300000
5281	EXOC2	28	35.3	35.3	35.3	196.62	0.49271	0.97999	19.134	44	13	10779000000	7274900000	3504300000
699	EXOC3	21	34.4	34.4	34.4	171.26	0.44966	0.91114	36.734	40	12	9724200000	6741300000	2982900000
5004	EXOC4	28	37.4	37.4	37.4	323.31	0.44557	0.93779	18.311	54	14	12260000000	8507600000	3752300000
342	EXOC5	18	29.1	28.1	28.1	59.804	0.50991	0.99658	12.106	24	6	5714800000	3722600000	1992200000
4616	EXOC6	14	18.8	18.8	16.9	70.145	0.4865	1.0009	13.994	14	2	2841500000	1924300000	917160000
6990	EXOC7	19	35.6	35.6	35.6	75.276	0.48342	1.0035	39.446	30	8	6580100000	4382800000	2197400000
4293	EXOC8	19	33	33	32.1	106.71	0.50112	0.96911	37.579	31	8	4247900000	2809900000	1438100000
7130	EXOSC1	8	39.5	39.5	39.5	40.132	0.42398	0.94985	13.503	12	3	4264700000	2949800000	1314900000
2636	EXOSC10	39	52.2	52.2	52.2	323.31	0.46269	0.98444	27.346	84	23	34450000000	23439000000	11011000000
2973	EXOSC2	11	58.6	58.6	58.6	104.07	0.45735	1.0125	9.0867	33	9	12008000000	8283100000	3724700000
6294	EXOSC3	14	61.5	61.5	61.5	155.24	0.51119	1.0147	21.48	40	16	14222000000	9571700000	4649900000
6253	EXOSC4	7	36.3	36.3	36.3	79.845	0.45361	0.98485	12.454	16	2	11153000000	7582700000	3570200000
6293	EXOSC5	7	39.6	39.6	39.6	215.86	0.45215	0.97419	15.567	15	2	9504000000	6291700000	3212300000
3519	EXOSC6	9	39.3	39.3	39.3	150.9	0.44919	0.96859	25.209	17	2	14053000000	9436300000	4616500000
3123	EXOSC7	8	45	45	45	91.833	0.48552	1.0254	13.33	26	7	7600000000	5000900000	2599100000
5027	EXOSC8	8	32.2	32.2	32.2	68.39	0.45598	0.89842	9.2152	15	6	5700000000	3872100000	1827900000
2710	EXOSC9	8	23.2	23.2	23.2	26.143	0.50767	0.95876	5.6428	11	2	5846900000	4175600000	1671300000
5442	EYA3	11	22.9	22.9	22.9	98.618	0.44706	0.97548	65.713	18	6	2006800000	1346700000	660100000
3258	EZH2	16	28.6	28.6	24	43.024	0.50436	1.0323	22.663	22	6	5347900000	3602000000	1745900000
1423	EZR	32	50.9	37	35.7	207.83	0.50286	1.0325	7.5488	74	19	56184000000	37193000000	18991000000
7275	F11R	4	17.6	17.6	17.6	57.381	0.44862	0.86798	8.5317	8	4	3613700000	2445400000	1168200000
2762	FAAP100	6	8.5	8.5	8.5	18.619	0.49047	1.0527	43.331	6	3	459230000	272890000	186340000
2629	FABP5	10	71.9	71.9	71.9	192.75	0.51405	1.0329	13.8	24	6	19069000000	12474000000	6594800000
2849	FADD	6	45.7	45.7	45.7	146.87	0.46333	1.003	6.4834	16	7	6081300000	4316800000	1764400000
7243	FADS3	6	20.6	20.6	20.6	66.967	0.51189	1.0694	14.474	5	1	539570000	377860000	161710000
6963	FAF1	17	36.3	36.3	36.3	268.31	0.47668	0.96265	17.29	47	17	18077000000	12635000000	5442100000
5081	FAF2	14	42.9	42.9	42.9	252.03	0.46986	0.99919	7.8306	41	12	12430000000	8366700000	4063600000
1461	FAH	15	54.2	54.2	54.2	323.31	0.45132	0.8991	10.525	45	11	32459000000	22645000000	9813900000
3785	FAHD1	9	54	54	54	83.019	0.49475	0.98693	11.784	13	2	2437300000	1661600000	775740000
3766	FAHD2B	6	34.4	34.4	34.4	133.87	0.43633	0.94447	12.65	21	8	7208500000	5040200000	2168300000
6452	FAIM	2	16.2	16.2	16.2	51.928	0.4411	0.89523	16.294	2	0	159050000	110000000	49051000
5641	FAM103A1	4	38.1	38.1	38.1	42.133	0.50787	1.0462	2.5829	12	8	3701100000	2559200000	1141900000
6353	FAM114A2	13	33.3	33.3	33.3	87.883	0.54283	1.0604	30.095	22	3	7938600000	5218800000	2719800000
5837	FAM117A	7	20.3	20.3	20.3	65.076	0.36465	0.78585	34.309	8	5	1264300000	795960000	468300000
6483	FAM118A	6	31.7	31.7	31.7	95.318	0.56296	1.2134	33.103	10	5	917750000	623950000	293800000
5527	FAM118B	6	22.5	22.5	22.5	28.34	0.54067	1.1056	19.629	8	1	2184300000	1403900000	780430000
6586	FAM120A	22	27.5	27.5	27.5	169.45	0.47505	1.0214	18.348	39	12	13289000000	9339800000	3949500000
5134	FAM120B	10	12.7	12.7	12.7	11.266	0.41553	0.87687	15.004	14	3	1692900000	1158400000	534500000
5796	FAM126A	5	9.6	9.6	7.5	7.3321	0.41125	0.81495	19.026	6	1	501170000	352200000	148970000
4267	FAM126B	4	23.1	17.8	17.8	6.1001	0.47224	0.9642	145.35	4	3	467250000	112080000	355170000
264	FAM127A	4	33.6	33.6	33.6	5.901	0.32575	0.66929	22.96	4	0	373320000	284810000	88507000
5828	FAM129A	6	8.3	8.3	8.3	57.671	0.50128	0.96418	21.024	6	1	786900000	529230000	257670000
5424	FAM129B	10	20.6	20.6	20.6	64.094	0.41681	0.79796	16.79	16	6	4425100000	3122400000	1302700000
4511	FAM134A	3	8.1	8.1	8.1	2.7429	0.52022	1.1508	6.6183	3	2	339650000	234720000	104920000
4126	FAM134C	3	6.4	6.4	6.4	3.7329	0.48173	1.0577	21.516	3	2	192650000	133140000	59509000
5056	FAM136A	8	58.7	58.7	58.7	19.467	0.53408	1.0328	22.485	19	6	24168000000	8028000000	16140000000
4433	FAM160A2	3	4	3.4	3.4	2.2923	0.56273	1.1633	19.757	2	0	46024000	28007000	18017000
3622	FAM160B1	5	8.8	8.8	8.8	11.551	0.44278	0.85442	36.208	5	3	414780000	290720000	124060000
4118	FAM160B2	2	4.8	4.8	4.8	14.318	0.5431	1.0528	11.527	2	0	52903000	35657000	17246000
4995	FAM162A	4	34	34	34	97.379	0.47932	0.96917	65.09	14	6	8785800000	5819600000	2966200000
3780	FAM173B	2	21.1	21.1	21.1	1.8007	0.43403	0.89828	4.266	2	0	130180000	89846000	40338000
3854	FAM175A	3	29.8	29.8	29.8	21.002	0.53627	1.0211	21.797	4	1	250550000	160660000	89888000
3118	FAM175B	10	34	34	34	32.213	0.5073	1.0331	14.229	13	5	1772100000	1224300000	547790000
4339	FAM177A1	4	27.7	27.7	27.7	12.355	0.3611	0.74111	30.814	4	2	422900000	314010000	108890000
4482	FAM184A	2	3.2	3.2	3.2	1.4039	0.51464	1.0993	3.1904	2	1	221520000	144320000	77198000
6105	FAM188A	4	14.2	14.2	14.2	45.049	0.52077	1.0191	22.389	5	3	695800000	459360000	236440000
3400	FAM188B	4	6.2	6.2	6.2	20.827	0.44915	0.85948	13.484	5	2	115130000	76571000	38564000
5875	FAM192A	5	20.5	20.5	20.5	15.33	0.52033	1.0915	29.68	6	5	2068900000	1394000000	674890000
7399	FAM193A	5	3.4	3.4	3.4	6.9177	0.53502	1.0687	14.157	7	5	1929300000	1262100000	667280000
6510	FAM206A	2	16.6	16.6	16.6	1.8939	1.2786	2.4215	51.663	2	2	311590000	146660000	164930000
6373	FAM207A	7	39.6	39.6	39.6	50.423	0.44669	0.91034	5.9387	9	1	4115800000	2779100000	1336700000
6853	FAM208A	17	14.1	14.1	14.1	43.46	0.41866	0.85488	14.668	22	11	2184100000	1550500000	633640000
3612	FAM208B	16	8.6	8.6	8.6	32.855	0.47806	0.92829	35.8	15	8	6476700000	622900000	5853800000
744	FAM20B	4	13.7	13.7	13.7	70.075	0.468	1.003	90.519	5	3	873110000	435230000	437880000
5323	FAM210A	4	19.4	19.4	19.4	9.8319	0.38455	0.77424	50.244	4	2	817280000	551350000	265920000
5284	FAM210B	3	16.1	16.1	16.1	5.0927	0.31976	0.69247	61.789	3	2	302390000	201030000	101360000
4638	FAM213B	2	9.6	9.6	9.6	5.8981	0.38759	0.84535	43.886	5	2	303380000	212640000	90742000
3631	FAM21A	25	35.7	35.7	8.1	323.31	0.49374	0.96832	22.871	49	13	7807100000	5344600000	2462600000
7355	FAM21C	25	32.1	6.3	6.3	64.004	0.61864	1.2255	43.228	6	1	222860000	144610000	78250000
4728	FAM222B	2	7.1	7.1	7.1	11.721	0.45885	0.93568	24.344	2	1	176750000	123740000	53016000
5927	FAM234A	5	14.1	14.1	14.1	26.137	0.38674	0.79938	15.135	5	1	415720000	286220000	129500000
7167	FAM32A	2	23.4	23.4	23.4	4.4173	0.43974	0.84687	13.497	2	0	393360000	270080000	123270000
2596	FAM3A	4	20.4	20.4	20.4	4.958	0.45335	0.92494	20.032	4	2	495150000	343660000	151490000
4842	FAM3C	3	21.6	21.6	21.6	27.075	0.58179	1.1509	4.6015	5	1	375770000	237750000	138030000
4655	FAM45A	4	18.5	18.5	18.5	40.797	0.45074	0.83598	38.311	6	5	391270000	277350000	113920000
6415	FAM49B	13	55.9	55.9	55.9	173.08	0.48122	1.0115	12.291	32	7	11103000000	7675000000	3428200000
3031	FAM50A	9	33	33	33	50.777	0.50369	1.0402	15.147	26	7	10659000000	7031200000	3628000000
6233	FAM60A	3	27	27	27	4.5277	0.6449	1.395	40.633	3	2	147890000	89921000	57969000
4421	FAM63A	2	4.1	4.1	4.1	3.4862	0.38765	0.84025	10.277	2	1	90399000	58456000	31942000
4504	FAM63B	2	5.5	5.5	5.5	5.1214	0.62013	1.2827	32.764	2	1	138770000	92245000	46523000
3895	FAM65A	8	10.7	10.7	10.7	91.385	0.51579	1.0327	19.688	9	3	673060000	409670000	263390000
5305	FAM65C	2	3.1	3.1	3.1	3.8252	0.42267	0.80471	14.724	2	1	101330000	68870000	32463000
3482	FAM76B	3	11.2	11.2	11.2	10.081	0.52783	1.0768	27.762	4	1	297110000	191200000	105910000
3502	FAM78A	2	8.1	8.1	8.1	1.7279	0.32637	0.69791	2.4222	2	2	133690000	107170000	26524000
4111	FAM83A	12	44.7	44.7	44.7	190.85	0.31728	0.68003	17.242	22	9	9444100000	7250900000	2193200000
6022	FAM83D	7	16.2	16.2	16.2	27.503	0.4416	0.85569	19.752	13	3	1355700000	951890000	403810000
3893	FAM83H	5	5.9	5.9	5.9	31.628	0.50974	1.1146	12.713	5	1	503160000	347640000	155520000
6721	FAM8A1	6	19.9	18.4	18.4	38.676	0.35088	0.76813	35.504	5	1	493980000	362870000	131100000
3635	FAM91A1	9	13.6	13.6	13.6	56.042	0.50588	1.0343	15.705	10	0	1301800000	838550000	463270000
6044	FAM96A	5	35	35	35	11.966	0.47476	1.0367	3.987	9	1	4398600000	3011700000	1386900000
7142	FAM96B	8	68.1	68.1	68.1	232.44	0.46814	0.99013	11.025	15	4	6069900000	4092000000	1977900000
4517	FAM98A	12	32.6	32.6	29.9	192.65	0.49719	1.078	32.026	19	6	7896100000	5367300000	2528800000
3420	FAM98B	10	43	38.8	38.8	141.17	0.49268	0.98208	6.7909	25	6	8786300000	5890100000	2896200000
3329	FAM98C	2	9.2	9.2	9.2	12.408	0.51842	1.068	40.41	2	0	120760000	83708000	37054000
509	FANCA	6	5.9	5.9	5.9	4.5849	0.50367	1.0838	21.59	5	1	82945000	56603000	26342000
5776	FANCD2	24	24	24	24	192.09	0.46838	0.95345	21.189	42	15	6358300000	4427100000	1931200000
6172	FANCE	3	6.5	5.4	5.4	3.9694	0.41823	0.91146	59.623	2	1	136070000	103040000	33023000
500	FANCG	10	16.4	16.4	16.4	38.79	0.48464	1.0578	8.0445	8	2	292150000	195860000	96297000
6441	FANCI	39	32.3	32.3	32.3	273.14	0.50288	1.0099	14.44	61	11	16632000000	11232000000	5400300000
6470	FANCL	2	7.6	7.6	7.6	3.6966	0.43722	0.84085	13.547	2	0	283690000	192520000	91172000
4789	FAR1	4	8.7	8.7	8.7	12.389	0.53374	1.1192	9.7111	6	2	1331400000	829310000	502060000
922	FARP2	4	4.6	4.6	4.6	7.9579	0.55465	1.0889	15.694	4	1	171780000	108920000	62864000
987	FARS2	9	31.9	31.9	31.9	38.692	0.58128	1.2589	32.621	10	3	2736800000	729950000	2006800000
7040	FARSA	15	37	37	37	321.64	0.45833	0.99676	13.035	57	11	41466000000	28548000000	12917000000
6369	FARSB	22	47.4	47.4	46.3	220.84	0.50707	1.014	9.7757	55	16	46789000000	30990000000	15799000000
2048	FASN	106	55.1	55.1	55.1	323.31	0.5274	1.112	13.675	475	104	556390000000	361970000000	194410000000
3445	FASTKD1	15	21.1	21.1	21.1	62.957	0.50608	1.0126	19.96	23	10	2636200000	1648500000	987730000
6572	FASTKD2	18	29.3	29.3	29.3	262.2	0.46196	1.0168	15.117	29	7	6799900000	4430600000	2369300000
3108	FASTKD3	5	8.3	8.3	8.3	13.186	0.60745	1.2751	7.8214	6	0	461580000	283630000	177950000
3974	FASTKD5	18	33.1	33.1	33.1	139.45	0.49348	1.0093	17.412	31	9	4821900000	3152100000	1669800000
2471	FAU	1	16.9	16.9	16.9	2.5318	0.60161	1.1621	38.574	4	3	10693000000	6105900000	4586700000
1569	FBL	13	48.9	48.9	45.5	136.05	0.48865	0.99146	50.871	66	18	52110000000	33944000000	18165000000
256	FBLL1	4	11.4	3.6	3.6	3.5101	0.31426	0.58665	24.171	4	0	3342700000	2307800000	1034800000
7646	FBRS	5	8.6	8.6	8.6	21.444	0.35506	0.71525	38.246	6	4	528060000	374750000	153300000
6211	FBRSL1	3	3	3	3	2.0803	0.41763	0.91961	12.494	4	2	244720000	167080000	77631000
6533	FBXL12	3	16.6	16.6	16.6	142.42	0.5078	0.98781	11.22	6	1	1342300000	934540000	407720000
6008	FBXL15	6	33.1	33.1	33.1	16.273	0.4916	1.0734	22.58	7	3	503170000	231530000	271630000
5300	FBXL18	9	16.9	16.9	16.9	44.595	0.51744	0.99898	53.666	13	4	1853700000	1185000000	668620000
7612	FBXL19	4	10.7	10.7	10.7	17.807	0.43829	0.93977	11.539	5	0	797030000	565050000	231990000
5236	FBXL20	7	17.4	17.4	17.4	11.42	0.46874	1.0172	15.32	9	1	1530300000	1033900000	496470000
4158	FBXO11	4	4.5	4.5	4.5	3.6812	0.50416	1.0242	12.34	4	2	233690000	157050000	76640000
4584	FBXO18	3	3.1	3.1	3.1	4.1509	0.64578	1.2486	30.314	2	1	61961000	43531000	18430000
6846	FBXO2	2	9.1	9.1	9.1	4.2598	0.34188	0.68516	12.744	2	2	69961000	51754000	18207000
4567	FBXO22	5	19.9	19.9	16.1	40.297	0.50794	1.0347	15.643	7	2	1437300000	986420000	450900000
6435	FBXO28	4	11.7	11.7	11.7	21.118	0.54145	1.1426	28.231	4	1	255370000	165980000	89392000
6857	FBXO3	3	9.1	9.1	9.1	54.187	0.44635	0.98118	4.0711	5	1	1567600000	1070400000	497270000
4629	FBXO30	6	11	11	11	54.234	0.56991	1.2367	26.599	8	0	757400000	487480000	269920000
6880	FBXO4	5	18	18	18	9.4206	0.39617	0.77642	9.5294	5	2	859660000	540010000	319650000
3770	FBXO42	3	5.4	5.4	5.4	4.5917	0.33445	0.73203	10.876	2	1	84987000	61829000	23158000
1278	FBXO45	3	11.5	11.5	11.5	9.9151	1.5146	3.2402	55.526	4	2	585720000	365170000	220550000
3814	FBXO46	4	10.9	10.9	10.9	20.275	0.43435	0.9473	39.193	4	2	119550000	81389000	38164000
6879	FBXO5	2	5.4	5.4	5.4	4.9395	0.53433	1.0934	31.607	4	3	146390000	100010000	46378000
6321	FBXO6	6	24.9	24.9	20.8	9.2351	0.45458	0.9102	10.323	7	4	761820000	523900000	237920000
7153	FBXO7	8	21.8	21.8	21.8	46.707	0.47814	0.9914	19.785	12	5	3386400000	1720300000	1666100000
6856	FBXO9	4	9.2	9.2	9.2	5.7716	0.48216	0.97391	26.199	5	1	253310000	156210000	97107000
6860	FBXW11	4	12.7	12.7	12.7	48.642	0.47915	1.0215	31.558	4	0	276280000	189880000	86403000
6881	FBXW2	2	6.8	6.8	6.8	7.2769	0.53996	1.0176	14.626	2	0	76142000	49933000	26209000
4385	FBXW8	3	5.7	5.7	5.7	21.12	0.40517	0.87831	13.735	5	1	278740000	194680000	84066000
3627	FBXW9	8	20.7	20.7	20.7	14.434	0.46651	0.94773	9.5293	7	3	408230000	264850000	143380000
7111	FCF1	2	13.7	13.7	13.7	9.0992	0.60871	1.1591	20.662	4	1	982730000	666930000	315800000
1354	FCGR2A	2	6	6	6	4.6948	0.39806	0.80708	9.8838	4	1	2122400000	1512900000	609510000
374	FCHO1	13	21.7	21.7	21.7	53.319	0.36246	0.77126	8.9145	16	4	2972300000	1896800000	1075500000
2758	FCHO2	8	15.7	15.7	15.7	106.44	0.44793	0.95174	41.807	12	3	1477400000	1004700000	472670000
4141	FCHSD1	8	16.2	16.2	16.2	99.877	0.5272	1.1296	18.158	10	2	1105300000	734860000	370440000
1850	FDFT1	13	32.9	32.9	32.9	98.659	0.34881	0.72601	13.507	32	8	17018000000	12446000000	4571600000
1397	FDPS	10	38.4	38.4	38.4	54.506	0.42085	0.88659	18.092	19	7	21317000000	14456000000	6860800000
3778	FDX2	1	25	25	25	2.6956	0.54863	1.0412	5.5363	2	1	201770000	135880000	65889000
1575	FDXR	23	56	56	11.8	169.69	0.46745	0.99116	18.436	72	21	32549000000	20878000000	11671000000
1581	FECH	15	44.9	44.9	44.9	144.95	0.46285	0.89541	36.373	38	8	20377000000	13639000000	6738600000
6854	FEM1B	4	8.8	8.8	8.8	23.292	0.47054	1.0452	7.0151	2	1	59624000	39529000	20095000
1871	FEN1	16	52.1	52.1	32.6	240.1	0.49125	1.0005	13.442	67	22	47028000000	30703000000	16325000000
4110	FERMT3	29	54.4	54.4	54.4	323.31	0.52571	1.0596	15.546	80	22	84781000000	56332000000	28449000000
1252	FGF2	2	7.3	7.3	7.3	2.3692	0.60568	1.3158	22.333	2	0	202380000	127170000	75211000
1030	FGFR1OP	10	35.8	35.8	35.8	131.46	0.46458	0.91538	9.8544	17	7	5923100000	3934500000	1988500000
[truncated: 4,506 more rows]
