# Supplementary material for: Discovery of the Oncogenic Parp1, a Target of bcr-abl and a Potential Therapeutic, in mir-181a/PPFIA1 Signaling Pathway
Source: Mol Ther Nucleic Acids. 2019 Feb 8;16:1–14. doi: 10.1016/j.omtn.2019.01.015 (PMC6393709; doi:10.1016/j.omtn.2019.01.015)
Supplement: Data S2. mRNA Downregulated by Transfection with miR-181a Mimic as Detected by Genechip [file mmc3.xls]

## Sheet: 181 vs SCR_Differential Data
	Fold Change			Normalization		Sample Flag		Database Accession							General gene information			Location		Gene Ontology
ProbeName	FC (K562_181 vs K562_SCR)	ABS	Regulantion (K562_181 vs K562_SCR181 vs SCR)	K562_181_NormSignal	K562_SCR_NormSignal	K562_181_flags	K562_SCR_flags	PrimaryAccession	RefSeqAccession	GenbankAccession	UniGeneID	EnsemblID	TIGRID	EntrezGeneID	GeneSymbol	GeneName	Description	GenomicCoordinates	Cytoband	GO	KEGG
A_33_P3275310	-1.79	1.79	down	0	1.79	1	1	NM_004993	NM_004993	NM_004993	Hs.532632	ENST00000359819	THC2470488	4287	ATXN3	ataxin 3	Homo sapiens ataxin 3 (ATXN3), transcript variant reference, mRNA [NM_004993]	chr14:92529192-92529133	hs|14q32.12	GO:0005515(protein binding)|GO:0005634(nucleus)|GO:0005654(nucleoplasm)|GO:0005737(cytoplasm)|GO:0006289(nucleotide-excision repair)|GO:0006355(regulation of transcription, DNA-dependent)|GO:0006508(proteolysis)|GO:0007268(synaptic transmission)|GO:0007399(nervous system development)|GO:0008219(cell death)|GO:0008233(peptidase activity)|GO:0008234(cysteine-type peptidase activity)|GO:0008242(omeg…	04141:Protein processing in endoplasmic reticulum
A_23_P155830	-1	1	down	0	1	1	1	NM_020773	NM_020773	NM_020773	Hs.518611	ENST00000409757	THC2601600	57533	TBC1D14	TBC1 domain family, member 14	Homo sapiens TBC1 domain family, member 14 (TBC1D14), transcript variant 1, mRNA [NM_020773]	chr4:7034494-7034553	hs|4p16.1	GO:0005096(GTPase activator activity)|GO:0005097(Rab GTPase activator activity)|GO:0005622(intracellular)
A_23_P75516	-6.64	6.64	down	-6.64	0	1	1	NM_003626	NM_003626	NM_003626	Hs.530749	ENST00000532504	THC2610455	8500	PPFIA1	protein tyrosine phosphatase, receptor type, f polypeptide (PTPRF), interacting protein (liprin), alpha 1	Homo sapiens protein tyrosine phosphatase, receptor type, f polypeptide (PTPRF), interacting protein (liprin), alpha 1 (PPFIA1), transcript variant 2, mRNA [NM_003626]	chr11:70229626-70229685	hs|11q13.3	GO:0004871(signal transducer activity)|GO:0005515(protein binding)|GO:0005737(cytoplasm)|GO:0007160(cell-matrix adhesion)|GO:0007165(signal transduction)
A_24_P135276	-0.97	0.97	down	3.29	4.26	1	1	NM_032172	NM_032172	NM_032172	Hs.31856	ENST00000521713	THC2681817	84132	USP42	ubiquitin specific peptidase 42	Homo sapiens ubiquitin specific peptidase 42 (USP42), mRNA [NM_032172]	chr7:6194653-6194712	hs|7p22.1	GO:0004221(ubiquitin thiolesterase activity)|GO:0006508(proteolysis)|GO:0006511(ubiquitin-dependent protein catabolic process)|GO:0007283(spermatogenesis)|GO:0008233(peptidase activity)|GO:0008234(cysteine-type peptidase activity)|GO:0016579(protein deubiquitination)|GO:0030154(cell differentiation)
A_23_P138693	-0.77	0.77	down	5.62	6.39	1	0	NM_004808	NM_004808	NM_004808	Hs.60339	ENST00000535341	THC2492951	9397	NMT2	N-myristoyltransferase 2	Homo sapiens N-myristoyltransferase 2 (NMT2), mRNA [NM_004808]	chr10:15151758-15151213	hs|10p13	GO:0003824(catalytic activity)|GO:0004379(glycylpeptide N-tetradecanoyltransferase activity)|GO:0005737(cytoplasm)|GO:0005794(Golgi apparatus)|GO:0005886(plasma membrane)|GO:0006499(N-terminal protein myristoylation)|GO:0009249(protein lipoylation)|GO:0016746(transferase activity, transferring acyl groups)
A_33_P3356406	-0.78	0.77	down	2.66	3.44	1	1	NM_005633	NM_005633	NM_005633	Hs.709893	ENST00000263879	THC2605128	6654	SOS1	son of sevenless homolog 1 (Drosophila)	Homo sapiens son of sevenless homolog 1 (Drosophila) (SOS1), mRNA [NM_005633]	chr2:39222352-39222293	hs|2p22.1	GO:0003677(DNA binding)|GO:0005088(Ras guanyl-nucleotide exchange factor activity)|GO:0005089(Rho guanyl-nucleotide exchange factor activity)|GO:0005100(Rho GTPase activator activity)|GO:0005515(protein binding)|GO:0005622(intracellular)|GO:0005829(cytosol)|GO:0006915(apoptosis)|GO:0007165(signal transduction)|GO:0007173(epidermal growth factor receptor signaling pathway)|GO:0007264(small GTPase …	04010:MAPK signaling pathway|04012:ErbB signaling pathway|04062:Chemokine signaling pathway|04320:Dorso-ventral axis formation|04510:Focal adhesion|04540:Gap junction|04630:Jak-STAT signaling pathway|04650:Natural killer cell mediated cytotoxicity|04660:T cell receptor signaling pathway|04662:B cell receptor signaling pathway|04664:Fc epsilon RI signaling pathway|04722:Neurotrophin signaling path…
A_24_P305678	-0.56	0.57	down	11.11	11.67	1	1	NM_012399	NM_012399	NM_012399	Hs.705323	ENST00000455418	THC2493120	23760	PITPNB	phosphatidylinositol transfer protein, beta	Homo sapiens phosphatidylinositol transfer protein, beta (PITPNB), mRNA [NM_012399]	chr22:28247999-28247940	hs|22q12.1	GO:0001701(in utero embryonic development)|GO:0005622(intracellular)|GO:0005737(cytoplasm)|GO:0005794(Golgi apparatus)|GO:0006629(lipid metabolic process)|GO:0006810(transport)|GO:0008289(lipid binding)|GO:0008526(phosphatidylinositol transporter activity)
A_33_P3510335	-2.15	2.14	down	1.29	3.44	1	1	NM_213655	NM_213655	NM_213655	Hs.356604	ENST00000530271	THC2608477	65125	WNK1	WNK lysine deficient protein kinase 1	Homo sapiens WNK lysine deficient protein kinase 1 (WNK1), transcript variant 3, mRNA [NM_213655]	chr12:978138-978197	hs|12p13.33	GO:0000166(nucleotide binding)|GO:0004674(protein serine/threonine kinase activity)|GO:0004860(protein kinase inhibitor activity)|GO:0005515(protein binding)|GO:0005524(ATP binding)|GO:0005737(cytoplasm)|GO:0006468(protein phosphorylation)|GO:0006811(ion transport)|GO:0007243(intracellular protein kinase cascade)|GO:0010923(negative regulation of phosphatase activity)|GO:0019902(phosphatase bindi…
A_23_P139958	-1.4	1.4	down	2.66	4.06	0	1	NM_001260	NM_001260	NM_001260	Hs.382306	ENST00000477277	THC2474775	1024	CDK8	cyclin-dependent kinase 8	Homo sapiens cyclin-dependent kinase 8 (CDK8), mRNA [NM_001260]	chr13:26978425-26978484	hs|13q12.13	GO:0000166(nucleotide binding)|GO:0004672(protein kinase activity)|GO:0004693(cyclin-dependent protein kinase activity)|GO:0005515(protein binding)|GO:0005524(ATP binding)|GO:0005634(nucleus)|GO:0005654(nucleoplasm)|GO:0006355(regulation of transcription, DNA-dependent)|GO:0006468(protein phosphorylation)|GO:0008353(RNA polymerase II carboxy-terminal domain kinase activity)|GO:0010467(gene expres…
A_23_P251937	-0.62	0.63	down	3.44	4.06	0	1	NM_030627	NM_030627	NM_030627	Hs.127126	ENST00000334035	THC2503739	80315	CPEB4	cytoplasmic polyadenylation element binding protein 4	Homo sapiens cytoplasmic polyadenylation element binding protein 4 (CPEB4), mRNA [NM_030627]	chr5:173386991-173387050	hs|5q35.2	GO:0000166(nucleotide binding)|GO:0003723(RNA binding)
A_24_P126060	-0.66	0.66	down	1.29	1.95	1	1	NM_001356	NM_001356	NM_001356	Hs.380774	ENST00000399959	THC2536851	1654	DDX3X	DEAD (Asp-Glu-Ala-Asp) box polypeptide 3, X-linked	Homo sapiens DEAD (Asp-Glu-Ala-Asp) box polypeptide 3, X-linked (DDX3X), transcript variant 1, mRNA [NM_001356]	chrX:41208627-41208686	hs|Xp11.4	GO:0000166(nucleotide binding)|GO:0003677(DNA binding)|GO:0003723(RNA binding)|GO:0004004(ATP-dependent RNA helicase activity)|GO:0004386(helicase activity)|GO:0005524(ATP binding)|GO:0005634(nucleus)|GO:0005737(cytoplasm)|GO:0016607(nuclear speck)|GO:0016787(hydrolase activity)|GO:0044419(interspecies interaction between organisms)	04622:RIG-I-like receptor signaling pathway
A_23_P16908	-8.93	8.94	down	-6.64	2.29	1	1	NM_198963	NM_198963	NM_198963	Hs.468226	ENST00000457308	NP707798	90957	DHX57	DEAH (Asp-Glu-Ala-Asp/His) box polypeptide 57	Homo sapiens DEAH (Asp-Glu-Ala-Asp/His) box polypeptide 57 (DHX57), mRNA [NM_198963]	chr2:39025498-39025439	hs|2p22.1	GO:0000166(nucleotide binding)|GO:0003676(nucleic acid binding)|GO:0004386(helicase activity)|GO:0005524(ATP binding)|GO:0008026(ATP-dependent helicase activity)|GO:0008270(zinc ion binding)|GO:0016787(hydrolase activity)|GO:0046872(metal ion binding)
A_24_P192262	-0.06	0.06	down	8.79	8.85	1	1	NM_005402	NM_005402	NM_005402	Hs.6906	ENST00000005257	THC2468149	5898	RALA	v-ral simian leukemia viral oncogene homolog A (ras related)	Homo sapiens v-ral simian leukemia viral oncogene homolog A (ras related) (RALA), mRNA [NM_005402]	chr7:39747399-39747458	hs|7p14.1	GO:0000166(nucleotide binding)|GO:0000910(cytokinesis)|GO:0003924(GTPase activity)|GO:0005515(protein binding)|GO:0005525(GTP binding)|GO:0005829(cytosol)|GO:0005886(plasma membrane)|GO:0006935(chemotaxis)|GO:0007049(cell cycle)|GO:0007165(signal transduction)|GO:0007265(Ras protein signal transduction)|GO:0009986(cell surface)|GO:0017157(regulation of exocytosis)|GO:0030139(endocytic vesicle)|GO…	05200:Pathways in cancer|05212:Pancreatic cancer
A_33_P3276505	-0.58	0.58	down	7.3	7.88	1	1	NM_001010986	NM_001010986	NM_001010986	Hs.88252	ENST00000370543	THC2695817	286410	ATP11C	ATPase, class VI, type 11C	Homo sapiens ATPase, class VI, type 11C (ATP11C), transcript variant 2, mRNA [NM_001010986]	chrX:138820135-138820076	hs|Xq27.1	GO:0000166(nucleotide binding)|GO:0000287(magnesium ion binding)|GO:0004012(phospholipid-translocating ATPase activity)|GO:0005515(protein binding)|GO:0005524(ATP binding)|GO:0005783(endoplasmic reticulum)|GO:0005886(plasma membrane)|GO:0006812(cation transport)|GO:0015662(ATPase activity, coupled to transmembrane movement of ions, phosphorylative mechanism)|GO:0016021(integral to membrane)|GO:00…
A_33_P3348614	-1	1	down	1.29	2.29	1	1	NM_024665	NM_024665	NM_024665	Hs.715026	ENST00000536758	THC2670953	79718	TBL1XR1	transducin (beta)-like 1 X-linked receptor 1	Homo sapiens transducin (beta)-like 1 X-linked receptor 1 (TBL1XR1), mRNA [NM_024665]	chr3:176744222-176744163	hs|3q26.32	GO:0000118(histone deacetylase complex)|GO:0000122(negative regulation of transcription from RNA polymerase II promoter)|GO:0003677(DNA binding)|GO:0003714(transcription corepressor activity)|GO:0005515(protein binding)|GO:0005634(nucleus)|GO:0005654(nucleoplasm)|GO:0005730(nucleolus)|GO:0005876(spindle microtubule)|GO:0008013(beta-catenin binding)|GO:0016568(chromatin modification)|GO:0017053(tr…	04310:Wnt signaling pathway
A_33_P3397520	-2.39	2.39	down	1.29	3.68	1	1	NM_198699	NM_198699	NM_198699	Hs.297526	ENST00000400365	THC2483182	386685	KRTAP10-12	keratin associated protein 10-12	Homo sapiens keratin associated protein 10-12 (KRTAP10-12), mRNA [NM_198699]	chr21:46117448-46117507	hs|21q22.3	GO:0045095(keratin filament)
A_33_P3293760	-0.59	0.58	down	2.29	2.88	1	1	NM_198695	NM_198695	NM_198695	Hs.528021	ENST00000334662	THC2782326	386681	KRTAP10-8	keratin associated protein 10-8	Homo sapiens keratin associated protein 10-8 (KRTAP10-8), mRNA [NM_198695]	chr21:46032417-46032476	hs|21q22.3	GO:0045095(keratin filament)
A_33_P3256272	-7.64	7.64	down	-6.64	1	1	0	NM_198694	NM_198694	NM_198694	Hs.688629	ENST00000400372	THC2490890	386680	KRTAP10-5	keratin associated protein 10-5	Homo sapiens keratin associated protein 10-5 (KRTAP10-5), mRNA [NM_198694]	chr21:45999947-45999888	hs|21q22.3	GO:0045095(keratin filament)
A_33_P3256282	-0.7	0.7	down	3.56	4.26	0	1	NM_198693	NM_198693	NM_198693	Hs.664660	ENST00000391621	THC2486376	386679	KRTAP10-2	keratin associated protein 10-2	Homo sapiens keratin associated protein 10-2 (KRTAP10-2), mRNA [NM_198693]	chr21:45970780-45970721	hs|21q22.3	GO:0045095(keratin filament)
A_33_P3293798	-2.62	2.61	down	1.79	4.41	1	1	NM_198691	NM_198691	NM_198691	Hs.688631	ENST00000545982	THC2488766	386677	KRTAP10-1	keratin associated protein 10-1	Homo sapiens keratin associated protein 10-1 (KRTAP10-1), mRNA [NM_198691]	chr21:45959580-45959521	hs|21q22.3	GO:0045095(keratin filament)
A_33_P3283971	-1.13	1.13	down	3.13	4.26	1	1	NM_005007	NM_005007	NM_005007	Hs.2764	ENST00000542852	THC2520364	4795	NFKBIL1	nuclear factor of kappa light polypeptide gene enhancer in B-cells inhibitor-like 1	Homo sapiens nuclear factor of kappa light polypeptide gene enhancer in B-cells inhibitor-like 1 (NFKBIL1), transcript variant 1, mRNA [NM_005007]	chr6:31526381-31526440	hs|6p21.33	GO:0042994(cytoplasmic sequestering of transcription factor)
A_32_P122754	-0.82	0.82	down	4.88	5.7	1	1	NM_080655	NM_080655	NM_080655	Hs.530272	ENST00000489377	THC2464753	91283	C9orf30	chromosome 9 open reading frame 30	Homo sapiens chromosome 9 open reading frame 30 (C9orf30), transcript variant 1, mRNA [NM_080655]	chr9:103213052-103213110	hs|9q31.1	GO:0042802(identical protein binding)
A_24_P920979	-1.07	1.07	down	5.03	6.1	0	1	NM_198243	NM_198243	NM_198243	Hs.31845	ENST00000332783	THC2495486	140460	ASB7	ankyrin repeat and SOCS box containing 7	Homo sapiens ankyrin repeat and SOCS box containing 7 (ASB7), transcript variant 2, mRNA [NM_198243]	chr15:101191472-101191531	hs|15q26.3	GO:0035556(intracellular signal transduction)
A_23_P56833	-1.11	1.11	down	1.29	2.4	0	1	NM_016115	NM_016115	NM_016115	Hs.40763	ENST00000470707	THC2607460	51130	ASB3	ankyrin repeat and SOCS box containing 3	Homo sapiens ankyrin repeat and SOCS box containing 3 (ASB3), transcript variant 1, mRNA [NM_016115]	chr2:53897810-53897751	hs|2p16.2	GO:0035556(intracellular signal transduction)
A_24_P68819	-1.27	1.27	down	2.29	3.56	1	1	NM_152994	NM_152994	NM_152994	Hs.654619	ENST00000431614	THC2711573	129285	PPP1R21	protein phosphatase 1, regulatory subunit 21	Homo sapiens protein phosphatase 1, regulatory subunit 21 (PPP1R21), transcript variant 2, mRNA [NM_152994]	chr2:48738541-48738600	hs|2p16.3	GO:0019902(phosphatase binding)
A_23_P393401	-0.78	0.78	down	7.53	8.31	1	1	NR_003610	NR_003610	NR_003610	Hs.513695	ENST00000531894	THC2472817	283970	PDXDC2P	pyridoxal-dependent decarboxylase domain containing 2, pseudogene	Homo sapiens pyridoxal-dependent decarboxylase domain containing 2, pseudogene (PDXDC2P), non-coding RNA [NR_003610]	chr16:70010123-70010086	hs|16q22.1	GO:0016829(lyase activity)|GO:0016831(carboxy-lyase activity)|GO:0019752(carboxylic acid metabolic process)|GO:0030170(pyridoxal phosphate binding)
A_24_P221198	-1.79	1.79	down	0	1.79	1	0	NM_203397	NM_203397	NM_203397	Hs.632319	ENST00000398075	THC2479582	255374	MBLAC1	metallo-beta-lactamase domain containing 1	Homo sapiens metallo-beta-lactamase domain containing 1 (MBLAC1), mRNA [NM_203397]	chr7:99725936-99725995	hs|7q22.1	GO:0016787(hydrolase activity)|GO:0046872(metal ion binding)
A_33_P3402474	-0.87	0.87	down	3.94	4.81	1	1	NM_001031722	NM_001031722	NM_001031722	Hs.654798	ENST00000376478	NP1250099	79969	ATAT1	alpha tubulin acetyltransferase 1	Homo sapiens alpha tubulin acetyltransferase 1 (ATAT1), transcript variant 1, mRNA [NM_001031722]	chr6:30614515-30614574	hs|6p21.33	GO:0016740(transferase activity)|GO:0019799(tubulin N-acetyltransferase activity)
A_23_P117424	-8.43	8.44	down	-6.64	1.79	0	1	NM_025230	NM_025230	NM_025230	Hs.525251	ENST00000396936	THC2751000	80344	DCAF11	DDB1 and CUL4 associated factor 11	Homo sapiens DDB1 and CUL4 associated factor 11 (DCAF11), transcript variant 1, mRNA [NM_025230]	chr14:24592811-24592870	hs|14q11.2	GO:0016567(protein ubiquitination)|GO:0080008(CUL4 RING ubiquitin ligase complex)
A_32_P153725	-1.57	1.56	down	3.13	4.7	1	1	NM_015275	NM_015275	NM_015275	Hs.12144	ENST00000550053	THC2601307	23325	KIAA1033	KIAA1033	Homo sapiens KIAA1033 (KIAA1033), mRNA [NM_015275]	chr12:105562796-105562855	hs|12q23.3	GO:0016197(endosome transport)|GO:0071203(WASH complex)
A_33_P3221868	-6.64	6.64	down	-6.64	0	1	1	NM_001173990	NM_001173990	NM_001173990	Hs.26745	ENST00000334888	THC2665987	51259	TMEM216	transmembrane protein 216	Homo sapiens transmembrane protein 216 (TMEM216), transcript variant 2, mRNA [NM_001173990]	chr11:61165387-61165446	hs|11q12.2	GO:0016020(membrane)|GO:0016021(integral to membrane)|GO:0060271(cilium morphogenesis)
A_24_P406986	-4.7	4.7	down	0	4.7	1	1	NM_199329	NM_199329	NM_199329	Hs.99962	ENST00000525205	THC2466329	29015	SLC43A3	solute carrier family 43, member 3	Homo sapiens solute carrier family 43, member 3 (SLC43A3), mRNA [NM_199329]	chr11:57176654-57175317	hs|11q12.1	GO:0016020(membrane)|GO:0016021(integral to membrane)|GO:0055085(transmembrane transport)
A_33_P3321230	-1	1	down	0	1	1	1	NM_052831	NM_052831	NM_052831	Hs.347144	ENST00000367918	NP1166354	116843	C6orf192	chromosome 6 open reading frame 192	Homo sapiens chromosome 6 open reading frame 192 (C6orf192), mRNA [NM_052831]	chr6:133095440-133095381	hs|6q23.2	GO:0016020(membrane)|GO:0016021(integral to membrane)|GO:0055085(transmembrane transport)
A_23_P161968	-0.87	0.87	down	1.79	2.66	0	1	NM_001039752	NM_001039752	NM_001039752	Hs.188982	ENST00000332793	THC2480380	387775	SLC22A10	solute carrier family 22, member 10	Homo sapiens solute carrier family 22, member 10 (SLC22A10), mRNA [NM_001039752]	chr11:63072211-63072270	hs|11q12.3	GO:0016020(membrane)|GO:0016021(integral to membrane)|GO:0022857(transmembrane transporter activity)
A_33_P3221438	-0.62	0.62	down	4.61	5.23	1	1	NM_152531	NM_152531	NM_152531	Hs.478741	ENST00000310380	THC2461756	152002	XXYLT1	xyloside xylosyltransferase 1	Homo sapiens xyloside xylosyltransferase 1 (XXYLT1), mRNA [NM_152531]	chr3:194789120-194789061	hs|3q29	GO:0016020(membrane)|GO:0016021(integral to membrane)|GO:0016757(transferase activity, transferring glycosyl groups)
A_33_P3376292	-1	1	down	0	1	1	0	NR_040064	NR_040064	NR_040064	Hs.434694	ENST00000367355	THC2605248	554279	C1orf98	chromosome 1 open reading frame 98	Homo sapiens chromosome 1 open reading frame 98 (C1orf98), non-coding RNA [NR_040064]	chr1:200311970-200311911	hs|1q32.1	GO:0016020(membrane)|GO:0016021(integral to membrane)
A_24_P136470	-1.11	1.11	down	1.29	2.4	1	1	NR_027795	NR_027795	NR_027795	Hs.729655	ENST00000463944	NP393618	54718	BTN2A3P	butyrophilin, subfamily 2, member A3, pseudogene	Homo sapiens butyrophilin, subfamily 2, member A3, pseudogene (BTN2A3P), non-coding RNA [NR_027795]	chr6:26426750-26428156	hs|6p22.2	GO:0016020(membrane)|GO:0016021(integral to membrane)
A_24_P261929	-9.3	9.3	down	-6.64	2.66	1	1	NM_206949	NM_206949	NM_206949	Hs.19414	ENST00000393115	THC2540230	122509	IFI27L1	interferon, alpha-inducible protein 27-like 1	Homo sapiens interferon, alpha-inducible protein 27-like 1 (IFI27L1), transcript variant 2, mRNA [NM_206949]	chr14:94568310-94568870	hs|14q32.12	GO:0016020(membrane)|GO:0016021(integral to membrane)
A_23_P77859	-1.95	1.95	down	0	1.95	1	1	NM_203411	NM_203411	NM_203411	Hs.389669	ENST00000301599	THC2474355	92162	TMEM88	transmembrane protein 88	Homo sapiens transmembrane protein 88 (TMEM88), mRNA [NM_203411]	chr17:7759282-7759341	hs|17p13.1	GO:0016020(membrane)|GO:0016021(integral to membrane)
A_32_P430695	-1.27	1.27	down	2.29	3.56	0	1	NM_178339	NM_178339	NM_178339	Hs.475945	ENST00000452017	NP805976	339883	C3orf35	chromosome 3 open reading frame 35	Homo sapiens chromosome 3 open reading frame 35 (C3orf35), transcript variant B, mRNA [NM_178339]	chr3:37458802-37458861	hs|3p22.2	GO:0016020(membrane)|GO:0016021(integral to membrane)
A_23_P36647	-0.63	0.63	down	10.14	10.77	1	1	NM_177441	NM_177441	NM_177441	Hs.181391	ENST00000319511	THC2534259	79089	TMUB2	transmembrane and ubiquitin-like domain containing 2	Homo sapiens transmembrane and ubiquitin-like domain containing 2 (TMUB2), transcript variant 2, mRNA [NM_177441]	chr17:42268651-42268710	hs|17q21.31	GO:0016020(membrane)|GO:0016021(integral to membrane)
A_23_P413815	-7.64	7.64	down	-6.64	1	1	1	NM_173517	NM_173517	NM_173517	Hs.427232	ENST00000360768	THC2474198	154807	VKORC1L1	vitamin K epoxide reductase complex, subunit 1-like 1	Homo sapiens vitamin K epoxide reductase complex, subunit 1-like 1 (VKORC1L1), mRNA [NM_173517]	chr7:65419484-65419543	hs|7q11.21	GO:0016020(membrane)|GO:0016021(integral to membrane)
A_23_P47885	-2.66	2.66	down	0	2.66	0	1	NM_153377	NM_153377	NM_153377	Hs.728282	ENST00000320743	THC2787794	121227	LRIG3	leucine-rich repeats and immunoglobulin-like domains 3	Homo sapiens leucine-rich repeats and immunoglobulin-like domains 3 (LRIG3), transcript variant 2, mRNA [NM_153377]	chr12:59266361-59266302	hs|12q14.1	GO:0016020(membrane)|GO:0016021(integral to membrane)
A_23_P58390	-0.61	0.61	down	1.79	2.4	1	1	NM_152400	NM_152400	NM_152400	Hs.23439	ENST00000309733	THC2471790	132720	C4orf32	chromosome 4 open reading frame 32	Homo sapiens chromosome 4 open reading frame 32 (C4orf32), mRNA [NM_152400]	chr4:113109969-113110028	hs|4q25	GO:0016020(membrane)|GO:0016021(integral to membrane)
A_23_P410613	-1.07	1.06	down	3.79	4.86	1	1	NM_152261	NM_152261	NM_152261	Hs.257664	ENST00000280756	THC2499724	90488	C12orf23	chromosome 12 open reading frame 23	Homo sapiens chromosome 12 open reading frame 23 (C12orf23), mRNA [NM_152261]	chr12:107367533-107367592	hs|12q23.3	GO:0016020(membrane)|GO:0016021(integral to membrane)
A_24_P87490	-0.6	0.59	down	5.9	6.5	1	0	NM_145301	NM_145301	NM_145301	Hs.164595	ENST00000518506	THC2479765	201158	FAM18B2	family with sequence similarity 18, member B2	Homo sapiens family with sequence similarity 18, member B2 (FAM18B2), transcript variant 1, mRNA [NM_145301]	chr17:15449189-15449130	hs|17p12	GO:0016020(membrane)|GO:0016021(integral to membrane)
A_23_P301340	-1.71	1.71	down	2.88	4.59	1	1	NM_144679	NM_144679	NM_144679	Hs.631761	ENST00000374769	THC2471308	146705	C17orf56	chromosome 17 open reading frame 56	Homo sapiens chromosome 17 open reading frame 56 (C17orf56), mRNA [NM_144679]	chr17:79202154-79202095	hs|17q25.3	GO:0016020(membrane)|GO:0016021(integral to membrane)
A_23_P304386	-1.53	1.53	down	2.88	4.41	1	1	NM_138820	NM_138820	NM_138820	Hs.534575	ENST00000274787	THC2763178	192286	HIGD2A	HIG1 hypoxia inducible domain family, member 2A	Homo sapiens HIG1 hypoxia inducible domain family, member 2A (HIGD2A), mRNA [NM_138820]	chr5:175816491-175816550	hs|5q35.2	GO:0016020(membrane)|GO:0016021(integral to membrane)
A_23_P68486	-1.11	1.11	down	1.29	2.4	1	1	NM_080821	NM_080821	NM_080821	Hs.143736	ENST00000371384	THC2468290	116151	C20orf108	chromosome 20 open reading frame 108	Homo sapiens chromosome 20 open reading frame 108 (C20orf108), mRNA [NM_080821]	chr20:54943040-54943099	hs|20q13.2	GO:0016020(membrane)|GO:0016021(integral to membrane)
A_23_P142239	-2.4	2.4	down	0	2.4	0	1	NM_033557	NM_033557	NM_033557	Hs.280741	ENST00000392124	THC2478646	90522	YIF1B	Yip1 interacting factor homolog B (S. cerevisiae)	Homo sapiens Yip1 interacting factor homolog B (S. cerevisiae) (YIF1B), transcript variant 2, mRNA [NM_033557]	chr19:38794313-38794254	hs|19q13.2	GO:0016020(membrane)|GO:0016021(integral to membrane)
A_23_P414273	-2.27	2.27	down	1.79	4.06	0	1	NM_032947	NM_032947	NM_032947	Hs.29444	ENST00000526627	THC2470373	85027	C5orf62	chromosome 5 open reading frame 62	Homo sapiens chromosome 5 open reading frame 62 (C5orf62), mRNA [NM_032947]	chr5:150176190-150176249	hs|5q33.1	GO:0016020(membrane)|GO:0016021(integral to membrane)
A_23_P151280	-6.64	6.64	down	-6.64	0	0	1	NM_032901	NM_032901	NM_032901	Hs.388645	ENST00000550487	THC2548637	84987	C12orf62	chromosome 12 open reading frame 62	Homo sapiens chromosome 12 open reading frame 62 (C12orf62), mRNA [NM_032901]	chr12:50514125-50514184	hs|12q13.12	GO:0016020(membrane)|GO:0016021(integral to membrane)
A_24_P353905	-0.77	0.77	down	2.29	3.06	1	1	NM_032348	NM_032348	NM_032348	Hs.515687	ENST00000476718	THC2627135	54587	MXRA8	matrix-remodelling associated 8	Homo sapiens matrix-remodelling associated 8 (MXRA8), mRNA [NM_032348]	chr1:1289597-1289452	hs|1p36.33	GO:0016020(membrane)|GO:0016021(integral to membrane)
A_33_P3320272	-1.13	1.13	down	3.13	4.26	1	1	NM_032323	NM_032323	NM_032323	Hs.347408	ENST00000357501	THC2463724	84283	TMEM79	transmembrane protein 79	Homo sapiens transmembrane protein 79 (TMEM79), transcript variant 1, mRNA [NM_032323]	chr1:156261598-156261657	hs|1q22	GO:0016020(membrane)|GO:0016021(integral to membrane)
A_23_P502678	-2.66	2.66	down	0	2.66	1	1	NM_031940	NM_031940	NM_031940	Hs.7471	ENST00000397070	THC2472856	83877	TM2D2	TM2 domain containing 2	Homo sapiens TM2 domain containing 2 (TM2D2), transcript variant 2, mRNA [NM_031940]	chr8:38848823-38848764	hs|8p11.22	GO:0016020(membrane)|GO:0016021(integral to membrane)
A_33_P3245824	-3.68	3.68	down	0	3.68	1	1	NM_025078	NM_025078	NM_025078	Hs.288284	ENST00000466449	THC2560904	80148	PQLC1	PQ loop repeat containing 1	Homo sapiens PQ loop repeat containing 1 (PQLC1), transcript variant 1, mRNA [NM_025078]	chr18:77662546-77662487	hs|18q23	GO:0016020(membrane)|GO:0016021(integral to membrane)
A_23_P49041	-0.9	0.9	down	2.66	3.56	1	0	NM_024956	NM_024956	NM_024956	Hs.511175	ENST00000260403	NP1179882	80021	TMEM62	transmembrane protein 62	Homo sapiens transmembrane protein 62 (TMEM62), mRNA [NM_024956]	chr15:43476683-43476742	hs|15q15.2	GO:0016020(membrane)|GO:0016021(integral to membrane)
A_23_P15101	-9.77	9.78	down	-6.64	3.13	0	1	NM_024780	NM_024780	NM_024780	Hs.115838	ENST00000396229	NP1276461	79838	TMC5	transmembrane channel-like 5	Homo sapiens transmembrane channel-like 5 (TMC5), transcript variant 3, mRNA [NM_024780]	chr16:19509448-19509507	hs|16p12.3	GO:0016020(membrane)|GO:0016021(integral to membrane)
A_33_P3280094	-0.78	0.77	down	2.66	3.44	1	1	NM_024036	NM_024036	NM_024036	Hs.209979	ENST00000309602	THC2788323	78999	LRFN4	leucine rich repeat and fibronectin type III domain containing 4	Homo sapiens leucine rich repeat and fibronectin type III domain containing 4 (LRFN4), mRNA [NM_024036]	chr11:66627888-66627946	hs|11q13.2	GO:0016020(membrane)|GO:0016021(integral to membrane)
A_24_P295379	-6.64	6.64	down	-6.64	0	1	1	NM_020960	NM_020960	NM_020960	Hs.512461	ENST00000372406	THC2491587	57720	GPR107	G protein-coupled receptor 107	Homo sapiens G protein-coupled receptor 107 (GPR107), transcript variant 3, mRNA [NM_020960]	chr9:132902156-132902215	hs|9q34.11	GO:0016020(membrane)|GO:0016021(integral to membrane)
A_24_P305933	-0.77	0.77	down	6.1	6.87	1	0	NM_020698	NM_020698	NM_020698	Hs.370410	ENST00000261226	THC2675686	57458	TMCC3	transmembrane and coiled-coil domain family 3	Homo sapiens transmembrane and coiled-coil domain family 3 (TMCC3), mRNA [NM_020698]	chr12:94962733-94962674	hs|12q22	GO:0016020(membrane)|GO:0016021(integral to membrane)
A_33_P3304372	-1.31	1.3	down	3.13	4.44	1	0	NM_018342	NM_018342	NM_018342	Hs.176227	ENST00000511532	THC2491388	55314	TMEM144	transmembrane protein 144	Homo sapiens transmembrane protein 144 (TMEM144), mRNA [NM_018342]	chr4:159176254-159176313	hs|4q32.1	GO:0016020(membrane)|GO:0016021(integral to membrane)
A_32_P129527	-0.63	0.63	down	8.38	9.01	1	1	NM_018341	NM_018341	NM_018341	Hs.47546	ENST00000477995	THC2708275	55780	C6orf70	chromosome 6 open reading frame 70	Homo sapiens chromosome 6 open reading frame 70 (C6orf70), mRNA [NM_018341]	chr6:170181465-170181524	hs|6q27	GO:0016020(membrane)|GO:0016021(integral to membrane)
A_23_P63929	-0.77	0.77	down	4.26	5.03	1	1	NM_018117	NM_018117	NM_018117	Hs.144447	ENST00000497136	THC2542404	55717	WDR11	WD repeat domain 11	Homo sapiens WD repeat domain 11 (WDR11), mRNA [NM_018117]	chr10:122668613-122668672	hs|10q26.12	GO:0016020(membrane)|GO:0016021(integral to membrane)
A_24_P346368	-0.59	0.59	down	3.44	4.03	1	1	NM_017994	NM_017994	NM_017994	Hs.488478	ENST00000341567	THC2560925	55069	C7orf42	chromosome 7 open reading frame 42	Homo sapiens chromosome 7 open reading frame 42 (C7orf42), mRNA [NM_017994]	chr7:66423250-66423309	hs|7q11.21	GO:0016020(membrane)|GO:0016021(integral to membrane)
A_24_P64362	-0.76	0.76	down	3.94	4.7	0	1	NM_017787	NM_017787	NM_017787	Hs.500897	ENST00000369889	THC2461022	54838	C10orf26	chromosome 10 open reading frame 26	Homo sapiens chromosome 10 open reading frame 26 (C10orf26), transcript variant 2, mRNA [NM_017787]	chr10:104575444-104575503	hs|10q24.32	GO:0016020(membrane)|GO:0016021(integral to membrane)
A_23_P155477	-0.66	0.66	down	3.13	3.79	1	1	NM_016210	NM_016210	NM_016210	Hs.517860	ENST00000449241	NP852684	51161	C3orf18	chromosome 3 open reading frame 18	Homo sapiens chromosome 3 open reading frame 18 (C3orf18), transcript variant 1, mRNA [NM_016210]	chr3:50595542-50595483	hs|3p21.31	GO:0016020(membrane)|GO:0016021(integral to membrane)
A_23_P115167	-1.6	1.6	down	2.66	4.26	1	1	NM_015350	NM_015350	NM_015350	Hs.482017	ENST00000358200	THC2487757	23507	LRRC8B	leucine rich repeat containing 8 family, member B	Homo sapiens leucine rich repeat containing 8 family, member B (LRRC8B), transcript variant 1, mRNA [NM_015350]	chr1:90058368-90058427	hs|1p22.2	GO:0016020(membrane)|GO:0016021(integral to membrane)
A_33_P3220723	-0.65	0.65	down	6.37	7.02	1	1	NM_015196	NM_015196	NM_015196	Hs.205572	ENST00000440693	THC2512081	23240	KIAA0922	KIAA0922	Homo sapiens KIAA0922 (KIAA0922), transcript variant 2, mRNA [NM_015196]	chr4:154557763-154557822	hs|4q31.3	GO:0016020(membrane)|GO:0016021(integral to membrane)
A_24_P272967	-0.61	0.61	down	1.79	2.4	1	1	NM_015060	NM_015060	NM_015060	Hs.128056	ENST00000404479	THC2652727	23080	AVL9	AVL9 homolog (S. cerevisiase)	Homo sapiens AVL9 homolog (S. cerevisiase) (AVL9), mRNA [NM_015060]	chr7:32598953-32599012	hs|7p14.3	GO:0016020(membrane)|GO:0016021(integral to membrane)
A_33_P3362153	-3.41	3.41	down	1.79	5.2	1	1	NM_001190764	NM_001190764	NM_001190764	Hs.534672	ENST00000444469	THC2582711	388564	TMEM238	transmembrane protein 238	Homo sapiens transmembrane protein 238 (TMEM238), mRNA [NM_001190764]	chr19:55890672-55890613	hs|19q13.42	GO:0016020(membrane)|GO:0016021(integral to membrane)
A_33_P3335902	-1.77	1.77	down	1.29	3.06	0	1	NM_001184768	NM_001184768	NM_001184768	Hs.83530	ENST00000539247	THC2467044	54470	ARMCX6	armadillo repeat containing, X-linked 6	Homo sapiens armadillo repeat containing, X-linked 6 (ARMCX6), transcript variant 3, mRNA [NM_001184768]	chrX:100870867-100870808	hs|Xq22.1	GO:0016020(membrane)|GO:0016021(integral to membrane)
A_23_P391689	-1.89	1.89	down	1.79	3.68	1	1	NM_001171155	NM_001171155	NM_001171155	Hs.728837	ENST00000456958	THC2549174	100131801	C19orf79	chromosome 19 open reading frame 79	Homo sapiens chromosome 19 open reading frame 79 (C19orf79), transcript variant 1, mRNA [NM_001171155]	chr19:7695482-7695541	hs|19p13.2	GO:0016020(membrane)|GO:0016021(integral to membrane)
A_33_P3330404	-0.63	0.62	down	9.32	9.95	1	1	NM_001164379	NM_001164379	NM_001164379	Hs.502529	ENST00000356737	THC2617935	399888	FAM180B	family with sequence similarity 180, member B	Homo sapiens family with sequence similarity 180, member B (FAM180B), mRNA [NM_001164379]	chr11:47610682-47610741	hs|11p11.2	GO:0016020(membrane)|GO:0016021(integral to membrane)
A_23_P397120	-0.55	0.56	down	9.02	9.57	1	0	NM_001136503	NM_001136503	NM_001136503	Hs.130714	ENST00000215531	THC2706272	284422	C19orf77	chromosome 19 open reading frame 77	Homo sapiens chromosome 19 open reading frame 77 (C19orf77), mRNA [NM_001136503]	chr19:3474882-3474823	hs|19p13.3	GO:0016020(membrane)|GO:0016021(integral to membrane)
A_33_P3245066	-10.43	10.44	down	-6.64	3.79	1	1	NM_001110781	NM_001110781	NM_001110781	Hs.655255	ENST00000480991	THC2514091	728661	SLC35E2B	solute carrier family 35, member E2B	Homo sapiens solute carrier family 35, member E2B (SLC35E2B), mRNA [NM_001110781]	chr1:1595787-1595728	hs|1p36.33	GO:0016020(membrane)|GO:0016021(integral to membrane)
A_23_P332960	-8.43	8.44	down	-6.64	1.79	0	1	NM_001042463	NM_001042463	NM_001042463	Hs.448664	ENST00000492023	THC2504131	283232	TMEM80	transmembrane protein 80	Homo sapiens transmembrane protein 80 (TMEM80), transcript variant 2, mRNA [NM_001042463]	chr11:703993-704052	hs|11p15.5	GO:0016020(membrane)|GO:0016021(integral to membrane)
A_24_P171058	-1.06	1.07	down	5.79	6.85	1	0	NM_001008495	NM_001008495	NM_001008495	Hs.567759	ENST00000458549	THC2462187	169200	TMEM64	transmembrane protein 64	Homo sapiens transmembrane protein 64 (TMEM64), transcript variant 1, mRNA [NM_001008495]	chr8:91636507-91636448	hs|8q21.3	GO:0016020(membrane)|GO:0016021(integral to membrane)
A_23_P107322	-1.09	1.08	down	1.79	2.88	1	1	NM_032854	NM_032854	NM_032854	Hs.143046	ENST00000467534	THC2481424	84940	CORO6	coronin 6	Homo sapiens coronin 6 (CORO6), mRNA [NM_032854]	chr17:27942109-27942050	hs|17q11.2	GO:0015629(actin cytoskeleton)|GO:0030036(actin cytoskeleton organization)|GO:0051015(actin filament binding)
A_24_P79153	-1.59	1.58	down	1.29	2.88	0	1	NM_079834	NM_079834	NM_079834	Hs.144980	ENST00000472442	THC2541430	113178	SCAMP4	secretory carrier membrane protein 4	Homo sapiens secretory carrier membrane protein 4 (SCAMP4), mRNA [NM_079834]	chr19:1925547-1925606	hs|19p13.3	GO:0015031(protein transport)|GO:0016020(membrane)|GO:0016021(integral to membrane)|GO:0030133(transport vesicle)
A_23_P153945	-8.93	8.94	down	-6.64	2.29	1	0	NM_001006636	NM_001006636	NM_001006636	Hs.44780	ENST00000415569	NP1157588	79712	GTDC1	glycosyltransferase-like domain containing 1	Homo sapiens glycosyltransferase-like domain containing 1 (GTDC1), transcript variant 1, mRNA [NM_001006636]	chr2:144703687-144703628	hs|2q22.3	GO:0009058(biosynthetic process)|GO:0016757(transferase activity, transferring glycosyl groups)
A_33_P3209915	-8.59	8.6	down	-6.64	1.95	1	0	NM_001099666	NM_001099666	NM_001099666	Hs.625945	ENST00000340434	THC2604177	375743	PTAR1	protein prenyltransferase alpha subunit repeat containing 1	Homo sapiens protein prenyltransferase alpha subunit repeat containing 1 (PTAR1), mRNA [NM_001099666]	chr9:72333183-72333124	hs|9q21.12	GO:0008318(protein prenyltransferase activity)|GO:0016740(transferase activity)|GO:0018342(protein prenylation)
A_23_P1962	-0.91	0.92	down	2.88	3.79	1	1	NM_004585	NM_004585	NM_004585	Hs.17466	ENST00000354445	THC2574924	5920	RARRES3	retinoic acid receptor responder (tazarotene induced) 3	Homo sapiens retinoic acid receptor responder (tazarotene induced) 3 (RARRES3), mRNA [NM_004585]	chr11:63313827-63313886	hs|11q12.3	GO:0008285(negative regulation of cell proliferation)|GO:0016042(lipid catabolic process)|GO:0016787(hydrolase activity)
A_23_P304682	-0.82	0.83	down	3.44	4.26	1	0	NM_001424	NM_001424	NM_001424	Hs.531561	ENST00000359543	THC2467705	2013	EMP2	epithelial membrane protein 2	Homo sapiens epithelial membrane protein 2 (EMP2), mRNA [NM_001424]	chr16:10622683-10622624	hs|16p13.13	GO:0008283(cell proliferation)|GO:0016020(membrane)|GO:0016021(integral to membrane)
A_23_P165984	-0.9	0.89	down	3.13	4.03	1	1	NM_080752	NM_080752	NM_080752	Hs.292135	ENST00000454862	THC2470937	140831	ZSWIM3	zinc finger, SWIM-type containing 3	Homo sapiens zinc finger, SWIM-type containing 3 (ZSWIM3), transcript variant 1, mRNA [NM_080752]	chr20:44507335-44507394	hs|20q13.12	GO:0008270(zinc ion binding)|GO:0046872(metal ion binding)
A_33_P3278911	-0.7	0.7	down	3.56	4.26	1	1	NM_032205	NM_032205	NM_032205	Hs.304362	ENST00000395382	THC2752032	51105	PHF20L1	PHD finger protein 20-like 1	Homo sapiens PHD finger protein 20-like 1 (PHF20L1), transcript variant 2, mRNA [NM_032205]	chr8:133837306-133837365	hs|8q24.22	GO:0008270(zinc ion binding)|GO:0046872(metal ion binding)
A_33_P3379669	-0.62	0.63	down	3.44	4.06	1	1	NM_031297	NM_031297	NM_031297	Hs.512767	ENST00000392827	THC2473148	727800	RNF208	ring finger protein 208	Homo sapiens ring finger protein 208 (RNF208), mRNA [NM_031297]	chr9:140115164-140115105	hs|9q34.3	GO:0008270(zinc ion binding)|GO:0046872(metal ion binding)
A_23_P25638	-0.59	0.59	down	7.88	8.47	1	1	NM_024546	NM_024546	NM_024546	Hs.567576	ENST00000282003	THC2603079	79596	RNF219	ring finger protein 219	Homo sapiens ring finger protein 219 (RNF219), mRNA [NM_024546]	chr13:79188826-79188767	hs|13q31.1	GO:0008270(zinc ion binding)|GO:0046872(metal ion binding)
A_23_P70897	-8.59	8.6	down	-6.64	1.95	1	1	NM_017984	NM_017984	NM_017984	Hs.105191	ENST00000324725	THC2474344	55063	ZCWPW1	zinc finger, CW type with PWWP domain 1	Homo sapiens zinc finger, CW type with PWWP domain 1 (ZCWPW1), mRNA [NM_017984]	chr7:99998563-99998504	hs|7q22.1	GO:0008270(zinc ion binding)|GO:0046872(metal ion binding)
A_24_P21056	-0.67	0.67	down	4.61	5.28	1	1	NM_014660	NM_014660	NM_014660	Hs.655688	ENST00000521747	THC2709166	9678	PHF14	PHD finger protein 14	Homo sapiens PHD finger protein 14 (PHF14), transcript variant 2, mRNA [NM_014660]	chr7:11091294-11091353	hs|7p21.3	GO:0008270(zinc ion binding)|GO:0046872(metal ion binding)
A_33_P3243558	-0.56	0.56	down	5.59	6.15	0	1	NM_001190228	NM_001190228	NM_001190228	Hs.730186	ENST00000445101	THC2677942	643596	RNF224	ring finger protein 224	Homo sapiens ring finger protein 224 (RNF224), mRNA [NM_001190228]	chr9:140123479-140123538	hs|9q34.3	GO:0008270(zinc ion binding)|GO:0046872(metal ion binding)
A_24_P357709	-1.77	1.77	down	1.79	3.56	0	1	NM_001009921	NM_001009921	NM_001009921	Hs.269263	ENST00000492449	THC2491315	23355	VPS8	vacuolar protein sorting 8 homolog (S. cerevisiae)	Homo sapiens vacuolar protein sorting 8 homolog (S. cerevisiae) (VPS8), transcript variant 1, mRNA [NM_001009921]	chr3:184717629-184742162	hs|3q27.2	GO:0008270(zinc ion binding)|GO:0046872(metal ion binding)
A_24_P259276	-10.43	10.44	down	-6.64	3.79	1	1	NM_207340	NM_207340	NM_207340	Hs.659933	ENST00000310442	THC2471405	254359	ZDHHC24	zinc finger, DHHC-type containing 24	Homo sapiens zinc finger, DHHC-type containing 24 (ZDHHC24), mRNA [NM_207340]	chr11:66306938-66306879	hs|11q13.2	GO:0008270(zinc ion binding)|GO:0016020(membrane)|GO:0016021(integral to membrane)|GO:0016746(transferase activity, transferring acyl groups)|GO:0046872(metal ion binding)
A_23_P98532	-8.59	8.6	down	-6.64	1.95	1	1	NM_015457	NM_015457	NM_015457	Hs.27239	ENST00000529480	THC2616547	25921	ZDHHC5	zinc finger, DHHC-type containing 5	Homo sapiens zinc finger, DHHC-type containing 5 (ZDHHC5), mRNA [NM_015457]	chr11:57468340-57468399	hs|11q12.1	GO:0008270(zinc ion binding)|GO:0016020(membrane)|GO:0016021(integral to membrane)|GO:0016746(transferase activity, transferring acyl groups)|GO:0046872(metal ion binding)
A_33_P3267665	-1.39	1.39	down	2.29	3.68	1	1	NM_016353	NM_016353	NM_016353	Hs.726197	ENST00000262096	THC2462595	51201	ZDHHC2	zinc finger, DHHC-type containing 2	Homo sapiens zinc finger, DHHC-type containing 2 (ZDHHC2), mRNA [NM_016353]	chr8:17079944-17080003	hs|8p22	GO:0008270(zinc ion binding)|GO:0016020(membrane)|GO:0016021(integral to membrane)|GO:0016409(palmitoyltransferase activity)|GO:0016746(transferase activity, transferring acyl groups)|GO:0018345(protein palmitoylation)|GO:0046872(metal ion binding)
A_24_P130792	-1.65	1.64	down	1.79	3.44	0	1	NM_199044	NM_199044	NM_199044	Hs.163424	ENST00000475281	THC2552243	387338	NSUN4	NOP2/Sun domain family, member 4	Homo sapiens NOP2/Sun domain family, member 4 (NSUN4), mRNA [NM_199044]	chr1:46810756-46810815	hs|1p33	GO:0008168(methyltransferase activity)|GO:0016740(transferase activity)
A_24_P312189	-1.09	1.08	down	1.79	2.88	1	1	NM_019606	NM_019606	NM_019606	Hs.178011	ENST00000471065	THC2723254	56257	MEPCE	methylphosphate capping enzyme	Homo sapiens methylphosphate capping enzyme (MEPCE), transcript variant 1, mRNA [NM_019606]	chr7:100030741-100030925	hs|7q22.1	GO:0008168(methyltransferase activity)|GO:0016740(transferase activity)
A_33_P3359160	-0.66	0.65	down	3.68	4.34	1	1	NM_006589	NM_006589	NM_006589	Hs.348308	ENST00000333966	NP1167666	10712	FAM189B	family with sequence similarity 189, member B	Homo sapiens family with sequence similarity 189, member B (FAM189B), transcript variant 1, mRNA [NM_006589]	chr1:155217246-155217187	hs|1q22	GO:0008150(biological_process)|GO:0016020(membrane)|GO:0016021(integral to membrane)|GO:0050699(WW domain binding)
A_23_P66421	-0.65	0.64	down	3.29	3.94	1	1	NM_015654	NM_015654	NM_015654	Hs.144058	ENST00000357814	THC2493828	26151	NAT9	N-acetyltransferase 9 (GCN5-related, putative)	Homo sapiens N-acetyltransferase 9 (GCN5-related, putative) (NAT9), mRNA [NM_015654]	chr17:72766942-72766883	hs|17q25.1	GO:0008080(N-acetyltransferase activity)|GO:0008152(metabolic process)|GO:0016746(transferase activity, transferring acyl groups)|GO:0043234(protein complex)
A_23_P35782	-1	1	down	0	1	1	1	NM_024771	NM_024771	NM_024771	Hs.523753	ENST00000338447	THC2693122	79829	NAA40	N(alpha)-acetyltransferase 40, NatD catalytic subunit, homolog (S. cerevisiae)	Homo sapiens N(alpha)-acetyltransferase 40, NatD catalytic subunit, homolog (S. cerevisiae) (NAA40), mRNA [NM_024771]	chr11:63723802-63723861	hs|11q13.1	GO:0008080(N-acetyltransferase activity)|GO:0008152(metabolic process)|GO:0016746(transferase activity, transferring acyl groups)
A_32_P221958	-0.69	0.69	down	4.06	4.75	1	1	NM_001077685	NM_001077685	NM_001077685	Hs.528346	ENST00000413193	THC2546968	653268	AGAP7	ArfGAP with GTPase domain, ankyrin repeat and PH domain 7	Homo sapiens ArfGAP with GTPase domain, ankyrin repeat and PH domain 7 (AGAP7), mRNA [NM_001077685]	chr10:51464420-51464361	hs|10q11.23	GO:0008060(ARF GTPase activator activity)|GO:0008270(zinc ion binding)|GO:0032312(regulation of ARF GTPase activity)|GO:0046872(metal ion binding)
A_33_P3266530	-2.51	2.51	down	3.29	5.8	1	1	NM_022156	NM_022156	NM_022156	Hs.514599	ENST00000354321	THC2751511	64118	DUS1L	dihydrouridine synthase 1-like (S. cerevisiae)	Homo sapiens dihydrouridine synthase 1-like (S. cerevisiae) (DUS1L), mRNA [NM_022156]	chr17:80015933-80015874	hs|17q25.3	GO:0008033(tRNA processing)|GO:0016491(oxidoreductase activity)|GO:0017150(tRNA dihydrouridine synthase activity)|GO:0050660(flavin adenine dinucleotide binding)
A_33_P3602006	-1	1	down	2.29	3.29	0	1	NM_182503	NM_182503	NM_182503	Hs.709561	ENST00000237283	THC2615928	134637	ADAT2	adenosine deaminase, tRNA-specific 2	Homo sapiens adenosine deaminase, tRNA-specific 2 (ADAT2), mRNA [NM_182503]	chr6:143748303-143748244	hs|6q24.2	GO:0008033(tRNA processing)|GO:0008270(zinc ion binding)|GO:0016787(hydrolase activity)|GO:0046872(metal ion binding)
A_24_P396327	-0.86	0.86	down	4.34	5.2	1	1	NM_138467	NM_138467	NM_138467	Hs.348411	ENST00000370867	THC2462849	127253	TYW3	tRNA-yW synthesizing protein 3 homolog (S. cerevisiae)	Homo sapiens tRNA-yW synthesizing protein 3 homolog (S. cerevisiae) (TYW3), transcript variant 1, mRNA [NM_138467]	chr1:75230968-75231027	hs|1p31.1	GO:0008033(tRNA processing)|GO:0008168(methyltransferase activity)|GO:0016740(transferase activity)
A_23_P259823	-1.77	1.77	down	2.29	4.06	1	1	NM_017910	NM_017910	NM_017910	Hs.468026	ENST00000439947	THC2493977	55006	TRMT61B	tRNA methyltransferase 61 homolog B (S. cerevisiae)	Homo sapiens tRNA methyltransferase 61 homolog B (S. cerevisiae) (TRMT61B), mRNA [NM_017910]	chr2:29092446-29087928	hs|2p23.2	GO:0008033(tRNA processing)|GO:0008168(methyltransferase activity)|GO:0016429(tRNA (adenine-N1-)-methyltransferase activity)|GO:0016740(transferase activity)|GO:0030488(tRNA methylation)
A_33_P3411925	-1.48	1.48	down	3.13	4.61	1	1	NM_024100	NM_024100	NM_024100	Hs.325321	ENST00000251289	THC2468321	57418	WDR18	WD repeat domain 18	Homo sapiens WD repeat domain 18 (WDR18), mRNA [NM_024100]	chr19:994510-994569	hs|19p13.3	GO:0007275(multicellular organismal development)
A_33_P3398564	-1.95	1.95	down	0	1.95	1	1	NM_030649	NM_030649	NM_030649	Hs.535257	ENST00000467278	THC2462386	116983	ACAP3	ArfGAP with coiled-coil, ankyrin repeat and PH domains 3	Homo sapiens ArfGAP with coiled-coil, ankyrin repeat and PH domains 3 (ACAP3), mRNA [NM_030649]	chr1:1228309-1228250	hs|1p36.33	GO:0007165(signal transduction)|GO:0008060(ARF GTPase activator activity)|GO:0008093(cytoskeletal adaptor activity)|GO:0008270(zinc ion binding)|GO:0017124(SH3 domain binding)|GO:0032312(regulation of ARF GTPase activity)|GO:0046847(filopodium assembly)|GO:0046872(metal ion binding)	04144:Endocytosis
A_23_P339818	-1.37	1.37	down	1.29	2.66	1	1	NM_183376	NM_183376	NM_183376	Hs.6093	ENST00000268042	THC2601284	91947	ARRDC4	arrestin domain containing 4	Homo sapiens arrestin domain containing 4 (ARRDC4), mRNA [NM_183376]	chr15:98516895-98516954	hs|15q26.3	GO:0007165(signal transduction)
A_23_P111860	-0.61	0.61	down	4.06	4.67	0	1	NM_018059	NM_018059	NM_018059	Hs.667336	ENST00000316919	THC2474122	55698	RADIL	Ras association and DIL domains	Homo sapiens Ras association and DIL domains (RADIL), mRNA [NM_018059]	chr7:4838849-4838790	hs|7p22.1	GO:0007155(cell adhesion)|GO:0007165(signal transduction)|GO:0007275(multicellular organismal development)
A_23_P300484	-0.65	0.65	down	6.46	7.11	1	1	NM_001173408	NM_001173408	NM_001173408	Hs.526594	ENST00000373873	THC2606448	23363	OBSL1	obscurin-like 1	Homo sapiens obscurin-like 1 (OBSL1), transcript variant 3, mRNA [NM_001173408]	chr2:220428135-220427396	hs|2q35	GO:0007010(cytoskeleton organization)|GO:0008093(cytoskeletal adaptor activity)|GO:0014704(intercalated disc)|GO:0030018(Z disc)|GO:0031430(M band)|GO:0048471(perinuclear region of cytoplasm)|GO:0055003(cardiac myofibril assembly)
A_23_P110504	-1.27	1.27	down	1.79	3.06	1	1	NM_030782	NM_030782	NM_030782	Hs.444673	ENST00000503534	THC2625933	81037	CLPTM1L	CLPTM1-like	Homo sapiens CLPTM1-like (CLPTM1L), mRNA [NM_030782]	chr5:1318471-1318412	hs|5p15.33	GO:0006915(apoptosis)|GO:0016020(membrane)|GO:0016021(integral to membrane)
A_23_P32785	-6.64	6.64	down	-6.64	0	1	1	NM_173824	NM_173824	NM_173824	Hs.518099	ENST00000318887	THC2535347	285237	C3orf38	chromosome 3 open reading frame 38	Homo sapiens chromosome 3 open reading frame 38 (C3orf38), mRNA [NM_173824]	chr3:88206895-88206954	hs|3p11.1	GO:0006915(apoptosis)
A_33_P3217123	-0.82	0.82	down	4.34	5.16	1	1	NM_138639	NM_138639	NM_138639	Hs.289052	ENST00000246784	THC2465923	83596	BCL2L12	BCL2-like 12 (proline rich)	Homo sapiens BCL2-like 12 (proline rich) (BCL2L12), transcript variant 1, mRNA [NM_138639]	chr19:50177097-50177156	hs|19q13.33	GO:0006915(apoptosis)
A_23_P251717	-1.95	1.95	down	0	1.95	1	1	NM_007075	NM_007075	NM_007075	Hs.632807	ENST00000474217	THC2563217	11152	WDR45	WD repeat domain 45	Homo sapiens WD repeat domain 45 (WDR45), transcript variant 1, mRNA [NM_007075]	chrX:48932825-48932543	hs|Xp11.23	GO:0006914(autophagy)|GO:0031090(organelle membrane)|GO:0042594(response to starvation)|GO:0080025(phosphatidylinositol-3,5-bisphosphate binding)
A_33_P3247255	-2.88	2.88	down	0	2.88	1	1	NM_017905	NM_017905	NM_017905	Hs.317593	ENST00000491166	THC2569440	55002	TMCO3	transmembrane and coiled-coil domains 3	Homo sapiens transmembrane and coiled-coil domains 3 (TMCO3), mRNA [NM_017905]	chr13:114202669-114202728	hs|13q34	GO:0006812(cation transport)|GO:0015297(antiporter activity)|GO:0015299(solute:hydrogen antiporter activity)|GO:0016020(membrane)|GO:0016021(integral to membrane)|GO:0055085(transmembrane transport)
A_33_P3417086	-0.81	0.8	down	3.13	3.94	1	0	NM_207330	NM_207330	NM_207330	Hs.134190	ENST00000295461	THC2479335	152519	NIPAL1	NIPA-like domain containing 1	Homo sapiens NIPA-like domain containing 1 (NIPAL1), mRNA [NM_207330]	chr4:48039016-48039075	hs|4p12	GO:0006811(ion transport)|GO:0015693(magnesium ion transport)|GO:0016020(membrane)|GO:0016021(integral to membrane)
A_23_P119778	-0.67	0.67	down	5.34	6.01	1	0	NM_020342	NM_020342	NM_020342	Hs.650158	ENST00000409086	THC2470797	57181	SLC39A10	solute carrier family 39 (zinc transporter), member 10	Homo sapiens solute carrier family 39 (zinc transporter), member 10 (SLC39A10), transcript variant 2, mRNA [NM_020342]	chr2:196601344-196601403	hs|2q32.3	GO:0006811(ion transport)|GO:0006829(zinc ion transport)|GO:0016020(membrane)|GO:0016021(integral to membrane)|GO:0046873(metal ion transmembrane transporter activity)|GO:0055085(transmembrane transport)
A_23_P380326	-0.93	0.93	down	3.13	4.06	1	1	NM_018375	NM_018375	NM_018375	Hs.432690	ENST00000031146	THC2778559	55334	SLC39A9	solute carrier family 39 (zinc transporter), member 9	Homo sapiens solute carrier family 39 (zinc transporter), member 9 (SLC39A9), transcript variant 1, mRNA [NM_018375]	chr14:69926101-69926160	hs|14q24.1	GO:0006811(ion transport)|GO:0006829(zinc ion transport)|GO:0016020(membrane)|GO:0016021(integral to membrane)|GO:0046873(metal ion transmembrane transporter activity)|GO:0055085(transmembrane transport)
A_23_P314811	-1.77	1.77	down	1.79	3.56	1	1	NM_152679	NM_152679	NM_152679	Hs.132591	ENST00000273861	THC2478291	201780	SLC10A4	solute carrier family 10 (sodium/bile acid cotransporter family), member 4	Homo sapiens solute carrier family 10 (sodium/bile acid cotransporter family), member 4 (SLC10A4), mRNA [NM_152679]	chr4:48490973-48491032	hs|4p11	GO:0006811(ion transport)|GO:0006814(sodium ion transport)|GO:0008508(bile acid:sodium symporter activity)|GO:0015293(symporter activity)|GO:0016020(membrane)|GO:0016021(integral to membrane)
A_23_P55011	-7.64	7.64	down	-6.64	1	1	1	NM_001037984	NM_001037984	NM_001037984	Hs.352240	ENST00000539643	THC2462309	124565	SLC38A10	solute carrier family 38, member 10	Homo sapiens solute carrier family 38, member 10 (SLC38A10), transcript variant 1, mRNA [NM_001037984]	chr17:79218895-79218836	hs|17q25.3	GO:0006811(ion transport)|GO:0006814(sodium ion transport)|GO:0006865(amino acid transport)|GO:0016020(membrane)|GO:0016021(integral to membrane)
A_33_P3358799	-0.81	0.8	down	3.13	3.94	1	1	NM_173179	NM_173179	NM_173179	Hs.593344	ENST00000372223	THC2481513	51006	SLC35C2	solute carrier family 35, member C2	Homo sapiens solute carrier family 35, member C2 (SLC35C2), transcript variant 1, mRNA [NM_173179]	chr20:44978437-44978378	hs|20q13.12	GO:0006810(transport)|GO:0016020(membrane)|GO:0016021(integral to membrane)
A_23_P321935	-1.05	1.05	down	3.13	4.18	1	1	NM_030758	NM_030758	NM_030758	Hs.517546	ENST00000403222	NP1244012	23762	OSBP2	oxysterol binding protein 2	Homo sapiens oxysterol binding protein 2 (OSBP2), transcript variant 1, mRNA [NM_030758]	chr22:31289833-31289892	hs|22q12.2	GO:0006810(transport)|GO:0006869(lipid transport)|GO:0008289(lipid binding)|GO:0016020(membrane)
A_23_P168868	-0.57	0.57	down	5.86	6.43	1	1	NM_014754	NM_014754	NM_014754	Hs.292579	ENST00000455950	THC2469210	9791	PTDSS1	phosphatidylserine synthase 1	Homo sapiens phosphatidylserine synthase 1 (PTDSS1), mRNA [NM_014754]	chr8:97346598-97346657	hs|8q22.1	GO:0006659(phosphatidylserine biosynthetic process)|GO:0008654(phospholipid biosynthetic process)|GO:0016020(membrane)|GO:0016021(integral to membrane)|GO:0016740(transferase activity)	00564:Glycerophospholipid metabolism|01100:Metabolic pathways
A_23_P397019	-3.13	3.13	down	0	3.13	0	1	NM_001015882	NM_001015882	NM_001015882	Hs.534196	ENST00000463589	THC2470952	548645	DNAJC25	DnaJ (Hsp40) homolog, subfamily C , member 25	Homo sapiens DnaJ (Hsp40) homolog, subfamily C , member 25 (DNAJC25), transcript variant 1, mRNA [NM_001015882]	chr9:114416315-114416374	hs|9q31.3	GO:0006457(protein folding)|GO:0016020(membrane)|GO:0016021(integral to membrane)|GO:0031072(heat shock protein binding)|GO:0051082(unfolded protein binding)
A_23_P98686	-1.31	1.3	down	3.13	4.44	1	1	NM_025092	NM_025092	NM_025092	Hs.353181	ENST00000474221	THC2473337	80162	ATHL1	ATH1, acid trehalase-like 1 (yeast)	Homo sapiens ATH1, acid trehalase-like 1 (yeast) (ATHL1), mRNA [NM_025092]	chr11:295251-295310	hs|11p15.5	GO:0005975(carbohydrate metabolic process)|GO:0016798(hydrolase activity, acting on glycosyl bonds)
A_24_P942805	-1.77	1.77	down	1.29	3.06	1	1	NM_001042371	NM_001042371	NM_001042371	Hs.442634	ENST00000333503	THC2505619	283871	PGP	phosphoglycolate phosphatase	Homo sapiens phosphoglycolate phosphatase (PGP), mRNA [NM_001042371]	chr16:2262365-2262306	hs|16p13.3	GO:0005975(carbohydrate metabolic process)|GO:0008967(phosphoglycolate phosphatase activity)|GO:0016787(hydrolase activity)	00630:Glyoxylate and dicarboxylate metabolism|01100:Metabolic pathways
A_23_P96872	-8.93	8.94	down	-6.64	2.29	1	1	NM_016126	NM_016126	NM_016126	Hs.525462	ENST00000371378	THC2531837	51668	HSPB11	heat shock protein family B (small), member 11	Homo sapiens heat shock protein family B (small), member 11 (HSPB11), mRNA [NM_016126]	chr1:54389602-54387407	hs|1p32.3	GO:0005929(cilium)|GO:0006950(response to stress)|GO:0007155(cell adhesion)|GO:0030992(intraflagellar transport particle B)
A_33_P3342917	-0.59	0.58	down	2.29	2.88	1	1	NM_004710	NM_004710	NM_004710	Hs.464210	ENST00000225777	THC2469699	9144	SYNGR2	synaptogyrin 2	Homo sapiens synaptogyrin 2 (SYNGR2), mRNA [NM_004710]	chr17:76168950-76169009	hs|17q25.3	GO:0005887(integral to plasma membrane)|GO:0008021(synaptic vesicle)|GO:0016020(membrane)|GO:0016023(cytoplasmic membrane-bounded vesicle)
A_33_P3384958	-1.84	1.84	down	1.29	3.13	0	1	NM_014839	NM_014839	NM_014839	Hs.13245	ENST00000263178	NP1249191	9890	LPPR4	lipid phosphate phosphatase-related protein type 4	Homo sapiens lipid phosphate phosphatase-related protein type 4 (LPPR4), transcript variant 1, mRNA [NM_014839]	chr1:99771632-99771691	hs|1p21.2	GO:0005887(integral to plasma membrane)|GO:0007409(axonogenesis)|GO:0008195(phosphatidate phosphatase activity)|GO:0009897(external side of plasma membrane)|GO:0016020(membrane)|GO:0016787(hydrolase activity)|GO:0042577(lipid phosphatase activity)|GO:0046839(phospholipid dephosphorylation)
A_23_P50241	-1.95	1.95	down	0	1.95	1	1	NM_001294	NM_001294	NM_001294	Hs.444441	ENST00000347493	THC2789010	1209	CLPTM1	cleft lip and palate associated transmembrane protein 1	Homo sapiens cleft lip and palate associated transmembrane protein 1 (CLPTM1), transcript variant 2, mRNA [NM_001294]	chr19:45495582-45495641	hs|19q13.32	GO:0005887(integral to plasma membrane)|GO:0007275(multicellular organismal development)|GO:0009897(external side of plasma membrane)|GO:0016020(membrane)|GO:0030154(cell differentiation)|GO:0033081(regulation of T cell differentiation in thymus)
A_24_P684183	-2.71	2.71	down	1.79	4.5	1	1	NM_025257	NM_025257	NM_025257	Hs.335355	ENST00000544672	THC2492057	80736	SLC44A4	solute carrier family 44, member 4	Homo sapiens solute carrier family 44, member 4 (SLC44A4), transcript variant 1, mRNA [NM_025257]	chr6:31833319-31833151	hs|6p21.33	GO:0005886(plasma membrane)|GO:0016021(integral to membrane)|GO:0055085(transmembrane transport)
A_23_P50000	-1.27	1.27	down	1.79	3.06	1	1	NM_024792	NM_024792	NM_024792	Hs.154396	ENST00000451373	THC2464529	79850	FAM57A	family with sequence similarity 57, member A	Homo sapiens family with sequence similarity 57, member A (FAM57A), mRNA [NM_024792]	chr17:645638-645697	hs|17p13.3	GO:0005886(plasma membrane)|GO:0016021(integral to membrane)
A_24_P122732	-1.15	1.14	down	2.29	3.44	1	1	NM_173854	NM_173854	NM_173854	Hs.20274	ENST00000468057	THC2632984	254428	SLC41A1	solute carrier family 41, member 1	Homo sapiens solute carrier family 41, member 1 (SLC41A1), mRNA [NM_173854]	chr1:205758434-205758375	hs|1q32.1	GO:0005886(plasma membrane)|GO:0008324(cation transmembrane transporter activity)|GO:0016021(integral to membrane)|GO:0055085(transmembrane transport)
A_33_P3242458	-0.68	0.69	down	5.56	6.24	1	1	NM_017836	NM_017836	NM_017836	Hs.573007	ENST00000506102	THC2707275	54946	SLC41A3	solute carrier family 41, member 3	Homo sapiens solute carrier family 41, member 3 (SLC41A3), transcript variant 2, mRNA [NM_017836]	chr3:125725888-125725829	hs|3q21.2	GO:0005886(plasma membrane)|GO:0008324(cation transmembrane transporter activity)|GO:0016021(integral to membrane)
A_23_P85441	-1.5	1.5	down	2.29	3.79	1	1	NM_020789	NM_020789	NM_020789	Hs.591472	ENST00000198587	THC2473023	57549	IGSF9	immunoglobulin superfamily, member 9	Homo sapiens immunoglobulin superfamily, member 9 (IGSF9), transcript variant 2, mRNA [NM_020789]	chr1:159896995-159896936	hs|1q23.2	GO:0005886(plasma membrane)|GO:0007275(multicellular organismal development)|GO:0007399(nervous system development)|GO:0016021(integral to membrane)|GO:0016358(dendrite development)|GO:0030054(cell junction)|GO:0030154(cell differentiation)|GO:0030425(dendrite)|GO:0045202(synapse)
A_23_P50775	-0.91	0.92	down	2.88	3.79	1	0	NM_024509	NM_024509	NM_024509	Hs.143792	ENST00000246529	THC2470708	79414	LRFN3	leucine rich repeat and fibronectin type III domain containing 3	Homo sapiens leucine rich repeat and fibronectin type III domain containing 3 (LRFN3), mRNA [NM_024509]	chr19:36436025-36436084	hs|19q13.12	GO:0005886(plasma membrane)|GO:0007155(cell adhesion)|GO:0016021(integral to membrane)|GO:0030054(cell junction)|GO:0030424(axon)|GO:0030425(dendrite)|GO:0042734(presynaptic membrane)|GO:0042995(cell projection)|GO:0045202(synapse)|GO:0045211(postsynaptic membrane)
A_23_P253052	-0.99	0.99	down	3.68	4.67	1	1	NM_031462	NM_031462	NM_031462	Hs.522805	ENST00000355149	THC2686136	83692	CD99L2	CD99 molecule-like 2	Homo sapiens CD99 molecule-like 2 (CD99L2), transcript variant 1, mRNA [NM_031462]	chrX:149934887-149934828	hs|Xq28	GO:0005886(plasma membrane)|GO:0007155(cell adhesion)|GO:0016021(integral to membrane)|GO:0030054(cell junction)
A_33_P3414242	-1.27	1.27	down	2.29	3.56	1	1	NM_001008229	NM_001008229	NM_001008229	Hs.141308	ENST00000396704	NP1465457	4340	MOG	myelin oligodendrocyte glycoprotein	Homo sapiens myelin oligodendrocyte glycoprotein (MOG), transcript variant beta2, mRNA [NM_001008229]	chr6:29633982-29634041	hs|6p22.1	GO:0005886(plasma membrane)|GO:0007155(cell adhesion)|GO:0007417(central nervous system development)|GO:0016021(integral to membrane)|GO:0034126(positive regulation of MyD88-dependent toll-like receptor signaling pathway)
A_24_P287043	-0.58	0.58	down	5.4	5.98	1	1	NM_006435	NM_006435	NM_006435	Hs.709321	ENST00000527146	THC2548091	10581	IFITM2	interferon induced transmembrane protein 2 (1-8D)	Homo sapiens interferon induced transmembrane protein 2 (1-8D) (IFITM2), mRNA [NM_006435]	chr11:309109-309168	hs|11p15.5	GO:0005886(plasma membrane)|GO:0006955(immune response)|GO:0009607(response to biotic stimulus)|GO:0009615(response to virus)|GO:0016020(membrane)|GO:0016021(integral to membrane)|GO:0019221(cytokine-mediated signaling pathway)|GO:0045087(innate immune response)|GO:0060337(type I interferon-mediated signaling pathway)
A_33_P3269885	-1.29	1.29	down	0	1.29	0	1	NM_018713	NM_018713	NM_018713	Hs.284450	ENST00000484079	THC2479437	55532	SLC30A10	solute carrier family 30, member 10	Homo sapiens solute carrier family 30, member 10 (SLC30A10), mRNA [NM_018713]	chr1:220087746-220087687	hs|1q41	GO:0005886(plasma membrane)|GO:0006829(zinc ion transport)|GO:0008324(cation transmembrane transporter activity)|GO:0016021(integral to membrane)|GO:0055085(transmembrane transport)
A_23_P48455	-0.68	0.67	down	4.18	4.86	1	1	NM_030943	NM_030943	NM_030943	Hs.534494	ENST00000541086	THC2462398	81693	AMN	amnionless homolog (mouse)	Homo sapiens amnionless homolog (mouse) (AMN), mRNA [NM_030943]	chr14:103397053-103397112	hs|14q32.32	GO:0005886(plasma membrane)|GO:0006629(lipid metabolic process)|GO:0007275(multicellular organismal development)|GO:0007588(excretion)|GO:0008104(protein localization)|GO:0016021(integral to membrane)|GO:0042157(lipoprotein metabolic process)|GO:0045177(apical part of cell)
A_23_P88381	-2.88	2.88	down	0	2.88	1	1	NM_001005743	NM_001005743	NM_001005743	Hs.654609	ENST00000555394	THC2553363	8650	NUMB	numb homolog (Drosophila)	Homo sapiens numb homolog (Drosophila) (NUMB), transcript variant 1, mRNA [NM_001005743]	chr14:73742568-73742509	hs|14q24.2	GO:0005886(plasma membrane)|GO:0005887(integral to plasma membrane)|GO:0007275(multicellular organismal development)|GO:0007399(nervous system development)|GO:0007411(axon guidance)|GO:0021670(lateral ventricle development)|GO:0021849(neuroblast division in subventricular zone)|GO:0050769(positive regulation of neurogenesis)	04330:Notch signaling pathway
A_33_P3318646	-8.43	8.44	down	-6.64	1.79	1	1	NM_015722	NM_015722	NM_015722	Hs.148680	ENST00000467611	THC2647449	50632	CALY	calcyon neuron-specific vesicular protein	Homo sapiens calcyon neuron-specific vesicular protein (CALY), mRNA [NM_015722]	chr10:135138991-135138932	hs|10q26.3	GO:0005886(plasma membrane)|GO:0005887(integral to plasma membrane)|GO:0007212(dopamine receptor signaling pathway)|GO:0030659(cytoplasmic vesicle membrane)|GO:0031410(cytoplasmic vesicle)|GO:0032051(clathrin light chain binding)|GO:0045807(positive regulation of endocytosis)|GO:0048268(clathrin coat assembly)|GO:0050780(dopamine receptor binding)
A_23_P57110	-0.56	0.56	down	2.88	3.44	0	1	NM_033409	NM_033409	NM_033409	Hs.283865	ENST00000381944	THC2472248	113278	C20orf54	chromosome 20 open reading frame 54	Homo sapiens chromosome 20 open reading frame 54 (C20orf54), mRNA [NM_033409]	chr20:741069-741010	hs|20p13	GO:0005886(plasma membrane)|GO:0005887(integral to plasma membrane)|GO:0006810(transport)|GO:0007605(sensory perception of sound)|GO:0032217(riboflavin transporter activity)|GO:0032218(riboflavin transport)|GO:0034605(cellular response to heat)	04977:Vitamin digestion and absorption
A_23_P152678	-0.61	0.61	down	4.67	5.28	1	1	NM_015681	NM_015681	NM_015681	Hs.462445	ENST00000477683	THC2485449	27077	B9D1	B9 protein domain 1	Homo sapiens B9 protein domain 1 (B9D1), transcript variant 2, mRNA [NM_015681]	chr17:19261153-19251135	hs|17p11.2	GO:0005813(centrosome)|GO:0005932(microtubule basal body)|GO:0008158(hedgehog receptor activity)|GO:0042384(cilium assembly)|GO:0060271(cilium morphogenesis)
A_33_P3242493	-2.15	2.14	down	1.29	3.44	1	1	NM_006346	NM_006346	NM_006346	Hs.441926	ENST00000538949	NP853066	10464	PIBF1	progesterone immunomodulatory binding factor 1	Homo sapiens progesterone immunomodulatory binding factor 1 (PIBF1), mRNA [NM_006346]	chr13:73357799-73357858	hs|13q22.1	GO:0005813(centrosome)
A_23_P321201	-1.47	1.46	down	3.56	5.03	1	1	NM_015213	NM_015213	NM_015213	Hs.501857	ENST00000529977	THC2468712	23258	DENND5A	DENN/MADD domain containing 5A	Homo sapiens DENN/MADD domain containing 5A (DENND5A), transcript variant 1, mRNA [NM_015213]	chr11:9160649-9160590	hs|11p15.4	GO:0005794(Golgi apparatus)|GO:0017137(Rab GTPase binding)
A_24_P229669	-0.68	0.68	down	5.9	6.58	1	1	NR_024074	NR_024074	NR_024074	Hs.375441	ENST00000339078	THC2479348	283796	GOLGA8IP	golgin A8 family, member I, pseudogene	Homo sapiens golgin A8 family, member I, pseudogene (GOLGA8IP), non-coding RNA [NR_024074]	chr15:23262470-23262529	hs|15q11.2	GO:0005794(Golgi apparatus)|GO:0016020(membrane)|GO:0032580(Golgi cisterna membrane)
A_24_P287691	-0.62	0.62	down	8.65	9.27	1	1	NM_005829	NM_005829	NM_005829	Hs.632161	ENST00000336418	NP1208528	10239	AP3S2	adaptor-related protein complex 3, sigma 2 subunit	Homo sapiens adaptor-related protein complex 3, sigma 2 subunit (AP3S2), transcript variant 1, mRNA [NM_005829]	chr15:90377778-90377719	hs|15q26.1	GO:0005794(Golgi apparatus)|GO:0006886(intracellular protein transport)|GO:0008565(protein transporter activity)|GO:0016020(membrane)|GO:0016192(vesicle-mediated transport)|GO:0030117(membrane coat)|GO:0030659(cytoplasmic vesicle membrane)|GO:0031410(cytoplasmic vesicle)	04142:Lysosome
A_33_P3210288	-1.39	1.39	down	2.29	3.68	1	1	NM_000150	NM_000150	NM_000150	Hs.631846	ENST00000318336	THC2489993	2528	FUT6	fucosyltransferase 6 (alpha (1,3) fucosyltransferase)	Homo sapiens fucosyltransferase 6 (alpha (1,3) fucosyltransferase) (FUT6), transcript variant 1, mRNA [NM_000150]	chr19:5830801-5830742	hs|19p13.3	GO:0005794(Golgi apparatus)|GO:0006486(protein glycosylation)|GO:0008417(fucosyltransferase activity)|GO:0016020(membrane)|GO:0016021(integral to membrane)|GO:0016757(transferase activity, transferring glycosyl groups)|GO:0017060(3-galactosyl-N-acetylglucosaminide 4-alpha-L-fucosyltransferase activity)|GO:0032580(Golgi cisterna membrane)|GO:0042355(L-fucose catabolic process)|GO:0046920(alpha(1,3…	00601:Glycosphingolipid biosynthesis - lacto and neolacto series|01100:Metabolic pathways
A_23_P435501	-1.11	1.11	down	1.29	2.4	1	1	NM_198941	NM_198941	NM_198941	Hs.272168	ENST00000541235	THC2589555	10955	SERINC3	serine incorporator 3	Homo sapiens serine incorporator 3 (SERINC3), transcript variant 2, mRNA [NM_198941]	chr20:43135555-43135496	hs|20q13.12	GO:0005794(Golgi apparatus)|GO:0005886(plasma membrane)|GO:0006917(induction of apoptosis)|GO:0016021(integral to membrane)
A_24_P363100	-1.38	1.38	down	2.88	4.26	0	1	NM_001012761	NM_001012761	NM_001012761	Hs.526902	ENST00000508978	THC2474092	285704	RGMB	RGM domain family, member B	Homo sapiens RGM domain family, member B (RGMB), mRNA [NM_001012761]	chr5:98115718-98115777	hs|5q15	GO:0005793(ER-Golgi intermediate compartment)|GO:0005886(plasma membrane)|GO:0007155(cell adhesion)|GO:0007165(signal transduction)|GO:0007411(axon guidance)|GO:0030509(BMP signaling pathway)|GO:0042802(identical protein binding)|GO:0045121(membrane raft)|GO:0045893(positive regulation of transcription, DNA-dependent)|GO:0046658(anchored to plasma membrane)
A_23_P163711	-8.59	8.6	down	-6.64	1.95	1	1	NM_031478	NM_031478	NM_031478	Hs.558560	ENST00000380495	THC2513940	83723	FAM57B	family with sequence similarity 57, member B	Homo sapiens family with sequence similarity 57, member B (FAM57B), mRNA [NM_031478]	chr16:30036049-30035990	hs|16p11.2	GO:0005783(endoplasmic reticulum)|GO:0016020(membrane)|GO:0016021(integral to membrane)
A_33_P3422802	-1.29	1.29	down	0	1.29	0	1	NM_025218	NM_025218	NM_025218	Hs.653255	ENST00000229708	THC2520919	80329	ULBP1	UL16 binding protein 1	Homo sapiens UL16 binding protein 1 (ULBP1), mRNA [NM_025218]	chr6:150294682-150294741	hs|6q25.1	GO:0005783(endoplasmic reticulum)|GO:0005886(plasma membrane)|GO:0016020(membrane)|GO:0019882(antigen processing and presentation)|GO:0030101(natural killer cell activation)|GO:0031225(anchored to membrane)|GO:0032393(MHC class I receptor activity)|GO:0042612(MHC class I protein complex)|GO:0050776(regulation of immune response)	04650:Natural killer cell mediated cytotoxicity
A_23_P415021	-0.66	0.66	down	1.29	1.95	1	1	NM_014033	NM_014033	NM_014033	Hs.728181	ENST00000550097	NP075556	25840	METTL7A	methyltransferase like 7A	Homo sapiens methyltransferase like 7A (METTL7A), mRNA [NM_014033]	chr12:51326101-51326160	hs|12q13.12	GO:0005783(endoplasmic reticulum)|GO:0005811(lipid particle)|GO:0008152(metabolic process)|GO:0008168(methyltransferase activity)|GO:0016020(membrane)|GO:0016740(transferase activity)
A_23_P134744	-0.66	0.66	down	4.5	5.16	1	1	NM_024787	NM_024787	NM_024787	Hs.151237	ENST00000256257	THC2476886	79845	RNF122	ring finger protein 122	Homo sapiens ring finger protein 122 (RNF122), mRNA [NM_024787]	chr8:33405363-33405304	hs|8p12	GO:0005783(endoplasmic reticulum)|GO:0005794(Golgi apparatus)|GO:0008270(zinc ion binding)|GO:0016020(membrane)|GO:0016021(integral to membrane)|GO:0046872(metal ion binding)
A_23_P125348	-2.27	2.27	down	1.29	3.56	0	1	NM_021210	NM_021210	NM_021210	Hs.24379	ENST00000303731	THC2551485	58485	TRAPPC1	trafficking protein particle complex 1	Homo sapiens trafficking protein particle complex 1 (TRAPPC1), transcript variant 1, mRNA [NM_021210]	chr17:7834875-7834460	hs|17p13.1	GO:0005783(endoplasmic reticulum)|GO:0005794(Golgi apparatus)|GO:0006888(ER to Golgi vesicle-mediated transport)|GO:0016192(vesicle-mediated transport)|GO:0030008(TRAPP complex)
A_23_P59950	-1.95	1.95	down	2.66	4.61	1	0	NM_015359	NM_015359	NM_015359	Hs.491232	ENST00000359741	THC2601802	23516	SLC39A14	solute carrier family 39 (zinc transporter), member 14	Homo sapiens solute carrier family 39 (zinc transporter), member 14 (SLC39A14), transcript variant 2, mRNA [NM_015359]	chr8:22279836-22279895	hs|8p21.3	GO:0005783(endoplasmic reticulum)|GO:0005794(Golgi apparatus)|GO:0005886(plasma membrane)|GO:0006811(ion transport)|GO:0016021(integral to membrane)|GO:0030027(lamellipodium)|GO:0046873(metal ion transmembrane transporter activity)|GO:0055085(transmembrane transport)|GO:0071577(zinc ion transmembrane transport)
A_33_P3272231	-0.66	0.66	down	1.29	1.95	1	1	NM_001136493	NM_001136493	NM_001136493	Hs.655177	ENST00000480630	NP1165010	84879	MFSD2A	major facilitator superfamily domain containing 2A	Homo sapiens major facilitator superfamily domain containing 2A (MFSD2A), transcript variant 1, mRNA [NM_001136493]	chr1:40435568-40435627	hs|1p34.2	GO:0005783(endoplasmic reticulum)|GO:0005789(endoplasmic reticulum membrane)|GO:0016020(membrane)|GO:0016021(integral to membrane)|GO:0055085(transmembrane transport)
A_23_P128554	-1.84	1.84	down	1.29	3.13	1	1	NM_032565	NM_032565	NM_032565	Hs.433278	ENST00000378274	THC2490888	84650	EBPL	emopamil binding protein-like	Homo sapiens emopamil binding protein-like (EBPL), mRNA [NM_032565]	chr13:50234979-50234920	hs|13q14.2	GO:0005783(endoplasmic reticulum)|GO:0005789(endoplasmic reticulum membrane)|GO:0016020(membrane)|GO:0016021(integral to membrane)|GO:0016125(sterol metabolic process)|GO:0047750(cholestenol delta-isomerase activity)
A_33_P3367642	-7.64	7.64	down	-6.64	1	1	1	NM_033200	NM_033200	NM_033200	Hs.150540	ENST00000216080	NP852554	91289	LMF2	lipase maturation factor 2	Homo sapiens lipase maturation factor 2 (LMF2), mRNA [NM_033200]	chr22:50941440-50941381	hs|22q13.33	GO:0005783(endoplasmic reticulum)|GO:0005789(endoplasmic reticulum membrane)|GO:0016020(membrane)|GO:0016021(integral to membrane)
A_23_P6762	-1.27	1.27	down	1.79	3.06	1	1	NM_032492	NM_032492	NM_032492	Hs.24054	ENST00000543379	THC2560295	84522	JAGN1	jagunal homolog 1 (Drosophila)	Homo sapiens jagunal homolog 1 (Drosophila) (JAGN1), mRNA [NM_032492]	chr3:9935405-9935464	hs|3p25.3	GO:0005783(endoplasmic reticulum)|GO:0005789(endoplasmic reticulum membrane)|GO:0016020(membrane)|GO:0016021(integral to membrane)
A_33_P3295283	-1.15	1.14	down	2.29	3.44	1	1	NM_005768	NM_005768	NM_005768	Hs.655248	ENST00000535479	THC2469643	10162	LPCAT3	lysophosphatidylcholine acyltransferase 3	Homo sapiens lysophosphatidylcholine acyltransferase 3 (LPCAT3), mRNA [NM_005768]	chr12:7085411-7085352	hs|12p13.31	GO:0005783(endoplasmic reticulum)|GO:0005789(endoplasmic reticulum membrane)|GO:0008654(phospholipid biosynthetic process)|GO:0016020(membrane)|GO:0016021(integral to membrane)|GO:0016747(transferase activity, transferring acyl groups other than amino-acyl groups)|GO:0047184(1-acylglycerophosphocholine O-acyltransferase activity)	00564:Glycerophospholipid metabolism
A_23_P380965	-1	1	down	0	1	1	0	NM_016475	NM_016475	NM_016475	Hs.446850	ENST00000554721	THC2607618	51528	JKAMP	JNK1/MAPK8-associated membrane protein	Homo sapiens JNK1/MAPK8-associated membrane protein (JKAMP), transcript variant 1, mRNA [NM_016475]	chr14:59971064-59971123	hs|14q23.1	GO:0005783(endoplasmic reticulum)|GO:0005789(endoplasmic reticulum membrane)|GO:0006986(response to unfolded protein)|GO:0016020(membrane)|GO:0016021(integral to membrane)|GO:0030433(ER-associated protein catabolic process)|GO:0031625(ubiquitin protein ligase binding)
A_23_P120194	-0.77	0.77	down	6.05	6.82	1	1	NM_016467	NM_016467	NM_016467	Hs.700632	ENST00000392349	THC2491045	94101	ORMDL1	ORM1-like 1 (S. cerevisiae)	Homo sapiens ORM1-like 1 (S. cerevisiae) (ORMDL1), transcript variant 1, mRNA [NM_016467]	chr2:190636267-190636208	hs|2q32.2	GO:0005783(endoplasmic reticulum)|GO:0005789(endoplasmic reticulum membrane)|GO:0006672(ceramide metabolic process)|GO:0016020(membrane)|GO:0016021(integral to membrane)
A_33_P3230881	-7.64	7.64	down	-6.64	1	0	1	NM_032834	NM_032834	NM_032834	Hs.730854	ENST00000308742	THC2480983	84920	ALG10	asparagine-linked glycosylation 10, alpha-1,2-glucosyltransferase homolog (S. pombe)	Homo sapiens asparagine-linked glycosylation 10, alpha-1,2-glucosyltransferase homolog (S. pombe) (ALG10), mRNA [NM_032834]	chr12:34181056-34181115	hs|12p11.1	GO:0005783(endoplasmic reticulum)|GO:0005789(endoplasmic reticulum membrane)|GO:0006488(dolichol-linked oligosaccharide biosynthetic process)|GO:0016020(membrane)|GO:0016021(integral to membrane)|GO:0016758(transferase activity, transferring hexosyl groups)|GO:0018279(protein N-linked glycosylation via asparagine)|GO:0043687(post-translational protein modification)|GO:0044267(cellular protein met…	00510:N-Glycan biosynthesis|01100:Metabolic pathways
A_23_P433079	-0.71	0.72	down	6.32	7.03	1	1	NM_032364	NM_032364	NM_032364	Hs.709320	ENST00000357606	THC2576382	85406	DNAJC14	DnaJ (Hsp40) homolog, subfamily C, member 14	Homo sapiens DnaJ (Hsp40) homolog, subfamily C, member 14 (DNAJC14), mRNA [NM_032364]	chr12:56214981-56214922	hs|12q13.2	GO:0005783(endoplasmic reticulum)|GO:0005789(endoplasmic reticulum membrane)|GO:0006457(protein folding)|GO:0015031(protein transport)|GO:0016020(membrane)|GO:0016021(integral to membrane)|GO:0031072(heat shock protein binding)|GO:0051082(unfolded protein binding)
A_24_P54178	-1.79	1.79	down	0	1.79	1	1	NM_016040	NM_016040	NM_016040	Hs.482873	ENST00000370290	THC2578839	50999	TMED5	transmembrane emp24 protein transport domain containing 5	Homo sapiens transmembrane emp24 protein transport domain containing 5 (TMED5), transcript variant 1, mRNA [NM_016040]	chr1:93617749-93617690	hs|1p22.1	GO:0005783(endoplasmic reticulum)|GO:0005789(endoplasmic reticulum membrane)|GO:0005793(ER-Golgi intermediate compartment)|GO:0005794(Golgi apparatus)|GO:0005801(cis-Golgi network)|GO:0015031(protein transport)|GO:0016020(membrane)|GO:0016021(integral to membrane)|GO:0033116(ER-Golgi intermediate compartment membrane)|GO:0070971(endoplasmic reticulum exit site)|GO:0090161(Golgi ribbon formation)
A_23_P132936	-1.3	1.3	down	3.29	4.59	1	1	NM_021928	NM_021928	NM_021928	Hs.42194	ENST00000507678	THC2526459	60559	SPCS3	signal peptidase complex subunit 3 homolog (S. cerevisiae)	Homo sapiens signal peptidase complex subunit 3 homolog (S. cerevisiae) (SPCS3), mRNA [NM_021928]	chr4:177249358-177249417	hs|4q34.2	GO:0005783(endoplasmic reticulum)|GO:0005787(signal peptidase complex)|GO:0005789(endoplasmic reticulum membrane)|GO:0005792(microsome)|GO:0006112(energy reserve metabolic process)|GO:0006465(signal peptide processing)|GO:0006508(proteolysis)|GO:0008233(peptidase activity)|GO:0016020(membrane)|GO:0016021(integral to membrane)|GO:0050796(regulation of insulin secretion)	03060:Protein export
A_24_P187799	-1.46	1.46	down	2.88	4.34	1	1	NM_024913	NM_024913	NM_024913	Hs.189652	ENST00000428526	THC2601673	79974	C7orf58	chromosome 7 open reading frame 58	Homo sapiens chromosome 7 open reading frame 58 (C7orf58), transcript variant 1, mRNA [NM_024913]	chr7:120768467-120768526	hs|7q31.31	GO:0005783(endoplasmic reticulum)
A_24_P627984	-1.39	1.39	down	2.29	3.68	1	1	NM_014805	NM_014805	NM_014805	Hs.28020	ENST00000322716	THC2653096	9852	EPM2AIP1	EPM2A (laforin) interacting protein 1	Homo sapiens EPM2A (laforin) interacting protein 1 (EPM2AIP1), mRNA [NM_014805]	chr3:37027665-37027606	hs|3p22.2	GO:0005783(endoplasmic reticulum)
A_33_P3250845	-0.96	0.96	down	2.88	3.84	0	1	NM_001184889	NM_001184889	NM_001184889	Hs.591003	ENST00000398013	THC2479988	81614	NIPA2	non imprinted in Prader-Willi/Angelman syndrome 2	Homo sapiens non imprinted in Prader-Willi/Angelman syndrome 2 (NIPA2), transcript variant 5, mRNA [NM_001184889]	chr15:23005425-23005366	hs|15q11.2	GO:0005769(early endosome)|GO:0005886(plasma membrane)|GO:0006811(ion transport)|GO:0015693(magnesium ion transport)|GO:0016021(integral to membrane)
A_23_P96350	-2.4	2.4	down	0	2.4	1	1	NM_007213	NM_007213	NM_007213	Hs.29595	ENST00000376390	THC2466163	11230	PRAF2	PRA1 domain family, member 2	Homo sapiens PRA1 domain family, member 2 (PRAF2), mRNA [NM_007213]	chrX:48928960-48928901	hs|Xp11.23	GO:0005768(endosome)|GO:0010008(endosome membrane)|GO:0015031(protein transport)|GO:0015813(L-glutamate transport)|GO:0016020(membrane)|GO:0016021(integral to membrane)
A_24_P142024	-1.29	1.29	down	0	1.29	1	1	NM_014169	NM_014169	NM_014169	Hs.279761	ENST00000542700	THC2783644	29082	CHMP4A	charged multivesicular body protein 4A	Homo sapiens charged multivesicular body protein 4A (CHMP4A), mRNA [NM_014169]	chr14:24679621-24679562	hs|14q12	GO:0005768(endosome)|GO:0005829(cytosol)|GO:0008289(lipid binding)|GO:0015031(protein transport)|GO:0016020(membrane)|GO:0016044(cellular membrane organization)|GO:0016197(endosome transport)|GO:0030659(cytoplasmic vesicle membrane)|GO:0031410(cytoplasmic vesicle)|GO:0031902(late endosome membrane)	04144:Endocytosis
A_23_P70583	-0.63	0.63	down	2.66	3.29	1	1	NM_022553	NM_022553	NM_022553	Hs.480356	ENST00000436044	THC2616462	6293	VPS52	vacuolar protein sorting 52 homolog (S. cerevisiae)	Homo sapiens vacuolar protein sorting 52 homolog (S. cerevisiae) (VPS52), mRNA [NM_022553]	chr6:33219398-33219339	hs|6p21.32	GO:0005768(endosome)|GO:0005794(Golgi apparatus)|GO:0010008(endosome membrane)|GO:0015031(protein transport)|GO:0016020(membrane)
A_33_P3359115	-1.77	1.77	down	1.79	3.56	1	1	NM_018368	NM_018368	NM_018368	Hs.271643	ENST00000472827	THC2601250	55788	LMBRD1	LMBR1 domain containing 1	Homo sapiens LMBR1 domain containing 1 (LMBRD1), mRNA [NM_018368]	chr6:70385838-70385779	hs|6q13	GO:0005765(lysosomal membrane)|GO:0006810(transport)|GO:0016020(membrane)|GO:0016021(integral to membrane)|GO:0031419(cobalamin binding)|GO:0044419(interspecies interaction between organisms)	04977:Vitamin digestion and absorption
A_23_P342131	-1.48	1.48	down	3.13	4.61	1	1	NM_153611	NM_153611	NM_153611	Hs.22546	ENST00000540755	THC2469879	220002	CYBASC3	cytochrome b, ascorbate dependent 3	Homo sapiens cytochrome b, ascorbate dependent 3 (CYBASC3), transcript variant 2, mRNA [NM_153611]	chr11:61117197-61117138	hs|11q12.2	GO:0005765(lysosomal membrane)|GO:0005768(endosome)|GO:0006810(transport)|GO:0016020(membrane)|GO:0016021(integral to membrane)|GO:0016491(oxidoreductase activity)|GO:0022900(electron transport chain)|GO:0031902(late endosome membrane)|GO:0046872(metal ion binding)
A_23_P96542	-0.71	0.7	down	3.13	3.84	1	1	NM_001017980	NM_001017980	NM_001017980	Hs.58633	ENST00000370361	THC2470796	203547	VMA21	VMA21 vacuolar H+-ATPase homolog (S. cerevisiae)	Homo sapiens VMA21 vacuolar H+-ATPase homolog (S. cerevisiae) (VMA21), mRNA [NM_001017980]	chrX:150573488-150573547	hs|Xq28	GO:0005764(lysosome)|GO:0005783(endoplasmic reticulum)|GO:0005789(endoplasmic reticulum membrane)|GO:0016020(membrane)|GO:0016021(integral to membrane)|GO:0030127(COPII vesicle coat)|GO:0031410(cytoplasmic vesicle)|GO:0033116(ER-Golgi intermediate compartment membrane)|GO:0070072(vacuolar proton-transporting V-type ATPase complex assembly)
A_23_P86283	-0.56	0.56	down	2.88	3.44	1	1	NM_006762	NM_006762	NM_006762	Hs.371021	ENST00000294507	THC2579610	7805	LAPTM5	lysosomal protein transmembrane 5	Homo sapiens lysosomal protein transmembrane 5 (LAPTM5), mRNA [NM_006762]	chr1:31205902-31205843	hs|1p35.2	GO:0005764(lysosome)|GO:0005765(lysosomal membrane)|GO:0005887(integral to plasma membrane)|GO:0006810(transport)|GO:0016020(membrane)	04142:Lysosome
A_23_P161324	-1	1	down	1.29	2.29	1	1	NM_015901	NM_015901	NM_015901	Hs.533657	ENST00000544879	THC2474597	25961	NUDT13	nudix (nucleoside diphosphate linked moiety X)-type motif 13	Homo sapiens nudix (nucleoside diphosphate linked moiety X)-type motif 13 (NUDT13), mRNA [NM_015901]	chr10:74890891-74890950	hs|10q22.1	GO:0005739(mitochondrion)|GO:0016787(hydrolase activity)|GO:0046872(metal ion binding)
A_33_P3288017	-0.67	0.67	down	4.61	5.28	1	0	NM_177966	NM_177966	NM_177966	Hs.572993	ENST00000311180	THC2491447	201626	PDE12	phosphodiesterase 12	Homo sapiens phosphodiesterase 12 (PDE12), mRNA [NM_177966]	chr3:57547593-57547652	hs|3p14.3	GO:0005739(mitochondrion)|GO:0016787(hydrolase activity)
A_24_P927189	-1.37	1.37	down	1.29	2.66	1	1	NM_138381	NM_138381	NM_138381	Hs.655449	ENST00000285083	THC2602511	92106	OXNAD1	oxidoreductase NAD-binding domain containing 1	Homo sapiens oxidoreductase NAD-binding domain containing 1 (OXNAD1), mRNA [NM_138381]	chr3:16347385-16347444	hs|3p25.1	GO:0005739(mitochondrion)|GO:0016491(oxidoreductase activity)
A_23_P75149	-1.77	1.77	down	1.79	3.56	1	1	NM_213649	NM_213649	NM_213649	Hs.655168	ENST00000330036	NP1135821	119559	SFXN4	sideroflexin 4	Homo sapiens sideroflexin 4 (SFXN4), mRNA [NM_213649]	chr10:120900750-120900691	hs|10q26.11	GO:0005739(mitochondrion)|GO:0008324(cation transmembrane transporter activity)|GO:0016020(membrane)|GO:0016021(integral to membrane)|GO:0031966(mitochondrial membrane)|GO:0043231(intracellular membrane-bounded organelle)|GO:0055072(iron ion homeostasis)|GO:0055085(transmembrane transport)
A_33_P3243264	-2.88	2.88	down	0	2.88	1	1	NM_001080849	NM_001080849	NM_001080849	Hs.528581	ENST00000481053	THC2612845	728489	DNLZ	DNL-type zinc finger	Homo sapiens DNL-type zinc finger (DNLZ), mRNA [NM_001080849]	chr9:139257501-139257442	hs|9q34.3	GO:0005739(mitochondrion)|GO:0008270(zinc ion binding)|GO:0046872(metal ion binding)
A_23_P345942	-0.71	0.71	down	4.41	5.12	1	1	NM_174889	NM_174889	NM_174889	Hs.591757	ENST00000296597	THC2462605	91942	NDUFAF2	NADH dehydrogenase (ubiquinone) 1 alpha subcomplex, assembly factor 2	Homo sapiens NADH dehydrogenase (ubiquinone) 1 alpha subcomplex, assembly factor 2 (NDUFAF2), nuclear gene encoding mitochondrial protein, mRNA [NM_174889]	chr5:60241158-60368959	hs|5q12.1	GO:0005739(mitochondrion)|GO:0008137(NADH dehydrogenase (ubiquinone) activity)|GO:0009055(electron carrier activity)|GO:0016020(membrane)
A_24_P475814	-0.87	0.87	down	1.79	2.66	1	1	NM_025136	NM_025136	NM_025136	Hs.466945	ENST00000263275	THC2541607	80207	OPA3	optic atrophy 3 (autosomal recessive, with chorea and spastic paraplegia)	Homo sapiens optic atrophy 3 (autosomal recessive, with chorea and spastic paraplegia) (OPA3), nuclear gene encoding mitochondrial protein, transcript variant 2, mRNA [NM_025136]	chr19:46052480-46052421	hs|19q13.32	GO:0005739(mitochondrion)|GO:0007601(visual perception)|GO:0050896(response to stimulus)
A_23_P42087	-0.78	0.77	down	2.66	3.44	1	1	NM_004332	NM_004332	NM_004332	Hs.10136	ENST00000490918	THC2501382	670	BPHL	biphenyl hydrolase-like (serine hydrolase)	Homo sapiens biphenyl hydrolase-like (serine hydrolase) (BPHL), transcript variant 1, mRNA [NM_004332]	chr6:3152848-3152907	hs|6p25.2	GO:0005739(mitochondrion)|GO:0006520(cellular amino acid metabolic process)|GO:0009636(response to toxin)|GO:0016787(hydrolase activity)
A_23_P73142	-0.65	0.64	down	5.28	5.93	1	1	NM_016360	NM_016360	NM_016360	Hs.174134	ENST00000258975	THC2461789	51204	TACO1	translational activator of mitochondrially encoded cytochrome c oxidase I	Homo sapiens translational activator of mitochondrially encoded cytochrome c oxidase I (TACO1), nuclear gene encoding mitochondrial protein, mRNA [NM_016360]	chr17:61684812-61685208	hs|17q23.3	GO:0005739(mitochondrion)|GO:0006417(regulation of translation)
A_24_P175427	-0.55	0.56	down	4.88	5.43	1	1	NM_199177	NM_199177	NM_199177	Hs.368011	ENST00000441707	THC2624883	92399	MRRF	mitochondrial ribosome recycling factor	Homo sapiens mitochondrial ribosome recycling factor (MRRF), nuclear gene encoding mitochondrial protein, transcript variant 2, mRNA [NM_199177]	chr9:125042817-125042876	hs|9q33.2	GO:0005739(mitochondrion)|GO:0006355(regulation of transcription, DNA-dependent)|GO:0006412(translation)|GO:0032790(ribosome disassembly)
A_24_P393372	-0.77	0.77	down	8.98	9.75	1	1	NM_001100913	NM_001100913	NM_001100913	Hs.525626	ENST00000447393	THC2474590	23241	PACS2	phosphofurin acidic cluster sorting protein 2	Homo sapiens phosphofurin acidic cluster sorting protein 2 (PACS2), transcript variant 1, mRNA [NM_001100913]	chr14:105864372-105864431	hs|14q32.33	GO:0005739(mitochondrion)|GO:0005783(endoplasmic reticulum)|GO:0005788(endoplasmic reticulum lumen)|GO:0006915(apoptosis)|GO:0044419(interspecies interaction between organisms)
A_23_P252536	-1.34	1.34	down	1.79	3.13	1	1	NM_030811	NM_030811	NM_030811	Hs.18946	ENST00000380325	THC2466348	64949	MRPS26	mitochondrial ribosomal protein S26	Homo sapiens mitochondrial ribosomal protein S26 (MRPS26), nuclear gene encoding mitochondrial protein, mRNA [NM_030811]	chr20:3028653-3028712	hs|20p13	GO:0005739(mitochondrion)|GO:0005763(mitochondrial small ribosomal subunit)|GO:0005840(ribosome)|GO:0042769(DNA damage response, detection of DNA damage)|GO:0043043(peptide biosynthetic process)
A_32_P23010	-0.73	0.72	down	3.68	4.41	1	1	NM_001042631	NM_001042631	NM_001042631	Hs.356460	ENST00000378887	THC2602608	644096	SDHAF1	succinate dehydrogenase complex assembly factor 1	Homo sapiens succinate dehydrogenase complex assembly factor 1 (SDHAF1), nuclear gene encoding mitochondrial protein, mRNA [NM_001042631]	chr19:36487032-36487091	hs|19q13.12	GO:0005739(mitochondrion)|GO:0005759(mitochondrial matrix)|GO:0016226(iron-sulfur cluster assembly)|GO:0034553(mitochondrial respiratory chain complex II assembly)
A_33_P3502315	-7.93	7.94	down	-6.64	1.29	1	1	NM_019095	NM_019095	NM_019095	Hs.224764	ENST00000452938	THC2480568	54675	CRLS1	cardiolipin synthase 1	Homo sapiens cardiolipin synthase 1 (CRLS1), transcript variant 1, mRNA [NM_019095]	chr20:6017895-6017954	hs|20p12.3	GO:0005739(mitochondrion)|GO:0005743(mitochondrial inner membrane)|GO:0008654(phospholipid biosynthetic process)|GO:0016020(membrane)|GO:0016021(integral to membrane)|GO:0016740(transferase activity)|GO:0016780(phosphotransferase activity, for other substituted phosphate groups)	00564:Glycerophospholipid metabolism|01100:Metabolic pathways
A_24_P175612	-0.9	0.9	down	3.44	4.34	0	1	NM_178858	NM_178858	NM_178858	Hs.44070	ENST00000459894	THC2463159	118980	SFXN2	sideroflexin 2	Homo sapiens sideroflexin 2 (SFXN2), mRNA [NM_178858]	chr10:104498374-104498433	hs|10q24.32	GO:0005739(mitochondrion)|GO:0005743(mitochondrial inner membrane)|GO:0008324(cation transmembrane transporter activity)|GO:0016020(membrane)|GO:0016021(integral to membrane)|GO:0055072(iron ion homeostasis)|GO:0055085(transmembrane transport)
A_33_P3292896	-0.57	0.57	down	5.86	6.43	1	1	NM_144579	NM_144579	NM_144579	Hs.368171	ENST00000463277	THC2774255	94097	SFXN5	sideroflexin 5	Homo sapiens sideroflexin 5 (SFXN5), nuclear gene encoding mitochondrial protein, mRNA [NM_144579]	chr2:73215461-73215402	hs|2p13.2	GO:0005739(mitochondrion)|GO:0005743(mitochondrial inner membrane)|GO:0008324(cation transmembrane transporter activity)|GO:0016020(membrane)|GO:0016021(integral to membrane)|GO:0055072(iron ion homeostasis)|GO:0055085(transmembrane transport)
A_23_P213718	-0.74	0.73	down	9.54	10.28	1	1	NM_014402	NM_014402	NM_014402	Hs.146602	ENST00000378665	THC2562893	27089	UQCRQ	ubiquinol-cytochrome c reductase, complex III subunit VII, 9.5kDa	Homo sapiens ubiquinol-cytochrome c reductase, complex III subunit VII, 9.5kDa (UQCRQ), nuclear gene encoding mitochondrial protein, mRNA [NM_014402]	chr5:132203295-132203354	hs|5q31.1	GO:0005739(mitochondrion)|GO:0005743(mitochondrial inner membrane)|GO:0006810(transport)|GO:0008121(ubiquinol-cytochrome-c reductase activity)|GO:0016020(membrane)|GO:0021539(subthalamus development)|GO:0021548(pons development)|GO:0021680(cerebellar Purkinje cell layer development)|GO:0021766(hippocampus development)|GO:0021794(thalamus development)|GO:0021854(hypothalamus development)|GO:002186…	00190:Oxidative phosphorylation|01100:Metabolic pathways|04260:Cardiac muscle contraction|05010:Alzheimer's disease|05012:Parkinson's disease|05016:Huntington's disease
A_23_P91814	-0.59	0.59	down	3.44	4.03	1	1	NM_017875	NM_017875	NM_017875	Hs.369615	ENST00000273158	THC2469232	54977	SLC25A38	solute carrier family 25, member 38	Homo sapiens solute carrier family 25, member 38 (SLC25A38), nuclear gene encoding mitochondrial protein, mRNA [NM_017875]	chr3:39438140-39438199	hs|3p22.1	GO:0005739(mitochondrion)|GO:0005743(mitochondrial inner membrane)|GO:0006783(heme biosynthetic process)|GO:0006810(transport)|GO:0016020(membrane)|GO:0016021(integral to membrane)|GO:0030218(erythrocyte differentiation)
A_23_P121396	-0.97	0.97	down	11.12	12.09	1	0	NM_145261	NM_145261	NM_145261	Hs.230601	ENST00000469657	THC2742909	131118	DNAJC19	DnaJ (Hsp40) homolog, subfamily C, member 19	Homo sapiens DnaJ (Hsp40) homolog, subfamily C, member 19 (DNAJC19), transcript variant 1, mRNA [NM_145261]	chr3:180702067-180702008	hs|3q26.33	GO:0005739(mitochondrion)|GO:0005743(mitochondrial inner membrane)|GO:0006457(protein folding)|GO:0006626(protein targeting to mitochondrion)|GO:0007601(visual perception)|GO:0015031(protein transport)|GO:0016020(membrane)|GO:0016021(integral to membrane)|GO:0031072(heat shock protein binding)|GO:0048806(genitalia development)
A_23_P25204	-1.3	1.29	down	3.56	4.86	1	1	NM_213611	NM_213611	NM_213611	Hs.290404	ENST00000549338	THC2542538	5250	SLC25A3	solute carrier family 25 (mitochondrial carrier; phosphate carrier), member 3	Homo sapiens solute carrier family 25 (mitochondrial carrier; phosphate carrier), member 3 (SLC25A3), nuclear gene encoding mitochondrial protein, transcript variant 3, mRNA [NM_213611]	chr12:98995317-98995376	hs|12q23.1	GO:0005739(mitochondrion)|GO:0005743(mitochondrial inner membrane)|GO:0005887(integral to plasma membrane)|GO:0006091(generation of precursor metabolites and energy)|GO:0006810(transport)|GO:0015293(symporter activity)|GO:0015320(phosphate carrier activity)|GO:0016020(membrane)
A_23_P257795	-0.59	0.58	down	2.29	2.88	1	1	NM_002488	NM_002488	NM_002488	Hs.534333	ENST00000502960	THC2536941	4695	NDUFA2	NADH dehydrogenase (ubiquinone) 1 alpha subcomplex, 2, 8kDa	Homo sapiens NADH dehydrogenase (ubiquinone) 1 alpha subcomplex, 2, 8kDa (NDUFA2), nuclear gene encoding mitochondrial protein, transcript variant 1, mRNA [NM_002488]	chr5:140025208-140025149	hs|5q31.3	GO:0005739(mitochondrion)|GO:0005743(mitochondrial inner membrane)|GO:0005747(mitochondrial respiratory chain complex I)|GO:0006120(mitochondrial electron transport, NADH to ubiquinone)|GO:0006810(transport)|GO:0008137(NADH dehydrogenase (ubiquinone) activity)|GO:0016020(membrane)|GO:0022904(respiratory electron transport chain)|GO:0031966(mitochondrial membrane)|GO:0070469(respiratory chain)	00190:Oxidative phosphorylation|01100:Metabolic pathways|05010:Alzheimer's disease|05012:Parkinson's disease|05016:Huntington's disease
A_23_P208540	-1.05	1.04	down	3.29	4.34	1	1	NM_004542	NM_004542	NM_004542	Hs.198269	ENST00000484103	THC2490320	4696	NDUFA3	NADH dehydrogenase (ubiquinone) 1 alpha subcomplex, 3, 9kDa	Homo sapiens NADH dehydrogenase (ubiquinone) 1 alpha subcomplex, 3, 9kDa (NDUFA3), mRNA [NM_004542]	chr19:54609251-54609310	hs|19q13.42	GO:0005739(mitochondrion)|GO:0005743(mitochondrial inner membrane)|GO:0005747(mitochondrial respiratory chain complex I)|GO:0006120(mitochondrial electron transport, NADH to ubiquinone)|GO:0006810(transport)|GO:0008137(NADH dehydrogenase (ubiquinone) activity)|GO:0016020(membrane)|GO:0016021(integral to membrane)|GO:0022904(respiratory electron transport chain)|GO:0070469(respiratory chain)	00190:Oxidative phosphorylation|01100:Metabolic pathways|05010:Alzheimer's disease|05012:Parkinson's disease|05016:Huntington's disease
A_24_P154006	-0.56	0.57	down	6.02	6.58	1	1	NM_005005	NM_005005	NM_005005	Hs.15977	ENST00000518657	THC2573104	4715	NDUFB9	NADH dehydrogenase (ubiquinone) 1 beta subcomplex, 9, 22kDa	Homo sapiens NADH dehydrogenase (ubiquinone) 1 beta subcomplex, 9, 22kDa (NDUFB9), nuclear gene encoding mitochondrial protein, mRNA [NM_005005]	chr8:125562088-125562147	hs|8q24.13	GO:0005739(mitochondrion)|GO:0005743(mitochondrial inner membrane)|GO:0005747(mitochondrial respiratory chain complex I)|GO:0006120(mitochondrial electron transport, NADH to ubiquinone)|GO:0006810(transport)|GO:0007605(sensory perception of sound)|GO:0008137(NADH dehydrogenase (ubiquinone) activity)|GO:0016020(membrane)|GO:0022904(respiratory electron transport chain)|GO:0070469(respiratory chain)	00190:Oxidative phosphorylation|01100:Metabolic pathways|05010:Alzheimer's disease|05012:Parkinson's disease|05016:Huntington's disease
A_24_P38754	-0.78	0.78	down	4.88	5.66	0	1	NM_018464	NM_018464	NM_018464	Hs.370102	ENST00000333926	THC2653921	55847	CISD1	CDGSH iron sulfur domain 1	Homo sapiens CDGSH iron sulfur domain 1 (CISD1), mRNA [NM_018464]	chr10:60048636-60048695	hs|10q21.1	GO:0005739(mitochondrion)|GO:0005741(mitochondrial outer membrane)|GO:0016020(membrane)|GO:0016021(integral to membrane)|GO:0043457(regulation of cellular respiration)|GO:0046872(metal ion binding)|GO:0051537(2 iron, 2 sulfur cluster binding)
A_24_P30923	-0.69	0.7	down	7.58	8.27	0	1	NM_003498	NM_003498	NM_003498	Hs.618526	ENST00000329565	THC2468698	8303	SNN	stannin	Homo sapiens stannin (SNN), mRNA [NM_003498]	chr16:11772637-11772696	hs|16p13.13	GO:0005739(mitochondrion)|GO:0005741(mitochondrial outer membrane)|GO:0006950(response to stress)|GO:0009628(response to abiotic stimulus)|GO:0016020(membrane)|GO:0016021(integral to membrane)
A_23_P411806	-0.64	0.64	down	11.07	11.71	1	1	NM_080546	NM_080546	NM_080546	Hs.573495	ENST00000343170	THC2606145	23446	SLC44A1	solute carrier family 44, member 1	Homo sapiens solute carrier family 44, member 1 (SLC44A1), mRNA [NM_080546]	chr9:108136938-108136997	hs|9q31.1	GO:0005739(mitochondrion)|GO:0005741(mitochondrial outer membrane)|GO:0005886(plasma membrane)|GO:0015220(choline transmembrane transporter activity)|GO:0015871(choline transport)|GO:0016021(integral to membrane)|GO:0055085(transmembrane transport)
A_23_P170901	-1.02	1.01	down	3.79	4.81	0	1	NM_152410	NM_152410	NM_152410	Hs.25791	ENST00000545186	THC2691532	135138	PACRG	PARK2 co-regulated	Homo sapiens PARK2 co-regulated (PACRG), transcript variant 1, mRNA [NM_152410]	chr6:163510375-163510434	hs|6q26	GO:0005739(mitochondrion)
A_23_P145817	-0.63	0.63	down	6.12	6.75	1	0	NM_138446	NM_138446	NM_138446	Hs.87385	ENST00000476623	THC2464694	115416	C7orf30	chromosome 7 open reading frame 30	Homo sapiens chromosome 7 open reading frame 30 (C7orf30), mRNA [NM_138446]	chr7:23349002-23349061	hs|7p15.3	GO:0005739(mitochondrion)
A_23_P131526	-2.15	2.14	down	1.79	3.94	0	1	NM_024520	NM_024520	NM_024520	Hs.154494	ENST00000295079	THC2464804	79568	C2orf47	chromosome 2 open reading frame 47	Homo sapiens chromosome 2 open reading frame 47 (C2orf47), mRNA [NM_024520]	chr2:200826633-200828496	hs|2q33.1	GO:0005739(mitochondrion)
A_33_P3394615	-0.87	0.87	down	1.79	2.66	1	1	NM_023934	NM_023934	NM_023934	Hs.356050	ENST00000475165	THC2543179	65991	FUNDC2	FUN14 domain containing 2	Homo sapiens FUN14 domain containing 2 (FUNDC2), mRNA [NM_023934]	chrX:154261768-154261827	hs|Xq28	GO:0005739(mitochondrion)
A_23_P259333	-0.59	0.58	down	2.29	2.88	1	1	NM_016487	NM_016487	NM_016487	Hs.486084	ENST00000443043	THC2472865	51250	C6orf203	chromosome 6 open reading frame 203	Homo sapiens chromosome 6 open reading frame 203 (C6orf203), transcript variant 1, mRNA [NM_016487]	chr6:107365527-107372310	hs|6q21	GO:0005739(mitochondrion)
A_33_P3423600	-0.77	0.77	down	8.62	9.39	1	1	NM_001039842	NM_001039842	NM_001039842	Hs.655241	ENST00000374741	THC2684553	339229	C17orf90	chromosome 17 open reading frame 90	Homo sapiens chromosome 17 open reading frame 90 (C17orf90), mRNA [NM_001039842]	chr17:79632155-79632096	hs|17q25.3	GO:0005739(mitochondrion)
A_23_P362183	-1.55	1.54	down	2.29	3.84	1	1	NM_173551	NM_173551	NM_173551	Hs.406890	ENST00000540940	THC2670312	203286	ANKS6	ankyrin repeat and sterile alpha motif domain containing 6	Homo sapiens ankyrin repeat and sterile alpha motif domain containing 6 (ANKS6), mRNA [NM_173551]	chr9:101494363-101494304	hs|9q22.33	GO:0005737(cytoplasm)|GO:0042803(protein homodimerization activity)
A_23_P152727	-0.67	0.67	down	7.99	8.66	1	1	NM_014798	NM_014798	NM_014798	Hs.514242	ENST00000421073	THC2467195	9842	PLEKHM1	pleckstrin homology domain containing, family M (with RUN domain) member 1	Homo sapiens pleckstrin homology domain containing, family M (with RUN domain) member 1 (PLEKHM1), transcript variant 1, mRNA [NM_014798]	chr17:43513358-43513299	hs|17q21.31	GO:0005737(cytoplasm)|GO:0035556(intracellular signal transduction)|GO:0046872(metal ion binding)
A_24_P225518	-1.27	1.27	down	1.79	3.06	1	1	NM_001029885	NM_001029885	NM_001029885	Hs.515689	ENST00000488011	THC2638395	80772	GLTPD1	glycolipid transfer protein domain containing 1	Homo sapiens glycolipid transfer protein domain containing 1 (GLTPD1), mRNA [NM_001029885]	chr1:1262622-1262681	hs|1p36.33	GO:0005737(cytoplasm)|GO:0017089(glycolipid transporter activity)|GO:0051861(glycolipid binding)
A_24_P354615	-1	1	down	0	1	1	1	NM_001040446	NM_001040446	NM_001040446	Hs.481836	ENST00000382142	THC2493108	54545	MTMR12	myotubularin related protein 12	Homo sapiens myotubularin related protein 12 (MTMR12), mRNA [NM_001040446]	chr5:32227906-32227847	hs|5p13.3	GO:0005737(cytoplasm)|GO:0016791(phosphatase activity)
A_33_P3257538	-2.17	2.17	down	3.68	5.85	1	1	NM_001083612	NM_001083612	NM_001083612	Hs.307962	ENST00000360519	THC2655629	123688	AGPHD1	aminoglycoside phosphotransferase domain containing 1	Homo sapiens aminoglycoside phosphotransferase domain containing 1 (AGPHD1), transcript variant 2, mRNA [NM_001083612]	chr15:78807389-78807448	hs|15q25.1	GO:0005737(cytoplasm)|GO:0016301(kinase activity)
A_33_P3343957	-0.84	0.84	down	2.29	3.13	0	1	NM_015252	NM_015252	NM_015252	Hs.271667	ENST00000405015	THC2750737	23301	EHBP1	EH domain binding protein 1	Homo sapiens EH domain binding protein 1 (EHBP1), transcript variant 1, mRNA [NM_015252]	chr2:63272576-63272635	hs|2p15	GO:0005737(cytoplasm)|GO:0016020(membrane)
A_33_P3251989	-2	2	down	1.29	3.29	1	1	NM_014171	NM_014171	NM_014171	Hs.133998	ENST00000486447	THC2461083	9419	CRIPT	cysteine-rich PDZ-binding protein	Homo sapiens cysteine-rich PDZ-binding protein (CRIPT), mRNA [NM_014171]	chr2:46851950-46852009	hs|2p21	GO:0005737(cytoplasm)|GO:0014069(postsynaptic density)|GO:0030054(cell junction)|GO:0030165(PDZ domain binding)|GO:0031122(cytoplasmic microtubule organization)|GO:0042995(cell projection)|GO:0043025(neuronal cell body)|GO:0043197(dendritic spine)|GO:0043198(dendritic shaft)|GO:0045184(establishment of protein localization)|GO:0045202(synapse)
A_23_P134085	-6.64	6.64	down	-6.64	0	0	1	NM_173515	NM_173515	NM_173515	Hs.16064	ENST00000367213	THC2470615	154043	CNKSR3	CNKSR family member 3	Homo sapiens CNKSR family member 3 (CNKSR3), mRNA [NM_173515]	chr6:154726608-154726549	hs|6q25.2	GO:0005737(cytoplasm)|GO:0009966(regulation of signal transduction)|GO:0010765(positive regulation of sodium ion transport)|GO:0016020(membrane)|GO:0033137(negative regulation of peptidyl-serine phosphorylation)|GO:0070373(negative regulation of ERK1 and ERK2 cascade)
A_23_P156562	-0.62	0.62	down	6.29	6.91	0	1	NM_206922	NM_206922	NM_206922	Hs.653165	ENST00000451294	THC2583651	401262	CRIP3	cysteine-rich protein 3	Homo sapiens cysteine-rich protein 3 (CRIP3), mRNA [NM_206922]	chr6:43273423-43273364	hs|6p21.1	GO:0005737(cytoplasm)|GO:0008270(zinc ion binding)|GO:0046872(metal ion binding)
A_23_P250054	-2.88	2.88	down	0	2.88	0	1	NM_022064	NM_022064	NM_022064	Hs.553723	ENST00000497099	NP1163141	63891	RNF123	ring finger protein 123	Homo sapiens ring finger protein 123 (RNF123), mRNA [NM_022064]	chr3:49758085-49758290	hs|3p21.31	GO:0005737(cytoplasm)|GO:0008270(zinc ion binding)|GO:0016874(ligase activity)|GO:0046872(metal ion binding)
A_23_P114689	-1	1	down	0	1	1	0	NM_017707	NM_017707	NM_017707	Hs.437379	ENST00000336689	NP181772	55616	ASAP3	ArfGAP with SH3 domain, ankyrin repeat and PH domain 3	Homo sapiens ArfGAP with SH3 domain, ankyrin repeat and PH domain 3 (ASAP3), transcript variant 1, mRNA [NM_017707]	chr1:23755346-23755287	hs|1p36.12	GO:0005737(cytoplasm)|GO:0008060(ARF GTPase activator activity)|GO:0008270(zinc ion binding)|GO:0032312(regulation of ARF GTPase activity)|GO:0046872(metal ion binding)	04144:Endocytosis|04666:Fc gamma R-mediated phagocytosis
A_23_P66891	-1.15	1.14	down	2.29	3.44	1	0	NM_012121	NM_012121	NM_012121	Hs.3903	ENST00000335793	THC2469988	23580	CDC42EP4	CDC42 effector protein (Rho GTPase binding) 4	Homo sapiens CDC42 effector protein (Rho GTPase binding) 4 (CDC42EP4), mRNA [NM_012121]	chr17:71280269-71280210	hs|17q25.1	GO:0005737(cytoplasm)|GO:0007266(Rho protein signal transduction)|GO:0008360(regulation of cell shape)|GO:0012505(endomembrane system)|GO:0015629(actin cytoskeleton)|GO:0015630(microtubule cytoskeleton)|GO:0016020(membrane)|GO:0017049(GTP-Rho binding)|GO:0031274(positive regulation of pseudopodium assembly)
A_23_P428298	-0.87	0.87	down	1.79	2.66	0	1	NM_173561	NM_173561	NM_173561	Hs.158357	ENST00000244565	THC2477820	222643	UNC5CL	unc-5 homolog C (C. elegans)-like	Homo sapiens unc-5 homolog C (C. elegans)-like (UNC5CL), mRNA [NM_173561]	chr6:40994949-40994890	hs|6p21.1	GO:0005737(cytoplasm)|GO:0007165(signal transduction)|GO:0016020(membrane)|GO:0016021(integral to membrane)
A_33_P3348159	-2.39	2.39	down	1.79	4.18	1	1	NM_001145354	NM_001145354	NM_001145354	Hs.44693	ENST00000388758	THC2462282	4289	MKLN1	muskelin 1, intracellular mediator containing kelch motifs	Homo sapiens muskelin 1, intracellular mediator containing kelch motifs (MKLN1), transcript variant 1, mRNA [NM_001145354]	chr7:131172662-131172721	hs|7q32.3	GO:0005737(cytoplasm)|GO:0007165(signal transduction)
A_23_P40821	-0.77	0.77	down	2.29	3.06	0	1	NM_032383	NM_032383	NM_032383	Hs.591311	ENST00000460822	THC2617939	84343	HPS3	Hermansky-Pudlak syndrome 3	Homo sapiens Hermansky-Pudlak syndrome 3 (HPS3), mRNA [NM_032383]	chr3:148890246-148890304	hs|3q24	GO:0005737(cytoplasm)|GO:0006996(organelle organization)|GO:0043473(pigmentation)
A_23_P47614	-0.63	0.63	down	2.66	3.29	0	1	NM_003311	NM_003311	NM_003311	Hs.154036	ENST00000314222	THC2463112	7262	PHLDA2	pleckstrin homology-like domain, family A, member 2	Homo sapiens pleckstrin homology-like domain, family A, member 2 (PHLDA2), mRNA [NM_003311]	chr11:2949755-2949696	hs|11p15.4	GO:0005737(cytoplasm)|GO:0006915(apoptosis)|GO:0009887(organ morphogenesis)|GO:0016020(membrane)
A_23_P36305	-0.81	0.81	down	5.51	6.32	1	1	NM_033388	NM_033388	NM_033388	Hs.653186	ENST00000536995	THC2494679	89849	ATG16L2	ATG16 autophagy related 16-like 2 (S. cerevisiae)	Homo sapiens ATG16 autophagy related 16-like 2 (S. cerevisiae) (ATG16L2), mRNA [NM_033388]	chr11:72540556-72540615	hs|11q13.4	GO:0005737(cytoplasm)|GO:0006914(autophagy)|GO:0015031(protein transport)
A_23_P50081	-1	1	down	1.29	2.29	1	1	NM_014214	NM_014214	NM_014214	Hs.367992	ENST00000269159	THC2602961	3613	IMPA2	inositol(myo)-1(or 4)-monophosphatase 2	Homo sapiens inositol(myo)-1(or 4)-monophosphatase 2 (IMPA2), mRNA [NM_014214]	chr18:12030648-12030707	hs|18p11.21	GO:0005737(cytoplasm)|GO:0006796(phosphate metabolic process)|GO:0007165(signal transduction)|GO:0008934(inositol-1(or 4)-monophosphatase activity)|GO:0016787(hydrolase activity)|GO:0042803(protein homodimerization activity)|GO:0046855(inositol phosphate dephosphorylation)|GO:0046872(metal ion binding)	00562:Inositol phosphate metabolism|01100:Metabolic pathways|04070:Phosphatidylinositol signaling system
A_33_P3258510	-0.77	0.77	down	2.29	3.06	1	1	NM_007260	NM_007260	NM_007260	Hs.533479	ENST00000374505	NP1210509	11313	LYPLA2	lysophospholipase II	Homo sapiens lysophospholipase II (LYPLA2), mRNA [NM_007260]	chr1:24121176-24121235	hs|1p36.11	GO:0005737(cytoplasm)|GO:0006629(lipid metabolic process)|GO:0006631(fatty acid metabolic process)|GO:0016787(hydrolase activity)	00564:Glycerophospholipid metabolism
A_23_P217367	-1	1	down	0	1	1	1	NM_052936	NM_052936	NM_052936	Hs.8763	ENST00000372254	THC2480778	115201	ATG4A	ATG4 autophagy related 4 homolog A (S. cerevisiae)	Homo sapiens ATG4 autophagy related 4 homolog A (S. cerevisiae) (ATG4A), transcript variant 1, mRNA [NM_052936]	chrX:107397546-107397605	hs|Xq22.3	GO:0005737(cytoplasm)|GO:0006508(proteolysis)|GO:0006914(autophagy)|GO:0008233(peptidase activity)|GO:0008234(cysteine-type peptidase activity)|GO:0015031(protein transport)	04140:Regulation of autophagy
A_23_P111005	-1.29	1.29	down	0	1.29	1	0	NM_015388	NM_015388	NM_015388	Hs.440950	ENST00000259737	NP1187919	25844	YIPF3	Yip1 domain family, member 3	Homo sapiens Yip1 domain family, member 3 (YIPF3), mRNA [NM_015388]	chr6:43479845-43479786	hs|6p21.1	GO:0005737(cytoplasm)|GO:0005886(plasma membrane)|GO:0016021(integral to membrane)|GO:0030133(transport vesicle)|GO:0030154(cell differentiation)
A_33_P3418000	-1	1	down	0	1	1	1	NM_001085399	NM_001085399	NM_001085399	Hs.283378	ENST00000314117	THC2475902	768211	RELL1	RELT-like 1	Homo sapiens RELT-like 1 (RELL1), transcript variant 2, mRNA [NM_001085399]	chr4:37592482-37592423	hs|4p14	GO:0005737(cytoplasm)|GO:0005886(plasma membrane)|GO:0015630(microtubule cytoskeleton)|GO:0016021(integral to membrane)
A_23_P418015	-1.1	1.1	down	4.88	5.98	1	1	NM_014268	NM_014268	NM_014268	Hs.532824	ENST00000538170	THC2469520	10982	MAPRE2	microtubule-associated protein, RP/EB family, member 2	Homo sapiens microtubule-associated protein, RP/EB family, member 2 (MAPRE2), transcript variant 1, mRNA [NM_014268]	chr18:32721368-32721427	hs|18q12.2	GO:0005737(cytoplasm)|GO:0005874(microtubule)|GO:0007049(cell cycle)|GO:0007067(mitosis)|GO:0007165(signal transduction)|GO:0008017(microtubule binding)|GO:0008283(cell proliferation)|GO:0015630(microtubule cytoskeleton)|GO:0051301(cell division)
A_23_P380298	-6.64	6.64	down	-6.64	0	0	1	NM_014731	NM_014731	NM_014731	Hs.90232	ENST00000337576	THC2464754	9762	ProSAPiP1	ProSAPiP1 protein	Homo sapiens ProSAPiP1 protein (ProSAPiP1), mRNA [NM_014731]	chr20:3143868-3143809	hs|20p13	GO:0005737(cytoplasm)|GO:0005856(cytoskeleton)|GO:0005886(plasma membrane)|GO:0014069(postsynaptic density)|GO:0030054(cell junction)|GO:0030165(PDZ domain binding)|GO:0043197(dendritic spine)|GO:0043621(protein self-association)|GO:0045202(synapse)|GO:0045211(postsynaptic membrane)|GO:0051260(protein homooligomerization)
A_24_P924862	-1.37	1.37	down	2.66	4.03	0	1	NM_213589	NM_213589	NM_213589	Hs.471162	ENST00000319170	THC2491888	65059	RAPH1	Ras association (RalGDS/AF-6) and pleckstrin homology domains 1	Homo sapiens Ras association (RalGDS/AF-6) and pleckstrin homology domains 1 (RAPH1), transcript variant 1, mRNA [NM_213589]	chr2:204298760-204298701	hs|2q33.2	GO:0005737(cytoplasm)|GO:0005856(cytoskeleton)|GO:0005886(plasma membrane)|GO:0007160(cell-matrix adhesion)|GO:0007165(signal transduction)|GO:0030027(lamellipodium)|GO:0030175(filopodium)
A_24_P141214	-1.65	1.64	down	1.79	3.44	1	1	NM_198194	NM_198194	NM_198194	Hs.253903	ENST00000286713	THC2511522	2040	STOM	stomatin	Homo sapiens stomatin (STOM), transcript variant 2, mRNA [NM_198194]	chr9:124101935-124101876	hs|9q33.2	GO:0005737(cytoplasm)|GO:0005856(cytoskeleton)|GO:0005886(plasma membrane)|GO:0005887(integral to plasma membrane)|GO:0042470(melanosome)|GO:0045121(membrane raft)|GO:0051260(protein homooligomerization)
A_23_P162596	-2.66	2.66	down	0	2.66	1	0	NM_022496	NM_022496	NM_022496	Hs.115088	ENST00000188312	THC2519245	64431	ACTR6	ARP6 actin-related protein 6 homolog (yeast)	Homo sapiens ARP6 actin-related protein 6 homolog (yeast) (ACTR6), mRNA [NM_022496]	chr12:100618004-100618063	hs|12q23.1	GO:0005737(cytoplasm)|GO:0005856(cytoskeleton)
A_33_P3291776	-0.84	0.84	down	2.29	3.13	1	1	NM_018946	NM_018946	NM_018946	Hs.522310	ENST00000461452	THC2504236	54187	NANS	N-acetylneuraminic acid synthase	Homo sapiens N-acetylneuraminic acid synthase (NANS), mRNA [NM_018946]	chr9:100845266-100845325	hs|9q22.33	GO:0005737(cytoplasm)|GO:0005829(cytosol)|GO:0008781(N-acylneuraminate cytidylyltransferase activity)|GO:0009103(lipopolysaccharide biosynthetic process)|GO:0016051(carbohydrate biosynthetic process)|GO:0016740(transferase activity)|GO:0047444(N-acylneuraminate-9-phosphate synthase activity)|GO:0050462(N-acetylneuraminate synthase activity)	00520:Amino sugar and nucleotide sugar metabolism|01100:Metabolic pathways
A_24_P107336	-0.71	0.7	down	5.07	5.78	1	1	NM_052875	NM_052875	NM_052875	Hs.334684	ENST00000281187	THC2468521	112936	VPS26B	vacuolar protein sorting 26 homolog B (S. pombe)	Homo sapiens vacuolar protein sorting 26 homolog B (S. pombe) (VPS26B), mRNA [NM_052875]	chr11:134117288-134117347	hs|11q25	GO:0005737(cytoplasm)|GO:0005829(cytosol)|GO:0007034(vacuolar transport)|GO:0015031(protein transport)|GO:0016020(membrane)|GO:0030904(retromer complex)
A_23_P14464	-0.59	0.58	down	2.29	2.88	1	1	NM_006544	NM_006544	NM_006544	Hs.645295	ENST00000554011	THC2467864	10640	EXOC5	exocyst complex component 5	Homo sapiens exocyst complex component 5 (EXOC5), mRNA [NM_006544]	chr14:57675270-57675211	hs|14q22.3	GO:0005737(cytoplasm)|GO:0005829(cytosol)|GO:0006887(exocytosis)|GO:0006892(post-Golgi vesicle-mediated transport)|GO:0015031(protein transport)|GO:0047485(protein N-terminus binding)|GO:0048278(vesicle docking)
A_33_P3232006	-0.56	0.56	down	2.88	3.44	1	1	NM_014235	NM_014235	NM_014235	Hs.76480	ENST00000369660	THC2468338	8266	UBL4A	ubiquitin-like 4A	Homo sapiens ubiquitin-like 4A (UBL4A), mRNA [NM_014235]	chrX:153712300-153712241	hs|Xq28	GO:0005737(cytoplasm)|GO:0005829(cytosol)|GO:0006464(protein modification process)|GO:0006810(transport)|GO:0019787(small conjugating protein ligase activity)|GO:0071816(tail-anchored membrane protein insertion into ER membrane)|GO:0071818(BAT3 complex)
A_33_P3410296	-0.56	0.56	down	4.67	5.23	1	1	NM_006426	NM_006426	NM_006426	Hs.100058	ENST00000368629	THC2730511	10570	DPYSL4	dihydropyrimidinase-like 4	Homo sapiens dihydropyrimidinase-like 4 (DPYSL4), mRNA [NM_006426]	chr10:134018522-134018581	hs|10q26.3	GO:0005737(cytoplasm)|GO:0005829(cytosol)|GO:0006208(pyrimidine base catabolic process)|GO:0007399(nervous system development)|GO:0007411(axon guidance)|GO:0016812(hydrolase activity, acting on carbon-nitrogen (but not peptide) bonds, in cyclic amides)
A_23_P216549	-1.39	1.39	down	2.29	3.68	1	1	NM_014806	NM_014806	NM_014806	Hs.493796	ENST00000361226	THC2491293	9853	RUSC2	RUN and SH3 domain containing 2	Homo sapiens RUN and SH3 domain containing 2 (RUSC2), mRNA [NM_014806]	chr9:35561526-35561585	hs|9p13.3	GO:0005737(cytoplasm)|GO:0005829(cytosol)
A_24_P38143	-9.04	9.05	down	-6.64	2.4	1	1	NM_017651	NM_017651	NM_017651	Hs.386684	ENST00000457866	THC2462851	54806	AHI1	Abelson helper integration site 1	Homo sapiens Abelson helper integration site 1 (AHI1), transcript variant 2, mRNA [NM_017651]	chr6:135605470-135605411	hs|6q23.3	GO:0005737(cytoplasm)|GO:0005814(centriole)|GO:0005856(cytoskeleton)|GO:0005912(adherens junction)|GO:0005929(cilium)|GO:0005932(microtubule basal body)|GO:0016192(vesicle-mediated transport)|GO:0030054(cell junction)|GO:0031513(nonmotile primary cilium)|GO:0033365(protein localization to organelle)|GO:0060271(cilium morphogenesis)
A_23_P31873	-2.46	2.46	down	2.29	4.75	0	1	NM_001002814	NM_001002814	NM_001002814	Hs.191179	ENST00000330843	THC2491711	80223	RAB11FIP1	RAB11 family interacting protein 1 (class I)	Homo sapiens RAB11 family interacting protein 1 (class I) (RAB11FIP1), transcript variant 3, mRNA [NM_001002814]	chr8:37718295-37718236	hs|8p11.23	GO:0005737(cytoplasm)|GO:0005813(centrosome)|GO:0015031(protein transport)|GO:0016020(membrane)|GO:0030670(phagocytic vesicle membrane)|GO:0031410(cytoplasmic vesicle)|GO:0055037(recycling endosome)	04144:Endocytosis
A_33_P3274127	-1.29	1.29	down	0	1.29	0	1	NM_198572	NM_198572	NM_198572	Hs.97726	ENST00000377470	THC2477636	375686	SPATC1	spermatogenesis and centriole associated 1	Homo sapiens spermatogenesis and centriole associated 1 (SPATC1), transcript variant 1, mRNA [NM_198572]	chr8:145096210-145096269	hs|8q24.3	GO:0005737(cytoplasm)|GO:0005813(centrosome)|GO:0005856(cytoskeleton)|GO:0043015(gamma-tubulin binding)
A_23_P309967	-1	1	down	2.29	3.29	1	1	NM_032486	NM_032486	NM_032486	Hs.435941	ENST00000300087	THC2493458	84516	DCTN5	dynactin 5 (p25)	Homo sapiens dynactin 5 (p25) (DCTN5), transcript variant 1, mRNA [NM_032486]	chr16:23680321-23680380	hs|16p12.2	GO:0005737(cytoplasm)|GO:0005813(centrosome)|GO:0005856(cytoskeleton)|GO:0016740(transferase activity)	04962:Vasopressin-regulated water reabsorption
A_23_P43049	-0.9	0.9	down	2.66	3.56	1	1	NM_006571	NM_006571	NM_006571	Hs.158427	ENST00000522141	THC2624980	10671	DCTN6	dynactin 6	Homo sapiens dynactin 6 (DCTN6), mRNA [NM_006571]	chr8:30038065-30038124	hs|8p12	GO:0005737(cytoplasm)|GO:0005813(centrosome)|GO:0005856(cytoskeleton)|GO:0005869(dynactin complex)|GO:0016740(transferase activity)|GO:0045502(dynein binding)	04962:Vasopressin-regulated water reabsorption
A_23_P212284	-0.61	0.61	down	6.91	7.52	1	1	NM_015426	NM_015426	NM_015426	Hs.476306	ENST00000394970	THC2477136	25886	POC1A	POC1 centriolar protein homolog A (Chlamydomonas)	Homo sapiens POC1 centriolar protein homolog A (Chlamydomonas) (POC1A), transcript variant 1, mRNA [NM_015426]	chr3:52109513-52109454	hs|3p21.2	GO:0005737(cytoplasm)|GO:0005813(centrosome)|GO:0005814(centriole)|GO:0005856(cytoskeleton)|GO:0005932(microtubule basal body)|GO:0042995(cell projection)
A_23_P210379	-2.55	2.54	down	1.79	4.34	1	1	NM_175609	NM_175609	NM_175609	Hs.25584	ENST00000370275	THC2485755	55738	ARFGAP1	ADP-ribosylation factor GTPase activating protein 1	Homo sapiens ADP-ribosylation factor GTPase activating protein 1 (ARFGAP1), transcript variant 2, mRNA [NM_175609]	chr20:61920897-61920956	hs|20q13.33	GO:0005737(cytoplasm)|GO:0005794(Golgi apparatus)|GO:0005829(cytosol)|GO:0006890(retrograde vesicle-mediated transport, Golgi to ER)|GO:0008060(ARF GTPase activator activity)|GO:0008270(zinc ion binding)|GO:0015031(protein transport)|GO:0016044(cellular membrane organization)|GO:0016192(vesicle-mediated transport)|GO:0030660(Golgi-associated vesicle membrane)|GO:0032312(regulation of ARF GTPase a…	04144:Endocytosis
A_32_P118397	-1	1	down	1.29	2.29	1	1	NM_001039372	NM_001039372	NM_001039372	Hs.443169	ENST00000394468	NP707534	253012	HEPACAM2	HEPACAM family member 2	Homo sapiens HEPACAM family member 2 (HEPACAM2), transcript variant 1, mRNA [NM_001039372]	chr7:92818337-92818278	hs|7q21.3	GO:0005737(cytoplasm)|GO:0005794(Golgi apparatus)|GO:0005819(spindle)|GO:0005856(cytoskeleton)|GO:0016020(membrane)|GO:0016021(integral to membrane)
A_33_P3372466	-9.04	9.05	down	-6.64	2.4	1	1	NM_138501	NM_138501	NM_138501	Hs.515642	ENST00000444365	NP1189090	9524	TECR	trans-2,3-enoyl-CoA reductase	Homo sapiens trans-2,3-enoyl-CoA reductase (TECR), transcript variant 1, mRNA [NM_138501]	chr19:14675604-14675663	hs|19p13.12	GO:0005737(cytoplasm)|GO:0005783(endoplasmic reticulum)|GO:0005789(endoplasmic reticulum membrane)|GO:0016020(membrane)|GO:0016021(integral to membrane)|GO:0016627(oxidoreductase activity, acting on the CH-CH group of donors)|GO:0019166(trans-2-enoyl-CoA reductase (NADPH) activity)|GO:0019432(triglyceride biosynthetic process)|GO:0030176(integral to endoplasmic reticulum membrane)|GO:0030497(fatt…	01040:Biosynthesis of unsaturated fatty acids
A_23_P350574	-2.05	2.04	down	1.79	3.84	0	1	NM_001002901	NM_001002901	NM_001002901	Hs.517422	ENST00000495397	THC2481947	127943	FCRLB	Fc receptor-like B	Homo sapiens Fc receptor-like B (FCRLB), mRNA [NM_001002901]	chr1:161697713-161697772	hs|1q23.3	GO:0005737(cytoplasm)|GO:0005783(endoplasmic reticulum)
A_33_P3239736	-1.89	1.89	down	1.79	3.68	1	1	NM_019045	NM_019045	NM_019045	Hs.98510	ENST00000371822	NP500826	54521	WDR44	WD repeat domain 44	Homo sapiens WD repeat domain 44 (WDR44), transcript variant 1, mRNA [NM_019045]	chrX:117577590-117577649	hs|Xq24	GO:0005737(cytoplasm)|GO:0005768(endosome)|GO:0005794(Golgi apparatus)|GO:0005829(cytosol)|GO:0005874(microtubule)|GO:0010008(endosome membrane)|GO:0016020(membrane)|GO:0017137(Rab GTPase binding)|GO:0030334(regulation of cell migration)|GO:0048471(perinuclear region of cytoplasm)
A_23_P31116	-1.29	1.28	down	4.61	5.9	1	1	NM_018473	NM_018473	NM_018473	Hs.727546	ENST00000476436	THC2463222	55856	ACOT13	acyl-CoA thioesterase 13	Homo sapiens acyl-CoA thioesterase 13 (ACOT13), transcript variant 1, mRNA [NM_018473]	chr6:24701794-24701853	hs|6p22.3	GO:0005737(cytoplasm)|GO:0005739(mitochondrion)|GO:0016787(hydrolase activity)|GO:0047617(acyl-CoA hydrolase activity)|GO:0051289(protein homotetramerization)
A_33_P3352449	-2.66	2.66	down	0	2.66	1	1	NM_019041	NM_019041	NM_019041	Hs.225836	ENST00000448646	THC2670641	54516	MTRF1L	mitochondrial translational release factor 1-like	Homo sapiens mitochondrial translational release factor 1-like (MTRF1L), nuclear gene encoding mitochondrial protein, transcript variant 1, mRNA [NM_019041]	chr6:153311110-153311051	hs|6q25.2	GO:0005737(cytoplasm)|GO:0005739(mitochondrion)|GO:0006415(translational termination)|GO:0016149(translation release factor activity, codon specific)
A_33_P3241081	-0.66	0.66	down	1.29	1.95	0	1	NM_152763	NM_152763	NM_152763	Hs.729441	ENST00000357393	NP1246701	254268	AKNAD1	AKNA domain containing 1	Homo sapiens AKNA domain containing 1 (AKNAD1), mRNA [NM_152763]	chr1:109366052-109365993	hs|1p13.3	GO:0005737(cytoplasm)
A_23_P336198	-0.84	0.84	down	2.29	3.13	1	1	NM_138426	NM_138426	NM_138426	Hs.131673	ENST00000482540	THC2601241	113263	GLCCI1	glucocorticoid induced transcript 1	Homo sapiens glucocorticoid induced transcript 1 (GLCCI1), mRNA [NM_138426]	chr7:8128578-8128637	hs|7p21.3	GO:0005737(cytoplasm)
A_23_P141146	-6.64	6.64	down	-6.64	0	0	1	NM_032875	NM_032875	NM_032875	Hs.462946	ENST00000264658	THC2474412	84961	FBXL20	F-box and leucine-rich repeat protein 20	Homo sapiens F-box and leucine-rich repeat protein 20 (FBXL20), transcript variant 1, mRNA [NM_032875]	chr17:37417070-37417011	hs|17q12	GO:0005737(cytoplasm)
A_32_P88635	-7.64	7.64	down	-6.64	1	1	1	NM_032264	NM_032264	NM_032264	Hs.325422	ENST00000318249	THC2474340	84224	NBPF3	neuroblastoma breakpoint family, member 3	Homo sapiens neuroblastoma breakpoint family, member 3 (NBPF3), mRNA [NM_032264]	chr1:21810710-21810769	hs|1p36.12	GO:0005737(cytoplasm)
A_33_P3808996	-0.65	0.65	down	3.94	4.59	1	1	NM_023071	NM_023071	NM_023071	Hs.654826	ENST00000552918	THC2462683	65244	SPATS2	spermatogenesis associated, serine-rich 2	Homo sapiens spermatogenesis associated, serine-rich 2 (SPATS2), mRNA [NM_023071]	chr12:49920593-49920652	hs|12q13.12	GO:0005737(cytoplasm)
A_33_P3215906	-10.43	10.44	down	-6.64	3.79	1	1	NM_001039703	NM_001039703	NM_001039703	Hs.714127	ENST00000414710	THC2551804	100132406	NBPF10	neuroblastoma breakpoint family, member 10	Homo sapiens neuroblastoma breakpoint family, member 10 (NBPF10), mRNA [NM_001039703]	chr1:145298306-145298365	hs|1q21.1	GO:0005737(cytoplasm)
A_33_P3291176	-8.93	8.94	down	-6.64	2.29	0	1	NM_001017921	NM_001017921	NM_001017921	Hs.620821	ENST00000339485	NP1158993	400673	VMAC	vimentin-type intermediate filament associated coiled-coil protein	Homo sapiens vimentin-type intermediate filament associated coiled-coil protein (VMAC), mRNA [NM_001017921]	chr19:5910197-5910256	hs|19p13.3	GO:0005737(cytoplasm)
A_33_P3264121	-1	1	down	2.29	3.29	1	1	NM_004607	NM_004607	NM_004607	Hs.291212	ENST00000518338	THC2630648	6902	TBCA	tubulin folding cofactor A	Homo sapiens tubulin folding cofactor A (TBCA), mRNA [NM_004607]	chr5:76987202-76987143	hs|5q14.1	GO:0005730(nucleolus)|GO:0005737(cytoplasm)|GO:0005874(microtubule)|GO:0006457(protein folding)|GO:0007021(tubulin complex assembly)|GO:0007023(post-chaperonin tubulin folding pathway)|GO:0015630(microtubule cytoskeleton)|GO:0044267(cellular protein metabolic process)|GO:0051082(unfolded protein binding)|GO:0051084(de novo' posttranslational protein folding)|GO:0051087(chaperone binding)
A_24_P206758	-0.66	0.66	down	7.01	7.67	1	1	NM_013306	NM_013306	NM_013306	Hs.80132	ENST00000526702	THC2463687	29907	SNX15	sorting nexin 15	Homo sapiens sorting nexin 15 (SNX15), transcript variant A, mRNA [NM_013306]	chr11:64807396-64807455	hs|11q13.1	GO:0005730(nucleolus)|GO:0005737(cytoplasm)|GO:0005829(cytosol)|GO:0006886(intracellular protein transport)|GO:0007154(cell communication)|GO:0008289(lipid binding)|GO:0008565(protein transporter activity)|GO:0016020(membrane)|GO:0030659(cytoplasmic vesicle membrane)|GO:0031410(cytoplasmic vesicle)|GO:0035091(phosphatidylinositol binding)
A_23_P416036	-1.37	1.37	down	1.29	2.66	1	1	NM_017518	NM_017518	NM_017518	Hs.170835	ENST00000437046	NP1214666	55559	HAUS7	HAUS augmin-like complex, subunit 7	Homo sapiens HAUS augmin-like complex, subunit 7 (HAUS7), mRNA [NM_017518]	chrX:152719858-152713315	hs|Xq28	GO:0005730(nucleolus)|GO:0005737(cytoplasm)|GO:0005813(centrosome)|GO:0005819(spindle)|GO:0005856(cytoskeleton)|GO:0005874(microtubule)|GO:0005886(plasma membrane)|GO:0007049(cell cycle)|GO:0007067(mitosis)|GO:0031996(thioesterase binding)|GO:0051225(spindle assembly)|GO:0051297(centrosome organization)|GO:0051301(cell division)|GO:0070652(HAUS complex)
A_23_P209944	-0.56	0.56	down	2.88	3.44	0	1	NM_017750	NM_017750	NM_017750	Hs.440401	ENST00000263854	THC2493883	54884	RETSAT	retinol saturase (all-trans-retinol 13,14-reductase)	Homo sapiens retinol saturase (all-trans-retinol 13,14-reductase) (RETSAT), mRNA [NM_017750]	chr2:85569931-85569872	hs|2p11.2	GO:0005640(nuclear outer membrane)|GO:0005783(endoplasmic reticulum)|GO:0005789(endoplasmic reticulum membrane)|GO:0009055(electron carrier activity)|GO:0016020(membrane)|GO:0016491(oxidoreductase activity)|GO:0031965(nuclear membrane)|GO:0042572(retinol metabolic process)|GO:0051786(all-trans-retinol 13,14-reductase activity)|GO:0055114(oxidation-reduction process)	00830:Retinol metabolism
A_33_P3299170	-1.27	1.27	down	1.79	3.06	1	1	NM_201412	NM_201412	NM_201412	Hs.16803	ENST00000490762	THC2509534	55692	LUC7L	LUC7-like (S. cerevisiae)	Homo sapiens LUC7-like (S. cerevisiae) (LUC7L), transcript variant 2, mRNA [NM_201412]	chr16:239053-238994	hs|16p13.3	GO:0005634(nucleus)|GO:0045843(negative regulation of striated muscle tissue development)|GO:0046872(metal ion binding)|GO:0050733(RS domain binding)
A_33_P3294449	-1	1	down	0	1	1	1	NM_001017977	NM_001017977	NM_001017977	Hs.435741	ENST00000470721	THC2547575	55827	DCAF6	DDB1 and CUL4 associated factor 6	Homo sapiens DDB1 and CUL4 associated factor 6 (DCAF6), transcript variant 2, mRNA [NM_001017977]	chr1:167973948-167974007	hs|1q24.2	GO:0005634(nucleus)|GO:0016567(protein ubiquitination)|GO:0030374(ligand-dependent nuclear receptor transcription coactivator activity)|GO:0045944(positive regulation of transcription from RNA polymerase II promoter)|GO:0080008(CUL4 RING ubiquitin ligase complex)
A_33_P3355055	-0.6	0.6	down	6.19	6.79	1	1	NM_001002251	NM_001002251	NM_001002251	Hs.103561	ENST00000442210	NP434144	51329	ARL6IP4	ADP-ribosylation-like factor 6 interacting protein 4	Homo sapiens ADP-ribosylation-like factor 6 interacting protein 4 (ARL6IP4), transcript variant 3, mRNA [NM_001002251]	chr12:123465758-123465817	hs|12q24.31	GO:0005634(nucleus)|GO:0008380(RNA splicing)
A_23_P65208	-1.06	1.07	down	6.22	7.28	1	1	NM_001039650	NM_001039650	NM_001039650	Hs.530988	ENST00000467542	NP185977	9205	ZMYM5	zinc finger, MYM-type 5	Homo sapiens zinc finger, MYM-type 5 (ZMYM5), transcript variant 1, mRNA [NM_001039650]	chr13:20411813-20411754	hs|13q12.11	GO:0005634(nucleus)|GO:0008270(zinc ion binding)|GO:0046872(metal ion binding)
A_23_P166536	-1.79	1.79	down	0	1.79	0	1	NM_014577	NM_014577	NM_014577	Hs.127950	ENST00000457780	NP1473492	23774	BRD1	bromodomain containing 1	Homo sapiens bromodomain containing 1 (BRD1), mRNA [NM_014577]	chr22:50167024-50166965	hs|22q13.33	GO:0005634(nucleus)|GO:0008270(zinc ion binding)|GO:0016568(chromatin modification)|GO:0043966(histone H3 acetylation)|GO:0046872(metal ion binding)|GO:0070776(MOZ/MORF histone acetyltransferase complex)
A_24_P148907	-6.64	6.64	down	-6.64	0	0	1	NM_006439	NM_006439	NM_006439	Hs.584852	ENST00000317605	THC2472779	10586	MAB21L2	mab-21-like 2 (C. elegans)	Homo sapiens mab-21-like 2 (C. elegans) (MAB21L2), mRNA [NM_006439]	chr4:151504991-151505050	hs|4q31.3	GO:0005634(nucleus)|GO:0007275(multicellular organismal development)|GO:0007399(nervous system development)|GO:0008284(positive regulation of cell proliferation)|GO:0010172(embryonic body morphogenesis)|GO:0043010(camera-type eye development)
A_23_P93562	-1.77	1.77	down	1.29	3.06	0	1	NM_014454	NM_014454	NM_014454	Hs.591336	ENST00000302071	THC2467659	27244	SESN1	sestrin 1	Homo sapiens sestrin 1 (SESN1), transcript variant 1, mRNA [NM_014454]	chr6:109308536-109308477	hs|6q21	GO:0005634(nucleus)|GO:0006974(response to DNA damage stimulus)|GO:0007050(cell cycle arrest)|GO:0008285(negative regulation of cell proliferation)	04115:p53 signaling pathway
A_24_P194508	-1.89	1.89	down	1.79	3.68	1	1	NM_001006683	NM_001006683	NM_001006683	Hs.460717	ENST00000333933	THC2472508	474343	SPIN2B	spindlin family, member 2B	Homo sapiens spindlin family, member 2B (SPIN2B), transcript variant 3, mRNA [NM_001006683]	chrX:57146359-57146300	hs|Xp11.21	GO:0005634(nucleus)|GO:0006915(apoptosis)|GO:0007049(cell cycle)|GO:0007276(gamete generation)
A_23_P215980	-0.59	0.58	down	2.29	2.88	1	1	NM_183009	NM_183009	NM_183009	Hs.202238	ENST00000421249	THC2473158	25962	KIAA1429	KIAA1429	Homo sapiens KIAA1429 (KIAA1429), transcript variant 2, mRNA [NM_183009]	chr8:95523940-95523881	hs|8q22.1	GO:0005634(nucleus)|GO:0006397(mRNA processing)|GO:0008380(RNA splicing)
A_33_P3236403	-1.78	1.77	down	2.66	4.44	1	1	NM_007056	NM_007056	NM_007056	Hs.466917	ENST00000391952	THC2775135	11129	CLASRP	CLK4-associating serine/arginine rich protein	Homo sapiens CLK4-associating serine/arginine rich protein (CLASRP), mRNA [NM_007056]	chr19:45574154-45574213	hs|19q13.32	GO:0005634(nucleus)|GO:0006397(mRNA processing)|GO:0008380(RNA splicing)
A_23_P251421	-1.09	1.08	down	1.79	2.88	1	0	NM_031942	NM_031942	NM_031942	Hs.470654	ENST00000467411	NP1165009	83879	CDCA7	cell division cycle associated 7	Homo sapiens cell division cycle associated 7 (CDCA7), transcript variant 1, mRNA [NM_031942]	chr2:174233490-174233549	hs|2q31.1	GO:0005634(nucleus)|GO:0006355(regulation of transcription, DNA-dependent)|GO:0042127(regulation of cell proliferation)
A_23_P17307	-8.43	8.44	down	-6.64	1.79	1	1	NM_018270	NM_018270	NM_018270	Hs.590870	ENST00000370487	THC2462078	55257	C20orf20	chromosome 20 open reading frame 20	Homo sapiens chromosome 20 open reading frame 20 (C20orf20), mRNA [NM_018270]	chr20:61431334-61431393	hs|20q13.33	GO:0005634(nucleus)|GO:0006355(regulation of transcription, DNA-dependent)|GO:0016568(chromatin modification)|GO:0040008(regulation of growth)|GO:0043189(H4/H2A histone acetyltransferase complex)
A_32_P58937	-0.68	0.69	down	2.88	3.56	1	1	NM_017643	NM_017643	NM_017643	Hs.656803	ENST00000415868	THC2606738	54799	MBTD1	mbt domain containing 1	Homo sapiens mbt domain containing 1 (MBTD1), mRNA [NM_017643]	chr17:49255399-49255340	hs|17q21.33	GO:0005634(nucleus)|GO:0006355(regulation of transcription, DNA-dependent)|GO:0008270(zinc ion binding)|GO:0016568(chromatin modification)|GO:0046872(metal ion binding)
A_33_P3398946	-1.95	1.95	down	0	1.95	0	1	NM_015649	NM_015649	NM_015649	Hs.515477	ENST00000302165	THC2470829	26145	IRF2BP1	interferon regulatory factor 2 binding protein 1	Homo sapiens interferon regulatory factor 2 binding protein 1 (IRF2BP1), mRNA [NM_015649]	chr19:46387337-46387278	hs|19q13.32	GO:0005634(nucleus)|GO:0006355(regulation of transcription, DNA-dependent)
A_23_P110882	-0.68	0.68	down	5.07	5.75	1	1	NM_021648	NM_021648	NM_021648	Hs.284141	ENST00000420283	THC2611476	23270	TSPYL4	TSPY-like 4	Homo sapiens TSPY-like 4 (TSPYL4), mRNA [NM_021648]	chr6:116571248-116571189	hs|6q22.1	GO:0005634(nucleus)|GO:0006334(nucleosome assembly)
A_23_P146367	-0.98	0.98	down	4.18	5.16	1	1	NM_032310	NM_032310	NM_032310	Hs.434213	ENST00000490488	THC2675367	84270	C9orf89	chromosome 9 open reading frame 89	Homo sapiens chromosome 9 open reading frame 89 (C9orf89), mRNA [NM_032310]	chr9:95875446-95875505	hs|9q22.31	GO:0005634(nucleus)|GO:0005829(cytosol)|GO:0043124(negative regulation of I-kappaB kinase/NF-kappaB cascade)|GO:0050700(CARD domain binding)
A_24_P410389	-1.62	1.62	down	2.88	4.5	1	0	NM_015367	NM_015367	NM_015367	Hs.631672	ENST00000418951	THC2598136	23786	BCL2L13	BCL2-like 13 (apoptosis facilitator)	Homo sapiens BCL2-like 13 (apoptosis facilitator) (BCL2L13), nuclear gene encoding mitochondrial protein, mRNA [NM_015367]	chr22:18209937-18209996	hs|22q11.21	GO:0005634(nucleus)|GO:0005739(mitochondrion)|GO:0006917(induction of apoptosis)|GO:0006919(activation of caspase activity)|GO:0008656(caspase activator activity)|GO:0016020(membrane)|GO:0016021(integral to membrane)|GO:0031966(mitochondrial membrane)|GO:0042981(regulation of apoptosis)
A_33_P3666884	-1.5	1.5	down	1.79	3.29	1	1	NM_001098537	NM_001098537	NM_001098537	Hs.294147	ENST00000492278	THC2628315	375775	PNPLA7	patatin-like phospholipase domain containing 7	Homo sapiens patatin-like phospholipase domain containing 7 (PNPLA7), transcript variant 1, mRNA [NM_001098537]	chr9:140354470-140354411	hs|9q34.3	GO:0005634(nucleus)|GO:0005739(mitochondrion)|GO:0005765(lysosomal membrane)|GO:0005783(endoplasmic reticulum)|GO:0005792(microsome)|GO:0006629(lipid metabolic process)|GO:0008152(metabolic process)|GO:0016020(membrane)|GO:0016021(integral to membrane)|GO:0016787(hydrolase activity)|GO:0031965(nuclear membrane)|GO:0031966(mitochondrial membrane)	00564:Glycerophospholipid metabolism
A_23_P117852	-1.28	1.27	down	2.66	3.94	1	1	NM_014736	NM_014736	NM_014736	Hs.81892	ENST00000380258	THC2611322	9768	KIAA0101	KIAA0101	Homo sapiens KIAA0101 (KIAA0101), transcript variant 1, mRNA [NM_014736]	chr15:64657906-64657847	hs|15q22.31	GO:0005634(nucleus)|GO:0005739(mitochondrion)
A_24_P313109	-2.15	2.14	down	2.29	4.44	0	1	NM_016617	NM_016617	NM_016617	Hs.727566	ENST00000379641	THC2745800	51569	UFM1	ubiquitin-fold modifier 1	Homo sapiens ubiquitin-fold modifier 1 (UFM1), mRNA [NM_016617]	chr13:38936027-38936086	hs|13q13.3	GO:0005634(nucleus)|GO:0005737(cytoplasm)|GO:0071569(protein ufmylation)
A_23_P39402	-2.15	2.14	down	1.29	3.44	1	1	NM_198867	NM_198867	NM_198867	Hs.71941	ENST00000481257	THC2563854	84964	ALKBH6	alkB, alkylation repair homolog 6 (E. coli)	Homo sapiens alkB, alkylation repair homolog 6 (E. coli) (ALKBH6), transcript variant 1, mRNA [NM_198867]	chr19:36503981-36502366	hs|19q13.12	GO:0005634(nucleus)|GO:0005737(cytoplasm)|GO:0016491(oxidoreductase activity)|GO:0016702(oxidoreductase activity, acting on single donors with incorporation of molecular oxygen, incorporation of two atoms of oxygen)|GO:0016706(oxidoreductase activity, acting on paired donors, with incorporation or reduction of molecular oxygen, 2-oxoglutarate as one donor, and incorporation of one atom each of ox…
A_23_P56553	-3.15	3.14	down	1.29	4.44	1	0	NM_024770	NM_024770	NM_024770	Hs.135146	ENST00000477130	THC2603046	79828	METTL8	methyltransferase like 8	Homo sapiens methyltransferase like 8 (METTL8), mRNA [NM_024770]	chr2:172180571-172180512	hs|2q31.1	GO:0005634(nucleus)|GO:0005737(cytoplasm)|GO:0008152(metabolic process)|GO:0008168(methyltransferase activity)|GO:0016740(transferase activity)
A_24_P124973	-1.77	1.77	down	1.29	3.06	1	0	NM_138704	NM_138704	NM_138704	Hs.94011	ENST00000332303	THC2462978	56160	NDNL2	necdin-like 2	Homo sapiens necdin-like 2 (NDNL2), mRNA [NM_138704]	chr15:29561261-29561202	hs|15q13.1	GO:0005634(nucleus)|GO:0005737(cytoplasm)|GO:0006355(regulation of transcription, DNA-dependent)|GO:0040008(regulation of growth)
A_24_P219808	-2.27	2.27	down	1.79	4.06	1	0	NM_017432	NM_017432	NM_017432	Hs.587979	ENST00000391842	NP1193880	53635	PTOV1	prostate tumor overexpressed 1	Homo sapiens prostate tumor overexpressed 1 (PTOV1), mRNA [NM_017432]	chr19:50363244-50363303	hs|19q13.33	GO:0005634(nucleus)|GO:0005737(cytoplasm)|GO:0005886(plasma membrane)|GO:0006355(regulation of transcription, DNA-dependent)|GO:0048471(perinuclear region of cytoplasm)
A_33_P3370284	-1.09	1.08	down	1.79	2.88	1	1	NM_001130071	NM_001130071	NM_001130071	Hs.279953	ENST00000411543	THC2463145	29924	EPN1	epsin 1	Homo sapiens epsin 1 (EPN1), transcript variant 1, mRNA [NM_001130071]	chr19:56207072-56207131	hs|19q13.42	GO:0005634(nucleus)|GO:0005737(cytoplasm)|GO:0005886(plasma membrane)|GO:0005905(coated pit)|GO:0006897(endocytosis)|GO:0007173(epidermal growth factor receptor signaling pathway)|GO:0008134(transcription factor binding)|GO:0008289(lipid binding)|GO:0042059(negative regulation of epidermal growth factor receptor signaling pathway)	04144:Endocytosis
A_23_P434900	-7.93	7.94	down	-6.64	1.29	1	1	NM_144570	NM_144570	NM_144570	Hs.513261	ENST00000248098	THC2469324	90861	HN1L	hematological and neurological expressed 1-like	Homo sapiens hematological and neurological expressed 1-like (HN1L), mRNA [NM_144570]	chr16:1751289-1751348	hs|16p13.3	GO:0005634(nucleus)|GO:0005737(cytoplasm)|GO:0005886(plasma membrane)
A_24_P279797	-6.64	6.64	down	-6.64	0	1	1	NM_001031727	NM_001031727	NM_001031727	Hs.439370	ENST00000040663	NP1155055	84245	MRI1	methylthioribose-1-phosphate isomerase homolog (S. cerevisiae)	Homo sapiens methylthioribose-1-phosphate isomerase homolog (S. cerevisiae) (MRI1), transcript variant 1, mRNA [NM_001031727]	chr19:13885017-13885076	hs|19p13.2	GO:0005634(nucleus)|GO:0005737(cytoplasm)|GO:0005829(cytosol)|GO:0006595(polyamine metabolic process)|GO:0008652(cellular amino acid biosynthetic process)|GO:0009086(methionine biosynthetic process)|GO:0016853(isomerase activity)|GO:0019509(L-methionine salvage from methylthioadenosine)|GO:0034641(cellular nitrogen compound metabolic process)|GO:0042802(identical protein binding)|GO:0042995(cell …	00270:Cysteine and methionine metabolism|01100:Metabolic pathways
A_23_P102731	-0.62	0.62	down	9.33	9.95	1	1	NM_175839	NM_175839	NM_175839	Hs.433337	ENST00000305958	THC2489846	54498	SMOX	spermine oxidase	Homo sapiens spermine oxidase (SMOX), transcript variant 1, mRNA [NM_175839]	chr20:4168300-4168359	hs|20p13	GO:0005634(nucleus)|GO:0005737(cytoplasm)|GO:0005829(cytosol)|GO:0006595(polyamine metabolic process)|GO:0006596(polyamine biosynthetic process)|GO:0006805(xenobiotic metabolic process)|GO:0016491(oxidoreductase activity)|GO:0034641(cellular nitrogen compound metabolic process)|GO:0046208(spermine catabolic process)|GO:0046592(polyamine oxidase activity)
A_33_P3226167	-1	1	down	2.29	3.29	1	1	NM_022833	NM_022833	NM_022833	Hs.522401	ENST00000373312	THC2706507	64855	FAM129B	family with sequence similarity 129, member B	Homo sapiens family with sequence similarity 129, member B (FAM129B), transcript variant 1, mRNA [NM_022833]	chr9:130267699-130267640	hs|9q33.3	GO:0005634(nucleus)|GO:0005737(cytoplasm)|GO:0005829(cytosol)|GO:0005912(adherens junction)|GO:0030054(cell junction)|GO:0043066(negative regulation of apoptosis)
A_33_P3217465	-0.84	0.84	down	2.29	3.13	1	1	NM_021242	NM_021242	NM_021242	Hs.522605	ENST00000378474	THC2469177	58526	MID1IP1	MID1 interacting protein 1 (gastrulation specific G12 homolog (zebrafish))	Homo sapiens MID1 interacting protein 1 (gastrulation specific G12 homolog (zebrafish)) (MID1IP1), transcript variant 1, mRNA [NM_021242]	chrX:38665568-38665627	hs|Xp11.4	GO:0005634(nucleus)|GO:0005737(cytoplasm)|GO:0005829(cytosol)|GO:0005874(microtubule)|GO:0007026(negative regulation of microtubule depolymerization)|GO:0008022(protein C-terminus binding)|GO:0015630(microtubule cytoskeleton)|GO:0045723(positive regulation of fatty acid biosynthetic process)|GO:0046890(regulation of lipid biosynthetic process)|GO:0051258(protein polymerization)|GO:0051351(positiv…
A_23_P139509	-1.95	1.95	down	3.44	5.39	1	1	NM_016570	NM_016570	NM_016570	Hs.339453	ENST00000201023	THC2563009	51290	ERGIC2	ERGIC and golgi 2	Homo sapiens ERGIC and golgi 2 (ERGIC2), mRNA [NM_016570]	chr12:29498382-29496163	hs|12p11.22	GO:0005634(nucleus)|GO:0005737(cytoplasm)|GO:0005783(endoplasmic reticulum)|GO:0005789(endoplasmic reticulum membrane)|GO:0005794(Golgi apparatus)|GO:0016020(membrane)|GO:0016021(integral to membrane)|GO:0016192(vesicle-mediated transport)|GO:0033116(ER-Golgi intermediate compartment membrane)
A_33_P3291732	-0.61	0.61	down	1.79	2.4	0	1	ENST00000529490	XR_111839	XR_111839	Hs.729686	ENST00000529490	THC2553025	93343	FAM125A	family with sequence similarity 125, member A	family with sequence similarity 125, member A [Source:HGNC Symbol;Acc:25153] [ENST00000529490]	chr19:17517045-17517104	hs|19p13.11	GO:0005634(nucleus)|GO:0005737(cytoplasm)|GO:0005768(endosome)|GO:0005815(microtubule organizing center)|GO:0005856(cytoskeleton)|GO:0015031(protein transport)|GO:0016020(membrane)|GO:0017124(SH3 domain binding)|GO:0031902(late endosome membrane)	04144:Endocytosis
A_24_P237586	-0.78	0.77	down	2.66	3.44	0	1	NM_181726	NM_181726	NM_181726	Hs.508154	ENST00000335174	THC2471653	353322	ANKRD37	ankyrin repeat domain 37	Homo sapiens ankyrin repeat domain 37 (ANKRD37), mRNA [NM_181726]	chr4:186321293-186321352	hs|4q35.1	GO:0005634(nucleus)|GO:0005737(cytoplasm)
A_23_P41327	-0.9	0.89	down	3.13	4.03	1	1	NM_017816	NM_017816	NM_017816	Hs.425427	ENST00000452476	THC2463719	55646	LYAR	Ly1 antibody reactive homolog (mouse)	Homo sapiens Ly1 antibody reactive homolog (mouse) (LYAR), transcript variant 1, mRNA [NM_017816]	chr4:4270336-4270277	hs|4p16.3	GO:0005634(nucleus)|GO:0005730(nucleolus)|GO:0046872(metal ion binding)
A_24_P941708	-2.05	2.04	down	2.29	4.34	1	1	NM_001042417	NM_001042417	NM_001042417	Hs.653144	ENST00000399200	THC2479651	55680	RUFY2	RUN and FYVE domain containing 2	Homo sapiens RUN and FYVE domain containing 2 (RUFY2), transcript variant 2, mRNA [NM_001042417]	chr10:70137124-70137065	hs|10q21.3	GO:0005634(nucleus)|GO:0005730(nucleolus)|GO:0046872(metal ion binding)
A_33_P3361257	-1.37	1.37	down	2.66	4.03	1	1	NM_016391	NM_016391	NM_016391	Hs.696283	ENST00000341213	THC2648174	51491	NOP16	NOP16 nucleolar protein homolog (yeast)	Homo sapiens NOP16 nucleolar protein homolog (yeast) (NOP16), mRNA [NM_016391]	chr5:175811304-175811245	hs|5q35.2	GO:0005634(nucleus)|GO:0005730(nucleolus)|GO:0043231(intracellular membrane-bounded organelle)
A_23_P130020	-0.74	0.74	down	3.29	4.03	0	1	NM_016001	NM_016001	NM_016001	Hs.709327	ENST00000514174	THC2738385	51096	UTP18	UTP18, small subunit (SSU) processome component, homolog (yeast)	Homo sapiens UTP18, small subunit (SSU) processome component, homolog (yeast) (UTP18), mRNA [NM_016001]	chr17:49362719-49365438	hs|17q21.33	GO:0005634(nucleus)|GO:0005730(nucleolus)|GO:0006364(rRNA processing)	03008:Ribosome biogenesis in eukaryotes
A_23_P58506	-0.73	0.73	down	6.39	7.12	1	1	NM_012081	NM_012081	NM_012081	Hs.192221	ENST00000237853	THC2528521	22936	ELL2	elongation factor, RNA polymerase II, 2	Homo sapiens elongation factor, RNA polymerase II, 2 (ELL2), mRNA [NM_012081]	chr5:95220884-95220825	hs|5q15	GO:0005634(nucleus)|GO:0005730(nucleolus)|GO:0006355(regulation of transcription, DNA-dependent)|GO:0006368(transcription elongation from RNA polymerase II promoter)|GO:0008023(transcription elongation factor complex)
A_23_P139575	-0.62	0.63	down	3.44	4.06	1	1	NM_001005354	NM_001005354	NM_001005354	Hs.426359	ENST00000429243	THC2469385	54458	PRR13	proline rich 13	Homo sapiens proline rich 13 (PRR13), transcript variant 3, mRNA [NM_001005354]	chr12:53840341-53840400	hs|12q13.13	GO:0005634(nucleus)|GO:0005730(nucleolus)|GO:0006355(regulation of transcription, DNA-dependent)
A_24_P944040	-1.46	1.46	down	3.13	4.59	1	1	NM_015056	NM_015056	NM_015056	Hs.565725	ENST00000340648	THC2657119	23076	RRP1B	ribosomal RNA processing 1 homolog B (S. cerevisiae)	Homo sapiens ribosomal RNA processing 1 homolog B (S. cerevisiae) (RRP1B), mRNA [NM_015056]	chr21:45115366-45115425	hs|21q22.3	GO:0005634(nucleus)|GO:0005730(nucleolus)|GO:0005829(cytosol)|GO:0006364(rRNA processing)|GO:0010923(negative regulation of phosphatase activity)|GO:0030688(preribosome, small subunit precursor)
A_23_P162279	-1.62	1.62	down	3.94	5.56	1	1	NM_018318	NM_018318	NM_018318	Hs.653125	ENST00000381259	THC2464336	55297	CCDC91	coiled-coil domain containing 91	Homo sapiens coiled-coil domain containing 91 (CCDC91), mRNA [NM_018318]	chr12:28702878-28702937	hs|12p11.22	GO:0005634(nucleus)|GO:0005730(nucleolus)|GO:0005794(Golgi apparatus)|GO:0015031(protein transport)|GO:0016020(membrane)
A_23_P30162	-0.66	0.66	down	1.29	1.95	1	1	NM_152778	NM_152778	NM_152778	Hs.480701	ENST00000509826	THC2540289	256471	MFSD8	major facilitator superfamily domain containing 8	Homo sapiens major facilitator superfamily domain containing 8 (MFSD8), mRNA [NM_152778]	chr4:128843091-128843032	hs|4q28.2	GO:0005634(nucleus)|GO:0005730(nucleolus)|GO:0005765(lysosomal membrane)|GO:0008219(cell death)|GO:0016020(membrane)|GO:0016021(integral to membrane)|GO:0043231(intracellular membrane-bounded organelle)|GO:0055085(transmembrane transport)	04142:Lysosome
A_32_P221822	-7.93	7.94	down	-6.64	1.29	0	1	NM_016052	NM_016052	NM_016052	Hs.660109	ENST00000366932	THC2500951	51018	RRP15	ribosomal RNA processing 15 homolog (S. cerevisiae)	Homo sapiens ribosomal RNA processing 15 homolog (S. cerevisiae) (RRP15), mRNA [NM_016052]	chr1:218511102-218511161	hs|1q41	GO:0005634(nucleus)|GO:0005730(nucleolus)|GO:0005739(mitochondrion)
A_23_P256021	-1.27	1.27	down	2.88	4.15	1	1	NM_031206	NM_031206	NM_031206	Hs.522675	ENST00000484069	THC2477740	81887	LAS1L	LAS1-like (S. cerevisiae)	Homo sapiens LAS1-like (S. cerevisiae) (LAS1L), transcript variant 1, mRNA [NM_031206]	chrX:64732577-64732518	hs|Xq12	GO:0005634(nucleus)|GO:0005730(nucleolus)|GO:0005737(cytoplasm)|GO:0071339(MLL1 complex)
A_24_P388570	-2.88	2.88	down	0	2.88	1	1	NM_032778	NM_032778	NM_032778	Hs.570562	ENST00000330299	THC2728827	84864	MINA	MYC induced nuclear antigen	Homo sapiens MYC induced nuclear antigen (MINA), transcript variant 3, mRNA [NM_032778]	chr3:97677915-97673301	hs|3q11.2	GO:0005634(nucleus)|GO:0005730(nucleolus)|GO:0005737(cytoplasm)|GO:0042254(ribosome biogenesis)
A_23_P406330	-0.84	0.84	down	2.29	3.13	1	1	NM_022733	NM_022733	NM_022733	Hs.15200	ENST00000372718	THC2461013	64744	SMAP2	small ArfGAP2	Homo sapiens small ArfGAP2 (SMAP2), transcript variant 1, mRNA [NM_022733]	chr1:40888681-40888740	hs|1p34.2	GO:0005634(nucleus)|GO:0005730(nucleolus)|GO:0005737(cytoplasm)|GO:0008060(ARF GTPase activator activity)|GO:0008270(zinc ion binding)|GO:0032312(regulation of ARF GTPase activity)|GO:0046872(metal ion binding)	04144:Endocytosis
A_23_P145197	-2.24	2.24	down	1.79	4.03	1	1	NM_004053	NM_004053	NM_004053	Hs.106880	ENST00000372996	THC2465924	705	BYSL	bystin-like	Homo sapiens bystin-like (BYSL), mRNA [NM_004053]	chr6:41900519-41900578	hs|6p21.1	GO:0005634(nucleus)|GO:0005730(nucleolus)|GO:0005737(cytoplasm)|GO:0007155(cell adhesion)|GO:0007565(female pregnancy)|GO:0042254(ribosome biogenesis)|GO:0043231(intracellular membrane-bounded organelle)
A_23_P88781	-0.8	0.8	down	5.28	6.08	1	1	NM_020313	NM_020313	NM_020313	Hs.4900	ENST00000394391	NP1199055	57019	CIAPIN1	cytokine induced apoptosis inhibitor 1	Homo sapiens cytokine induced apoptosis inhibitor 1 (CIAPIN1), mRNA [NM_020313]	chr16:57462700-57462641	hs|16q21	GO:0005634(nucleus)|GO:0005730(nucleolus)|GO:0005737(cytoplasm)|GO:0006915(apoptosis)|GO:0006916(anti-apoptosis)|GO:0030097(hemopoiesis)
A_23_P77228	-8.43	8.44	down	-6.64	1.79	0	1	NM_022769	NM_022769	NM_022769	Hs.567572	ENST00000437186	THC2462069	64784	CRTC3	CREB regulated transcription coactivator 3	Homo sapiens CREB regulated transcription coactivator 3 (CRTC3), transcript variant 1, mRNA [NM_022769]	chr15:91187847-91187906	hs|15q26.1	GO:0005634(nucleus)|GO:0005730(nucleolus)|GO:0005737(cytoplasm)|GO:0006355(regulation of transcription, DNA-dependent)|GO:0008140(cAMP response element binding protein binding)|GO:0032793(positive regulation of CREB transcription factor activity)|GO:0044419(interspecies interaction between organisms)|GO:0051289(protein homotetramerization)
A_24_P36097	-0.59	0.59	down	9.55	10.14	1	1	NM_001160266	NM_001160266	NM_001160266	Hs.462086	ENST00000327154	THC2477708	84268	RPAIN	RPA interacting protein	Homo sapiens RPA interacting protein (RPAIN), transcript variant 5, mRNA [NM_001160266]	chr17:5329302-5329361	hs|17p13.2	GO:0005634(nucleus)|GO:0005730(nucleolus)|GO:0005737(cytoplasm)|GO:0006261(DNA-dependent DNA replication)|GO:0006281(DNA repair)|GO:0006310(DNA recombination)|GO:0006606(protein import into nucleus)|GO:0009411(response to UV)|GO:0016605(PML body)|GO:0032403(protein complex binding)|GO:0046872(metal ion binding)
A_33_P3353073	-1.29	1.29	down	0	1.29	0	1	NM_022047	NM_022047	NM_022047	Hs.15476	ENST00000394658	THC2680099	50619	DEF6	differentially expressed in FDCP 6 homolog (mouse)	Homo sapiens differentially expressed in FDCP 6 homolog (mouse) (DEF6), mRNA [NM_022047]	chr6:35280093-35280152	hs|6p21.31	GO:0005634(nucleus)|GO:0005730(nucleolus)|GO:0005737(cytoplasm)|GO:0005886(plasma membrane)
A_23_P157527	-0.77	0.77	down	2.29	3.06	1	1	NM_033402	NM_033402	NM_033402	Hs.193115	ENST00000414626	THC2472393	85444	LRRCC1	leucine rich repeat and coiled-coil domain containing 1	Homo sapiens leucine rich repeat and coiled-coil domain containing 1 (LRRCC1), mRNA [NM_033402]	chr8:86057728-86057787	hs|8q21.2	GO:0005634(nucleus)|GO:0005730(nucleolus)|GO:0005737(cytoplasm)|GO:0005813(centrosome)|GO:0005814(centriole)|GO:0005856(cytoskeleton)|GO:0007049(cell cycle)|GO:0007067(mitosis)|GO:0051301(cell division)
A_23_P428382	-0.59	0.58	down	2.29	2.88	1	1	NM_203437	NM_203437	NM_203437	Hs.655167	ENST00000487769	THC2601330	54812	AFTPH	aftiphilin	Homo sapiens aftiphilin (AFTPH), transcript variant 1, mRNA [NM_203437]	chr2:64812605-64812664	hs|2p14	GO:0005634(nucleus)|GO:0005730(nucleolus)|GO:0005737(cytoplasm)|GO:0005794(Golgi apparatus)|GO:0005829(cytosol)|GO:0015031(protein transport)|GO:0030121(AP-1 adaptor complex)|GO:0030276(clathrin binding)|GO:0043231(intracellular membrane-bounded organelle)
A_23_P366328	-1.5	1.5	down	1.79	3.29	1	1	NM_152415	NM_152415	NM_152415	Hs.343873	ENST00000521829	THC2519093	137492	VPS37A	vacuolar protein sorting 37 homolog A (S. cerevisiae)	Homo sapiens vacuolar protein sorting 37 homolog A (S. cerevisiae) (VPS37A), transcript variant 1, mRNA [NM_152415]	chr8:17143905-17152523	hs|8p22	GO:0005634(nucleus)|GO:0005730(nucleolus)|GO:0005737(cytoplasm)|GO:0005768(endosome)|GO:0005813(centrosome)|GO:0010008(endosome membrane)|GO:0015031(protein transport)|GO:0016020(membrane)|GO:0016044(cellular membrane organization)|GO:0016197(endosome transport)|GO:0031902(late endosome membrane)|GO:0043231(intracellular membrane-bounded organelle)	04144:Endocytosis
A_23_P79134	-2.05	2.04	down	1.79	3.84	1	1	NM_024310	NM_024310	NM_024310	Hs.466383	ENST00000436066	THC2463156	79156	PLEKHF1	pleckstrin homology domain containing, family F (with FYVE domain) member 1	Homo sapiens pleckstrin homology domain containing, family F (with FYVE domain) member 1 (PLEKHF1), mRNA [NM_024310]	chr19:30165789-30165848	hs|19q12	GO:0005634(nucleus)|GO:0005730(nucleolus)|GO:0005737(cytoplasm)|GO:0005764(lysosome)|GO:0006915(apoptosis)|GO:0046872(metal ion binding)|GO:0048471(perinuclear region of cytoplasm)
A_24_P183864	-1.77	1.77	down	1.29	3.06	1	1	NM_005536	NM_005536	NM_005536	Hs.656694	ENST00000256108	THC2466293	3612	IMPA1	inositol(myo)-1(or 4)-monophosphatase 1	Homo sapiens inositol(myo)-1(or 4)-monophosphatase 1 (IMPA1), transcript variant 1, mRNA [NM_005536]	chr8:82570477-82570418	hs|8q21.13	GO:0005634(nucleus)|GO:0005730(nucleolus)|GO:0005737(cytoplasm)|GO:0005739(mitochondrion)|GO:0006661(phosphatidylinositol biosynthetic process)|GO:0006796(phosphate metabolic process)|GO:0007165(signal transduction)|GO:0008934(inositol-1(or 4)-monophosphatase activity)|GO:0010226(response to lithium ion)|GO:0016787(hydrolase activity)|GO:0030424(axon)|GO:0042803(protein homodimerization activity)…	00562:Inositol phosphate metabolism|01100:Metabolic pathways|04070:Phosphatidylinositol signaling system
A_23_P93009	-1.55	1.54	down	2.29	3.84	1	1	NM_001204199	NM_001204199	NM_001204199	Hs.637001	ENST00000506997	THC2595221	6728	SRP19	signal recognition particle 19kDa	Homo sapiens signal recognition particle 19kDa (SRP19), transcript variant 6, mRNA [NM_001204199]	chr5:112227745-112227804	hs|5q22.2	GO:0005634(nucleus)|GO:0005730(nucleolus)|GO:0005737(cytoplasm)|GO:0005739(mitochondrion)|GO:0005786(signal recognition particle, endoplasmic reticulum targeting)|GO:0005829(cytosol)|GO:0006613(cotranslational protein targeting to membrane)|GO:0006614(SRP-dependent cotranslational protein targeting to membrane)|GO:0008312(7S RNA binding)|GO:0042493(response to drug)	03060:Protein export
A_23_P371613	-0.59	0.59	down	3.94	4.53	1	1	NM_203298	NM_203298	NM_203298	Hs.181174	ENST00000372837	THC2472285	118487	CHCHD1	coiled-coil-helix-coiled-coil-helix domain containing 1	Homo sapiens coiled-coil-helix-coiled-coil-helix domain containing 1 (CHCHD1), mRNA [NM_203298]	chr10:75542926-75542985	hs|10q22.2	GO:0005634(nucleus)|GO:0005730(nucleolus)|GO:0005737(cytoplasm)|GO:0005739(mitochondrion)
A_24_P36868	-0.68	0.69	down	2.88	3.56	1	1	NM_025160	NM_025160	NM_025160	Hs.497873	ENST00000295024	THC2494916	80232	WDR26	WD repeat domain 26	Homo sapiens WD repeat domain 26 (WDR26), transcript variant 1, mRNA [NM_025160]	chr1:224573395-224573336	hs|1q42.11	GO:0005634(nucleus)|GO:0005730(nucleolus)|GO:0005737(cytoplasm)
A_23_P9443	-7.64	7.64	down	-6.64	1	1	1	NM_016520	NM_016520	NM_016520	Hs.278429	ENST00000461539	THC2528303	51759	C9orf78	chromosome 9 open reading frame 78	Homo sapiens chromosome 9 open reading frame 78 (C9orf78), mRNA [NM_016520]	chr9:132591728-132591568	hs|9q34.11	GO:0005634(nucleus)|GO:0005730(nucleolus)|GO:0005737(cytoplasm)
A_24_P179183	-1.84	1.84	down	1.29	3.13	1	1	NM_015208	NM_015208	NM_015208	Hs.464585	ENST00000359158	THC2471502	23253	ANKRD12	ankyrin repeat domain 12	Homo sapiens ankyrin repeat domain 12 (ANKRD12), transcript variant 1, mRNA [NM_015208]	chr18:9254599-9254658	hs|18p11.22	GO:0005634(nucleus)|GO:0005730(nucleolus)|GO:0005737(cytoplasm)
A_23_P140328	-1.95	1.95	down	0	1.95	1	1	NM_004713	NM_004713	NM_004713	Hs.655964	ENST00000556925	THC2501215	9147	NEMF	nuclear export mediator factor	Homo sapiens nuclear export mediator factor (NEMF), mRNA [NM_004713]	chr14:50250771-50250712	hs|14q21.3	GO:0005634(nucleus)|GO:0005730(nucleolus)|GO:0005737(cytoplasm)
A_23_P24633	-2.22	2.22	down	2.66	4.88	1	1	NM_199297	NM_199297	NM_199297	Hs.13645	ENST00000533975	THC2726753	29087	THYN1	thymocyte nuclear protein 1	Homo sapiens thymocyte nuclear protein 1 (THYN1), transcript variant 2, mRNA [NM_199297]	chr11:134119120-134119061	hs|11q25	GO:0005634(nucleus)|GO:0005730(nucleolus)
A_33_P3338335	-1.4	1.4	down	2.66	4.06	1	1	NM_177401	NM_177401	NM_177401	Hs.465529	ENST00000300952	THC2553834	90007	MIDN	midnolin	Homo sapiens midnolin (MIDN), mRNA [NM_177401]	chr19:1258896-1258955	hs|19p13.3	GO:0005634(nucleus)|GO:0005730(nucleolus)
A_23_P111961	-0.89	0.88	down	4.06	4.95	1	1	NM_032509	NM_032509	NM_032509	Hs.583805	ENST00000360128	THC2461211	84549	MAK16	MAK16 homolog (S. cerevisiae)	Homo sapiens MAK16 homolog (S. cerevisiae) (MAK16), mRNA [NM_032509]	chr8:33358375-33358434	hs|8p12	GO:0005634(nucleus)|GO:0005730(nucleolus)
A_23_P19210	-1.27	1.27	down	1.79	3.06	1	1	NM_032194	NM_032194	NM_032194	Hs.372265	ENST00000425871	THC2521087	84154	RPF2	ribosome production factor 2 homolog (S. cerevisiae)	Homo sapiens ribosome production factor 2 homolog (S. cerevisiae) (RPF2), mRNA [NM_032194]	chr6:111329244-111329303	hs|6q21	GO:0005634(nucleus)|GO:0005730(nucleolus)
A_32_P217510	-0.56	0.56	down	2.88	3.44	0	1	NM_032168	NM_032168	NM_032168	Hs.399984	ENST00000436347	THC2465794	84128	WDR75	WD repeat domain 75	Homo sapiens WD repeat domain 75 (WDR75), mRNA [NM_032168]	chr2:190340013-190340072	hs|2q32.2	GO:0005634(nucleus)|GO:0005730(nucleolus)	03008:Ribosome biogenesis in eukaryotes
A_23_P344853	-1.27	1.27	down	1.79	3.06	0	1	NM_015131	NM_015131	NM_015131	Hs.709228	ENST00000407426	THC2553340	23160	WDR43	WD repeat domain 43	Homo sapiens WD repeat domain 43 (WDR43), mRNA [NM_015131]	chr2:29170870-29170929	hs|2p23.2	GO:0005634(nucleus)|GO:0005730(nucleolus)	03008:Ribosome biogenesis in eukaryotes
A_33_P3249439	-1.11	1.11	down	1.29	2.4	1	1	NM_001185011	NM_001185011	NM_001185011	Hs.730607	ENST00000380768	THC2467940	29781	NCAPH2	non-SMC condensin II complex, subunit H2	Homo sapiens non-SMC condensin II complex, subunit H2 (NCAPH2), transcript variant 3, mRNA [NM_001185011]	chr22:50961833-50961892	hs|22q13.33	GO:0005634(nucleus)|GO:0005694(chromosome)|GO:0030261(chromosome condensation)
A_24_P97001	-0.82	0.82	down	6.87	7.69	1	1	NM_032864	NM_032864	NM_032864	Hs.5301	ENST00000257181	THC2467774	84950	PRPF38A	PRP38 pre-mRNA processing factor 38 (yeast) domain containing A	Homo sapiens PRP38 pre-mRNA processing factor 38 (yeast) domain containing A (PRPF38A), mRNA [NM_032864]	chr1:52883766-52883825	hs|1p32.3	GO:0005634(nucleus)|GO:0005681(spliceosomal complex)|GO:0006397(mRNA processing)|GO:0008380(RNA splicing)	03040:Spliceosome
A_24_P399083	-1	1	down	1.29	2.29	1	1	NM_017853	NM_017853	NM_017853	Hs.134406	ENST00000423037	THC2461084	54957	TXNL4B	thioredoxin-like 4B	Homo sapiens thioredoxin-like 4B (TXNL4B), transcript variant 1, mRNA [NM_017853]	chr16:72119436-72119377	hs|16q22.2	GO:0005634(nucleus)|GO:0005681(spliceosomal complex)|GO:0006397(mRNA processing)|GO:0007049(cell cycle)|GO:0007067(mitosis)|GO:0008380(RNA splicing)
A_33_P3256677	-1.89	1.89	down	1.79	3.68	1	1	NM_138414	NM_138414	NM_138414	Hs.655476	ENST00000317058	THC2464282	112869	CCDC101	coiled-coil domain containing 101	Homo sapiens coiled-coil domain containing 101 (CCDC101), mRNA [NM_138414]	chr16:28602171-28602230	hs|16p11.2	GO:0005634(nucleus)|GO:0005671(Ada2/Gcn5/Ada3 transcription activator complex)|GO:0006355(regulation of transcription, DNA-dependent)|GO:0016568(chromatin modification)|GO:0035064(methylated histone residue binding)|GO:0043966(histone H3 acetylation)|GO:0070461(SAGA-type complex)|GO:0071169(establishment of protein localization to chromatin)
A_23_P164000	-1.95	1.95	down	0	1.95	1	1	NM_015670	NM_015670	NM_015670	Hs.513926	ENST00000321337	THC2549164	26168	SENP3	SUMO1/sentrin/SMT3 specific peptidase 3	Homo sapiens SUMO1/sentrin/SMT3 specific peptidase 3 (SENP3), mRNA [NM_015670]	chr17:7474750-7474809	hs|17p13.1	GO:0005634(nucleus)|GO:0005654(nucleoplasm)|GO:0005730(nucleolus)|GO:0006508(proteolysis)|GO:0008233(peptidase activity)|GO:0008234(cysteine-type peptidase activity)|GO:0071339(MLL1 complex)
A_23_P73982	-0.9	0.9	down	2.66	3.56	1	1	NM_018087	NM_018087	NM_018087	Hs.476525	ENST00000537333	THC2468473	55706	TMEM48	transmembrane protein 48	Homo sapiens transmembrane protein 48 (TMEM48), transcript variant 1, mRNA [NM_018087]	chr1:54233538-54233479	hs|1p32.3	GO:0005634(nucleus)|GO:0005643(nuclear pore)|GO:0015031(protein transport)|GO:0016020(membrane)|GO:0016021(integral to membrane)|GO:0017056(structural constituent of nuclear pore)|GO:0031081(nuclear pore distribution)|GO:0031965(nuclear membrane)|GO:0051028(mRNA transport)|GO:0051292(nuclear pore complex assembly)	03013:RNA transport
A_23_P121196	-1.27	1.27	down	2.29	3.56	1	1	NM_024334	NM_024334	NM_024334	Hs.517817	ENST00000306077	THC2573457	79188	TMEM43	transmembrane protein 43	Homo sapiens transmembrane protein 43 (TMEM43), mRNA [NM_024334]	chr3:14184283-14184342	hs|3p25.1	GO:0005634(nucleus)|GO:0005637(nuclear inner membrane)|GO:0005783(endoplasmic reticulum)|GO:0005794(Golgi apparatus)|GO:0016020(membrane)|GO:0016021(integral to membrane)
A_23_P375165	-0.91	0.91	down	3.68	4.59	1	0	NM_207459	NM_207459	NM_207459	Hs.231897	ENST00000333437	THC2472763	400629	TEX19	testis expressed 19	Homo sapiens testis expressed 19 (TEX19), mRNA [NM_207459]	chr17:80321545-80321604	hs|17q25.3	GO:0005634(nucleus)
A_33_P3244818	-0.57	0.57	down	7.22	7.79	1	1	NM_198467	NM_198467	NM_198467	Hs.592289	ENST00000445288	THC2463590	222194	RSBN1L	round spermatid basic protein 1-like	Homo sapiens round spermatid basic protein 1-like (RSBN1L), mRNA [NM_198467]	chr7:77408652-77408711	hs|7q11.23	GO:0005634(nucleus)
A_33_P3818959	-0.59	0.58	down	2.29	2.88	1	1	NM_152486	NM_152486	NM_152486	Hs.335293	ENST00000342066	THC2480231	148398	SAMD11	sterile alpha motif domain containing 11	Homo sapiens sterile alpha motif domain containing 11 (SAMD11), mRNA [NM_152486]	chr1:879580-879639	hs|1p36.33	GO:0005634(nucleus)
A_23_P83939	-6.64	6.64	down	-6.64	0	1	1	NM_032796	NM_032796	NM_032796	Hs.489336	ENST00000380155	THC2782451	94056	SYAP1	synapse associated protein 1	Homo sapiens synapse associated protein 1 (SYAP1), transcript variant 1, mRNA [NM_032796]	chrX:16778461-16778520	hs|Xp22.2	GO:0005634(nucleus)
A_33_P3888365	-1	1	down	2.29	3.29	1	1	NM_018364	NM_018364	NM_018364	Hs.486285	ENST00000476412	THC2487194	54665	RSBN1	round spermatid basic protein 1	Homo sapiens round spermatid basic protein 1 (RSBN1), mRNA [NM_018364]	chr1:114308057-114307998	hs|1p13.2	GO:0005634(nucleus)
A_24_P943095	-0.61	0.61	down	6.24	6.85	0	1	NM_001033553	NM_001033553	NM_001033553	Hs.431045	ENST00000395527	NP1199897	92521	SPECC1	sperm antigen with calponin homology and coiled-coil domains 1	Homo sapiens sperm antigen with calponin homology and coiled-coil domains 1 (SPECC1), transcript variant 1, mRNA [NM_001033553]	chr17:20217691-20217750	hs|17p11.2	GO:0005634(nucleus)
A_33_P3284253	-3.06	3.06	down	0	3.06	0	1	NM_001184703	NM_001184703	NM_001184703	Hs.567381	ENST00000382965	NP1470923	8908	GYG2	glycogenin 2	Homo sapiens glycogenin 2 (GYG2), transcript variant 4, mRNA [NM_001184703]	chrX:2761323-2761382	hs|Xp22.33	GO:0005625(soluble fraction)|GO:0005829(cytosol)|GO:0005975(carbohydrate metabolic process)|GO:0005978(glycogen biosynthetic process)|GO:0005980(glycogen catabolic process)|GO:0006006(glucose metabolic process)|GO:0008466(glycogenin glucosyltransferase activity)|GO:0016757(transferase activity, transferring glycosyl groups)
A_33_P3242543	-0.8	0.81	down	2.88	3.68	0	1	NM_000240	NM_000240	NM_000240	Hs.183109	ENST00000338702	THC2469214	4128	MAOA	monoamine oxidase A	Homo sapiens monoamine oxidase A (MAOA), nuclear gene encoding mitochondrial protein, mRNA [NM_000240]	chrX:43606008-43606067	hs|Xp11.3	GO:0005625(soluble fraction)|GO:0005739(mitochondrion)|GO:0005741(mitochondrial outer membrane)|GO:0006576(cellular biogenic amine metabolic process)|GO:0006584(catecholamine metabolic process)|GO:0006805(xenobiotic metabolic process)|GO:0007268(synaptic transmission)|GO:0007269(neurotransmitter secretion)|GO:0007610(behavior)|GO:0008131(primary amine oxidase activity)|GO:0016020(membrane)|GO:001…	00260:Glycine, serine and threonine metabolism|00330:Arginine and proline metabolism|00340:Histidine metabolism|00350:Tyrosine metabolism|00360:Phenylalanine metabolism|00380:Tryptophan metabolism|00982:Drug metabolism - cytochrome P450|01100:Metabolic pathways
A_32_P181103	-1.11	1.11	down	1.29	2.4	1	1	NM_000821	NM_000821	NM_000821	Hs.77719	ENST00000233838	THC2461100	2677	GGCX	gamma-glutamyl carboxylase	Homo sapiens gamma-glutamyl carboxylase (GGCX), transcript variant 1, mRNA [NM_000821]	chr2:85776450-85776391	hs|2p11.2	GO:0005624(membrane fraction)|GO:0005783(endoplasmic reticulum)|GO:0005789(endoplasmic reticulum membrane)|GO:0006464(protein modification process)|GO:0007596(blood coagulation)|GO:0008488(gamma-glutamyl carboxylase activity)|GO:0009790(embryo development)|GO:0016020(membrane)|GO:0016021(integral to membrane)|GO:0016829(lyase activity)|GO:0017187(peptidyl-glutamic acid carboxylation)|GO:0032571(r…
A_23_P302568	-1.15	1.14	down	2.29	3.44	1	1	NM_003459	NM_003459	NM_003459	Hs.467981	ENST00000233535	THC2474002	7781	SLC30A3	solute carrier family 30 (zinc transporter), member 3	Homo sapiens solute carrier family 30 (zinc transporter), member 3 (SLC30A3), mRNA [NM_003459]	chr2:27477607-27477548	hs|2p23.3	GO:0005624(membrane fraction)|GO:0005768(endosome)|GO:0005770(late endosome)|GO:0005887(integral to plasma membrane)|GO:0006810(transport)|GO:0006829(zinc ion transport)|GO:0008021(synaptic vesicle)|GO:0008324(cation transmembrane transporter activity)|GO:0015633(zinc transporting ATPase activity)|GO:0016020(membrane)|GO:0030054(cell junction)|GO:0030672(synaptic vesicle membrane)|GO:0031410(cyto…
A_23_P162846	-0.66	0.66	down	1.29	1.95	1	1	NM_005561	NM_005561	NM_005561	Hs.494419	ENST00000472564	THC2599880	3916	LAMP1	lysosomal-associated membrane protein 1	Homo sapiens lysosomal-associated membrane protein 1 (LAMP1), mRNA [NM_005561]	chr13:113977667-113977726	hs|13q34	GO:0005624(membrane fraction)|GO:0005764(lysosome)|GO:0005765(lysosomal membrane)|GO:0005770(late endosome)|GO:0005771(multivesicular body)|GO:0005887(integral to plasma membrane)|GO:0006914(autophagy)|GO:0009897(external side of plasma membrane)|GO:0010008(endosome membrane)|GO:0030425(dendrite)|GO:0031410(cytoplasmic vesicle)|GO:0042383(sarcolemma)|GO:0042470(melanosome)|GO:0042599(lamellar bod…	04142:Lysosome|04145:Phagosome
A_23_P34983	-0.61	0.61	down	6.46	7.07	1	1	NM_006694	NM_006694	NM_006694	Hs.6396	ENST00000471173	THC2786554	10899	JTB	jumping translocation breakpoint	Homo sapiens jumping translocation breakpoint (JTB), mRNA [NM_006694]	chr1:153949221-153948375	hs|1q21.3	GO:0005624(membrane fraction)|GO:0005737(cytoplasm)|GO:0005739(mitochondrion)|GO:0005813(centrosome)|GO:0005819(spindle)|GO:0005856(cytoskeleton)|GO:0005887(integral to plasma membrane)|GO:0007049(cell cycle)|GO:0007067(mitosis)|GO:0016020(membrane)|GO:0019901(protein kinase binding)|GO:0030496(midbody)|GO:0033205(cell cycle cytokinesis)|GO:0042127(regulation of cell proliferation)|GO:0043066(neg…
A_23_P41854	-1.21	1.2	down	3.13	4.34	1	1	NM_032587	NM_032587	NM_032587	Hs.200242	ENST00000254691	THC2788663	84674	CARD6	caspase recruitment domain family, member 6	Homo sapiens caspase recruitment domain family, member 6 (CARD6), mRNA [NM_032587]	chr5:40855345-40855404	hs|5p13.1	GO:0005622(intracellular)|GO:0042981(regulation of apoptosis)	04621:NOD-like receptor signaling pathway
A_33_P3304538	-1.44	1.44	down	3.44	4.88	1	0	NM_207396	NM_207396	NM_207396	Hs.716549	ENST00000496676	THC2485751	388591	RNF207	ring finger protein 207	Homo sapiens ring finger protein 207 (RNF207), mRNA [NM_207396]	chr1:6280791-6280850	hs|1p36.31	GO:0005622(intracellular)|GO:0008270(zinc ion binding)|GO:0046872(metal ion binding)
A_23_P407684	-0.86	0.86	down	4.26	5.12	1	1	NM_178167	NM_178167	NM_178167	Hs.343828	ENST00000431526	THC2461962	90850	ZNF598	zinc finger protein 598	Homo sapiens zinc finger protein 598 (ZNF598), mRNA [NM_178167]	chr16:2048465-2048406	hs|16p13.3	GO:0005622(intracellular)|GO:0008270(zinc ion binding)|GO:0046872(metal ion binding)
A_23_P119907	-0.56	0.56	down	2.88	3.44	1	1	NM_018089	NM_018089	NM_018089	Hs.437647	ENST00000483188	THC2509720	55139	ANKZF1	ankyrin repeat and zinc finger domain containing 1	Homo sapiens ankyrin repeat and zinc finger domain containing 1 (ANKZF1), transcript variant 1, mRNA [NM_018089]	chr2:220100233-220100292	hs|2q35	GO:0005622(intracellular)|GO:0008270(zinc ion binding)|GO:0046872(metal ion binding)
A_24_P235305	-0.59	0.6	down	9.93	10.52	0	1	NM_001042510	NM_001042510	NM_001042510	Hs.374485	ENST00000311212	THC2468222	51123	ZNF706	zinc finger protein 706	Homo sapiens zinc finger protein 706 (ZNF706), transcript variant 1, mRNA [NM_001042510]	chr8:102209672-102209613	hs|8q22.3	GO:0005622(intracellular)|GO:0008270(zinc ion binding)|GO:0046872(metal ion binding)
A_24_P370471	-0.96	0.96	down	2.88	3.84	1	1	NM_031482	NM_031482	NM_031482	Hs.713698	ENST00000504770	THC2587425	83734	ATG10	ATG10 autophagy related 10 homolog (S. cerevisiae)	Homo sapiens ATG10 autophagy related 10 homolog (S. cerevisiae) (ATG10), transcript variant 2, mRNA [NM_031482]	chr5:81354316-81354375	hs|5q14.1	GO:0005622(intracellular)|GO:0005737(cytoplasm)|GO:0006497(protein lipidation)|GO:0006914(autophagy)|GO:0015031(protein transport)|GO:0016874(ligase activity)|GO:0019777(Atg12 ligase activity)|GO:0031401(positive regulation of protein modification process)|GO:0032446(protein modification by small protein conjugation)|GO:0034263(autophagy in response to ER overload)
A_24_P129632	-8.93	8.94	down	-6.64	2.29	0	1	NM_004747	NM_004747	NM_004747	Hs.652690	ENST00000372388	THC2520594	9231	DLG5	discs, large homolog 5 (Drosophila)	Homo sapiens discs, large homolog 5 (Drosophila) (DLG5), mRNA [NM_004747]	chr10:79550783-79550724	hs|10q22.3	GO:0005622(intracellular)|GO:0005737(cytoplasm)|GO:0005886(plasma membrane)|GO:0005913(cell-cell adherens junction)|GO:0007165(signal transduction)|GO:0008013(beta-catenin binding)|GO:0008092(cytoskeletal protein binding)|GO:0008285(negative regulation of cell proliferation)|GO:0016337(cell-cell adhesion)|GO:0030054(cell junction)|GO:0030159(receptor signaling complex scaffold activity)|GO:003555…
A_24_P145047	-0.76	0.76	down	5.79	6.55	1	1	NM_015042	NM_015042	NM_015042	Hs.595451	ENST00000326648	THC2491582	23060	ZNF609	zinc finger protein 609	Homo sapiens zinc finger protein 609 (ZNF609), mRNA [NM_015042]	chr15:64977870-64977929	hs|15q22.31	GO:0005622(intracellular)|GO:0005634(nucleus)|GO:0008270(zinc ion binding)|GO:0046872(metal ion binding)
A_33_P3235053	-7.93	7.94	down	-6.64	1.29	1	1	NM_033452	NM_033452	NM_033452	Hs.293660	ENST00000254816	THC2738796	91107	TRIM47	tripartite motif containing 47	Homo sapiens tripartite motif containing 47 (TRIM47), mRNA [NM_033452]	chr17:73870306-73870247	hs|17q25.1	GO:0005622(intracellular)|GO:0005634(nucleus)|GO:0005737(cytoplasm)|GO:0008270(zinc ion binding)|GO:0046872(metal ion binding)
A_33_P3414789	-1.29	1.29	down	0	1.29	1	1	NM_024333	NM_024333	NM_024333	Hs.28144	ENST00000221856	THC2693421	79187	FSD1	fibronectin type III and SPRY domain containing 1	Homo sapiens fibronectin type III and SPRY domain containing 1 (FSD1), mRNA [NM_024333]	chr19:4323373-4323432	hs|19p13.3	GO:0005622(intracellular)|GO:0005634(nucleus)|GO:0005737(cytoplasm)|GO:0005815(microtubule organizing center)|GO:0005856(cytoskeleton)|GO:0005874(microtubule)|GO:0007049(cell cycle)|GO:0007067(mitosis)|GO:0032154(cleavage furrow)|GO:0051301(cell division)
A_33_P3357580	-3.15	3.14	down	1.29	4.44	1	1	NM_016183	NM_016183	NM_016183	Hs.463797	ENST00000330263	THC2530420	51154	MRTO4	mRNA turnover 4 homolog (S. cerevisiae)	Homo sapiens mRNA turnover 4 homolog (S. cerevisiae) (MRTO4), mRNA [NM_016183]	chr1:19586563-19586622	hs|1p36.13	GO:0005622(intracellular)|GO:0005634(nucleus)|GO:0005730(nucleolus)|GO:0031965(nuclear membrane)|GO:0042254(ribosome biogenesis)
A_23_P30315	-0.59	0.59	down	3.44	4.03	1	1	NM_033342	NM_033342	NM_033342	Hs.487412	ENST00000334421	THC2475009	81786	TRIM7	tripartite motif containing 7	Homo sapiens tripartite motif containing 7 (TRIM7), transcript variant 6, mRNA [NM_033342]	chr5:180630267-180630208	hs|5q35.3	GO:0005622(intracellular)|GO:0005634(nucleus)|GO:0005730(nucleolus)|GO:0005737(cytoplasm)|GO:0008270(zinc ion binding)|GO:0043231(intracellular membrane-bounded organelle)|GO:0046872(metal ion binding)
A_23_P86315	-0.57	0.57	down	11.31	11.88	0	1	NM_213653	NM_213653	NM_213653	Hs.632436	ENST00000357836	THC2603199	148738	HFE2	hemochromatosis type 2 (juvenile)	Homo sapiens hemochromatosis type 2 (juvenile) (HFE2), transcript variant a, mRNA [NM_213653]	chr1:145416907-145416966	hs|1q21.1	GO:0005615(extracellular space)|GO:0005886(plasma membrane)|GO:0007411(axon guidance)|GO:0009986(cell surface)|GO:0016323(basolateral plasma membrane)|GO:0031225(anchored to membrane)
A_23_P150979	-1.48	1.48	down	3.79	5.27	0	1	NM_058173	NM_058173	NM_058173	Hs.348419	ENST00000308796	THC2475237	118430	MUCL1	mucin-like 1	Homo sapiens mucin-like 1 (MUCL1), mRNA [NM_058173]	chr12:55252026-55252085	hs|12q13.2	GO:0005576(extracellular region)|GO:0016020(membrane)
A_24_P160401	-1.5	1.5	down	2.29	3.79	0	1	NM_178181	NM_178181	NM_178181	Hs.476093	ENST00000425231	THC2482157	64866	CDCP1	CUB domain containing protein 1	Homo sapiens CUB domain containing protein 1 (CDCP1), transcript variant 2, mRNA [NM_178181]	chr3:45153600-45152300	hs|3p21.31	GO:0005576(extracellular region)|GO:0005886(plasma membrane)|GO:0016021(integral to membrane)
A_23_P14886	-2.4	2.4	down	0	2.4	1	1	NM_032520	NM_032520	NM_032520	Hs.241575	ENST00000527168	THC2493543	84572	GNPTG	N-acetylglucosamine-1-phosphate transferase, gamma subunit	Homo sapiens N-acetylglucosamine-1-phosphate transferase, gamma subunit (GNPTG), mRNA [NM_032520]	chr16:1412854-1413003	hs|16p13.3	GO:0005576(extracellular region)|GO:0005794(Golgi apparatus)	04142:Lysosome
A_24_P111912	-8.93	8.94	down	-6.64	2.29	1	1	NM_032042	NM_032042	NM_032042	Hs.600086	ENST00000395965	THC2553362	83989	FAM172A	family with sequence similarity 172, member A	Homo sapiens family with sequence similarity 172, member A (FAM172A), transcript variant 1, mRNA [NM_032042]	chr5:92953995-92953936	hs|5q15	GO:0005576(extracellular region)|GO:0005783(endoplasmic reticulum)
A_23_P136986	-1	1	down	2.29	3.29	1	1	NM_198450	NM_198450	NM_198450	Hs.512181	ENST00000373173	THC2472708	139322	APOOL	apolipoprotein O-like	Homo sapiens apolipoprotein O-like (APOOL), mRNA [NM_198450]	chrX:84342680-84342739	hs|Xq21.1	GO:0005576(extracellular region)|GO:0005739(mitochondrion)|GO:0005743(mitochondrial inner membrane)
A_33_P3423570	-2.01	2.01	down	2.66	4.67	1	1	NM_024042	NM_024042	NM_024042	Hs.533772	ENST00000219542	THC2462934	79006	METRN	meteorin, glial cell differentiation regulator	Homo sapiens meteorin, glial cell differentiation regulator (METRN), mRNA [NM_024042]	chr16:767419-767478	hs|16p13.3	GO:0005576(extracellular region)|GO:0005615(extracellular space)|GO:0007275(multicellular organismal development)|GO:0007399(nervous system development)|GO:0010001(glial cell differentiation)|GO:0050772(positive regulation of axonogenesis)
A_23_P135248	-1.37	1.37	down	2.66	4.03	0	1	NM_006664	NM_006664	NM_006664	Hs.648124	ENST00000556719	THC2715608	10850	CCL27	chemokine (C-C motif) ligand 27	Homo sapiens chemokine (C-C motif) ligand 27 (CCL27), mRNA [NM_006664]	chr9:34662020-34661961	hs|9p13.3	GO:0005576(extracellular region)|GO:0005615(extracellular space)|GO:0006935(chemotaxis)|GO:0006955(immune response)|GO:0007267(cell-cell signaling)|GO:0008009(chemokine activity)	04060:Cytokine-cytokine receptor interaction|04062:Chemokine signaling pathway|04672:Intestinal immune network for IgA production
A_23_P145485	-0.67	0.67	down	5.12	5.79	0	1	NM_025217	NM_025217	NM_025217	Hs.656778	ENST00000367351	THC2474550	80328	ULBP2	UL16 binding protein 2	Homo sapiens UL16 binding protein 2 (ULBP2), mRNA [NM_025217]	chr6:150267714-150267773	hs|6q25.1	GO:0005576(extracellular region)|GO:0005615(extracellular space)|GO:0005886(plasma membrane)|GO:0009986(cell surface)|GO:0016020(membrane)|GO:0019882(antigen processing and presentation)|GO:0030101(natural killer cell activation)|GO:0031225(anchored to membrane)|GO:0032393(MHC class I receptor activity)|GO:0042612(MHC class I protein complex)|GO:0050776(regulation of immune response)	04650:Natural killer cell mediated cytotoxicity
A_23_P40108	-1.01	1.01	down	4.06	5.07	1	1	NM_001853	NM_001853	NM_001853	Hs.716639	ENST00000466192	THC2607585	1299	COL9A3	collagen, type IX, alpha 3	Homo sapiens collagen, type IX, alpha 3 (COL9A3), mRNA [NM_001853]	chr20:61472271-61472330	hs|20q13.33	GO:0005576(extracellular region)|GO:0005581(collagen)|GO:0005594(collagen type IX)|GO:0007411(axon guidance)|GO:0030020(extracellular matrix structural constituent conferring tensile strength)	04974:Protein digestion and absorption
A_32_P14850	-1.28	1.27	down	2.66	3.94	1	1	ENST00000429990	XM_003118720	XM_003118720	Hs.448833	ENST00000429990	THC2549472	440348	NPIPL2	nuclear pore complex interacting protein-like 2	nuclear pore complex interacting protein-like 2 [Source:HGNC Symbol;Acc:34409] [ENST00000429990]	chr16:74425436-74425495	hs|16q23.1	GO:0005576(extracellular region)
A_32_P46238	-1.09	1.08	down	1.79	2.88	0	1	NR_001443	NR_001443	NR_001443	Hs.420616	ENST00000445433	THC2614902	339240	LOC339240	keratin 17 pseudogene	Homo sapiens keratin 17 pseudogene (LOC339240), non-coding RNA [NR_001443]	chr17:20422735-20422676	hs|17p11.2	GO:0005576(extracellular region)
A_23_P52531	-0.81	0.8	down	3.13	3.94	0	1	NM_152644	NM_152644	NM_152644	Hs.114648	ENST00000368896	THC2627384	196792	FAM24B	family with sequence similarity 24, member B	Homo sapiens family with sequence similarity 24, member B (FAM24B), transcript variant 1, mRNA [NM_152644]	chr10:124609990-124608947	hs|10q26.13	GO:0005576(extracellular region)
A_23_P55388	-0.81	0.8	down	3.13	3.94	1	1	NM_018143	NM_018143	NM_018143	Hs.592134	ENST00000540254	THC2475324	55175	KLHL11	kelch-like 11 (Drosophila)	Homo sapiens kelch-like 11 (Drosophila) (KLHL11), mRNA [NM_018143]	chr17:40009999-40009940	hs|17q21.2	GO:0005576(extracellular region)
A_23_P41365	-0.89	0.89	down	3.29	4.18	0	1	NM_012390	NM_012390	NM_012390	Hs.701334	ENST00000226460	THC2508570	26952	SMR3A	submaxillary gland androgen regulated protein 3A	Homo sapiens submaxillary gland androgen regulated protein 3A (SMR3A), mRNA [NM_012390]	chr4:71232551-71232610	hs|4q13.3	GO:0005576(extracellular region)
A_33_P3420904	-0.78	0.77	down	2.66	3.44	1	1	NM_001129883	NM_001129883	NM_001129883	Hs.131278	ENST00000445202	THC2703110	100169851	PATE3	prostate and testis expressed 3	Homo sapiens prostate and testis expressed 3 (PATE3), mRNA [NM_001129883]	chr11:125661436-125661495	hs|11q24.2	GO:0005576(extracellular region)
A_33_P3314813	-0.78	0.77	down	2.66	3.44	0	1	NM_001080446	NM_001080446	NM_001080446	Hs.193741	ENST00000449465	THC2713779	143678	C11orf94	chromosome 11 open reading frame 94	Homo sapiens chromosome 11 open reading frame 94 (C11orf94), mRNA [NM_001080446]	chr11:45928144-45928085	hs|11p11.2	GO:0005576(extracellular region)
A_23_P167358	-2.29	2.29	down	0	2.29	0	1	NM_001039717	NM_001039717	NM_001039717	Hs.445817	ENST00000473040	NP1183128	80167	C4orf29	chromosome 4 open reading frame 29	Homo sapiens chromosome 4 open reading frame 29 (C4orf29), mRNA [NM_001039717]	chr4:128951675-128951734	hs|4q28.2	GO:0005576(extracellular region)
A_32_P75792	-1.18	1.18	down	2.66	3.84	1	1	NM_001014980	NM_001014980	NM_001014980	Hs.197613	ENST00000330388	THC2682785	388581	FAM132A	family with sequence similarity 132, member A	Homo sapiens family with sequence similarity 132, member A (FAM132A), mRNA [NM_001014980]	chr1:1178222-1177975	hs|1p36.33	GO:0005576(extracellular region)
A_33_P3348494	-1.18	1.19	down	2.88	4.06	1	1	NM_001127202	NM_001127202	NM_001127202	Hs.508769	ENST00000246506	THC2487458	55795	PCID2	PCI domain containing 2	Homo sapiens PCI domain containing 2 (PCID2), transcript variant 1, mRNA [NM_001127202]	chr13:113831995-113831936	hs|13q34	GO:0005575(cellular_component)|GO:0043066(negative regulation of apoptosis)|GO:0043488(regulation of mRNA stability)|GO:0045893(positive regulation of transcription, DNA-dependent)|GO:0048536(spleen development)|GO:0090267(positive regulation of mitotic cell cycle spindle assembly checkpoint)|GO:2000117(negative regulation of cysteine-type endopeptidase activity)
A_23_P252808	-1.15	1.14	down	2.29	3.44	1	1	NM_012477	NM_012477	NM_012477	Hs.516114	ENST00000494741	NP1199069	23559	WBP1	WW domain binding protein 1	Homo sapiens WW domain binding protein 1 (WBP1), mRNA [NM_012477]	chr2:74687734-74687793	hs|2p13.1	GO:0005575(cellular_component)|GO:0008150(biological_process)|GO:0050699(WW domain binding)
A_33_P3220738	-0.59	0.58	down	2.29	2.88	1	1	NM_207108	NM_207108	NM_207108	Hs.495897	ENST00000541808	THC2601044	460	ASTN1	astrotactin 1	Homo sapiens astrotactin 1 (ASTN1), transcript variant 2, mRNA [NM_207108]	chr1:176838044-176837985	hs|1q25.2	GO:0005575(cellular_component)|GO:0007155(cell adhesion)|GO:0007158(neuron cell-cell adhesion)|GO:0016020(membrane)|GO:0016021(integral to membrane)|GO:0016477(cell migration)
A_33_P3406458	-1.54	1.54	down	3.13	4.67	0	1	NM_152667	NM_152667	NM_152667	Hs.143137	ENST00000304788	THC2491586	140838	NANP	N-acetylneuraminic acid phosphatase	Homo sapiens N-acetylneuraminic acid phosphatase (NANP), mRNA [NM_152667]	chr20:25593924-25593865	hs|20p11.21	GO:0005575(cellular_component)|GO:0005975(carbohydrate metabolic process)|GO:0008967(phosphoglycolate phosphatase activity)|GO:0016787(hydrolase activity)|GO:0046380(N-acetylneuraminate biosynthetic process)|GO:0050124(N-acylneuraminate-9-phosphatase activity)	00520:Amino sugar and nucleotide sugar metabolism|01100:Metabolic pathways
A_32_P205624	-0.92	0.92	down	5.59	6.51	1	1	NM_012435	NM_012435	NM_012435	Hs.30965	ENST00000264554	THC2742709	25759	SHC2	SHC (Src homology 2 domain containing) transforming protein 2	Homo sapiens SHC (Src homology 2 domain containing) transforming protein 2 (SHC2), mRNA [NM_012435]	chr19:416892-416833	hs|19p13.3	GO:0005575(cellular_component)|GO:0005829(cytosol)|GO:0007265(Ras protein signal transduction)|GO:0008286(insulin receptor signaling pathway)|GO:0035556(intracellular signal transduction)|GO:0048011(nerve growth factor receptor signaling pathway)	04012:ErbB signaling pathway|04062:Chemokine signaling pathway|04370:VEGF signaling pathway|04510:Focal adhesion|04650:Natural killer cell mediated cytotoxicity|04722:Neurotrophin signaling pathway|04910:Insulin signaling pathway|05100:Bacterial invasion of epithelial cells|05214:Glioma|05220:Chronic myeloid leukemia
A_33_P3405789	-1.68	1.68	down	2.66	4.34	1	1	NM_003324	NM_003324	NM_003324	Hs.655333	ENST00000448120	THC2603520	7289	TULP3	tubby like protein 3	Homo sapiens tubby like protein 3 (TULP3), transcript variant 1, mRNA [NM_003324]	chr12:3050116-3050175	hs|12p13.33	GO:0005546(phosphatidylinositol-4,5-bisphosphate binding)|GO:0005576(extracellular region)|GO:0005634(nucleus)|GO:0005737(cytoplasm)|GO:0005886(plasma membrane)|GO:0005929(cilium)|GO:0006355(regulation of transcription, DNA-dependent)|GO:0007186(G-protein coupled receptor protein signaling pathway)|GO:0007275(multicellular organismal development)
A_23_P331670	-1.5	1.5	down	1.79	3.29	1	1	NM_002862	NM_002862	NM_002862	Hs.368157	ENST00000216962	NP097312	5834	PYGB	phosphorylase, glycogen; brain	Homo sapiens phosphorylase, glycogen; brain (PYGB), mRNA [NM_002862]	chr20:25278326-25278385	hs|20p11.21	GO:0005529(sugar binding)|GO:0005625(soluble fraction)|GO:0005737(cytoplasm)|GO:0005975(carbohydrate metabolic process)|GO:0005980(glycogen catabolic process)|GO:0006006(glucose metabolic process)|GO:0008144(drug binding)|GO:0008184(glycogen phosphorylase activity)|GO:0016757(transferase activity, transferring glycosyl groups)|GO:0030170(pyridoxal phosphate binding)|GO:0030424(axon)|GO:0042803(pr…	00500:Starch and sucrose metabolism|04910:Insulin signaling pathway
A_24_P308229	-1.32	1.32	down	3.29	4.61	0	1	NM_001039775	NM_001039775	NM_001039775	Hs.128738	ENST00000520372	THC2536744	55057	AIM1L	absent in melanoma 1-like	Homo sapiens absent in melanoma 1-like (AIM1L), mRNA [NM_001039775]	chr1:26658099-26658040	hs|1p36.11	GO:0005529(sugar binding)
A_23_P31844	-6.64	6.64	down	-6.64	0	1	1	NM_001693	NM_001693	NM_001693	Hs.295917	ENST00000523482	NP1191929	526	ATP6V1B2	ATPase, H+ transporting, lysosomal 56/58kDa, V1 subunit B2	Homo sapiens ATPase, H+ transporting, lysosomal 56/58kDa, V1 subunit B2 (ATP6V1B2), mRNA [NM_001693]	chr8:20078395-20078454	hs|8p21.3	GO:0005524(ATP binding)|GO:0005737(cytoplasm)|GO:0005794(Golgi apparatus)|GO:0005829(cytosol)|GO:0005886(plasma membrane)|GO:0005902(microvillus)|GO:0006811(ion transport)|GO:0006879(cellular iron ion homeostasis)|GO:0008286(insulin receptor signaling pathway)|GO:0012505(endomembrane system)|GO:0015078(hydrogen ion transmembrane transporter activity)|GO:0015991(ATP hydrolysis coupled proton trans…	00190:Oxidative phosphorylation|01100:Metabolic pathways|04145:Phagosome|04966:Collecting duct acid secretion|05110:Vibrio cholerae infection|05120:Epithelial cell signaling in Helicobacter pylori infection|05323:Rheumatoid arthritis
A_24_P106591	-7.64	7.64	down	-6.64	1	1	0	NM_201280	NM_201280	NM_201280	Hs.719272	ENST00000244777	NP1161194	63915	MUTED	muted homolog (mouse)	Homo sapiens muted homolog (mouse) (MUTED), transcript variant 1, mRNA [NM_201280]	chr6:8014278-8014219	hs|6p24.3	GO:0005515(protein binding)|GO:0016192(vesicle-mediated transport)|GO:0031083(BLOC-1 complex)|GO:0032474(otolith morphogenesis)|GO:0048066(developmental pigmentation)
A_24_P242609	-8.43	8.44	down	-6.64	1.79	1	1	NM_021633	NM_021633	NM_021633	Hs.706793	ENST00000367259	THC2482206	59349	KLHL12	kelch-like 12 (Drosophila)	Homo sapiens kelch-like 12 (Drosophila) (KLHL12), mRNA [NM_021633]	chr1:202860502-202860443	hs|1q32.1	GO:0005515(protein binding)|GO:0016055(Wnt receptor signaling pathway)
A_24_P329065	-0.9	0.9	down	3.44	4.34	0	1	NM_007048	NM_007048	NM_007048	Hs.191510	ENST00000082468	THC2526583	11119	BTN3A1	butyrophilin, subfamily 3, member A1	Homo sapiens butyrophilin, subfamily 3, member A1 (BTN3A1), transcript variant 1, mRNA [NM_007048]	chr6:26414743-26414802	hs|6p22.2	GO:0005515(protein binding)|GO:0006629(lipid metabolic process)|GO:0016020(membrane)|GO:0016021(integral to membrane)
A_33_P3341901	-1.89	1.89	down	1.79	3.68	1	1	NM_058163	NM_058163	NM_058163	Hs.522662	ENST00000375151	THC2462899	90121	TSR2	TSR2, 20S rRNA accumulation, homolog (S. cerevisiae)	Homo sapiens TSR2, 20S rRNA accumulation, homolog (S. cerevisiae) (TSR2), mRNA [NM_058163]	chrX:54471669-54471728	hs|Xp11.22	GO:0005515(protein binding)|GO:0006364(rRNA processing)
A_33_P3341970	-0.84	0.84	down	2.29	3.13	1	1	NM_173808	NM_173808	NM_173808	Hs.146542	ENST00000306821	THC2606710	257194	NEGR1	neuronal growth regulator 1	Homo sapiens neuronal growth regulator 1 (NEGR1), mRNA [NM_173808]	chr1:71868720-71868661	hs|1p31.1	GO:0005515(protein binding)|GO:0005886(plasma membrane)|GO:0007155(cell adhesion)|GO:0030425(dendrite)|GO:0031225(anchored to membrane)|GO:0043025(neuronal cell body)	04514:Cell adhesion molecules (CAMs)
A_33_P3209096	-1	1	down	0	1	1	1	NM_001779	NM_001779	NM_001779	Hs.34341	ENST00000464088	THC2490777	965	CD58	CD58 molecule	Homo sapiens CD58 molecule (CD58), transcript variant 1, mRNA [NM_001779]	chr1:117078647-117078588	hs|1p13.1	GO:0005515(protein binding)|GO:0005886(plasma membrane)|GO:0005887(integral to plasma membrane)|GO:0007155(cell adhesion)|GO:0007596(blood coagulation)|GO:0016337(cell-cell adhesion)|GO:0031225(anchored to membrane)|GO:0050900(leukocyte migration)	04514:Cell adhesion molecules (CAMs)
A_23_P501887	-2.29	2.29	down	0	2.29	1	1	NM_013406	NM_013406	NM_013406	Hs.79064	ENST00000351660	NP182181	1725	DHPS	deoxyhypusine synthase	Homo sapiens deoxyhypusine synthase (DHPS), transcript variant 2, mRNA [NM_013406]	chr19:12790482-12790344	hs|19p13.2	GO:0005515(protein binding)|GO:0005829(cytosol)|GO:0006412(translation)|GO:0008284(positive regulation of cell proliferation)|GO:0008612(peptidyl-lysine modification to hypusine)|GO:0016740(transferase activity)|GO:0034038(deoxyhypusine synthase activity)|GO:0043687(post-translational protein modification)|GO:0044267(cellular protein metabolic process)|GO:0050983(spermidine catabolic process to d…
A_33_P3244669	-0.9	0.9	down	2.66	3.56	1	1	NM_018247	NM_018247	NM_018247	Hs.108530	ENST00000230461	THC2470162	55754	TMEM30A	transmembrane protein 30A	Homo sapiens transmembrane protein 30A (TMEM30A), transcript variant 1, mRNA [NM_018247]	chr6:75963452-75963393	hs|6q14.1	GO:0005515(protein binding)|GO:0005783(endoplasmic reticulum)|GO:0016020(membrane)|GO:0016021(integral to membrane)|GO:0033365(protein localization to organelle)|GO:0070863(positive regulation of protein exit from endoplasmic reticulum)
A_23_P131299	-0.62	0.63	down	4.34	4.96	1	0	NM_138802	NM_138802	NM_138802	Hs.534540	ENST00000489197	THC2522861	130617	ZFAND2B	zinc finger, AN1-type domain 2B	Homo sapiens zinc finger, AN1-type domain 2B (ZFAND2B), mRNA [NM_138802]	chr2:220072672-220072731	hs|2q35	GO:0005515(protein binding)|GO:0005783(endoplasmic reticulum)|GO:0008270(zinc ion binding)|GO:0046872(metal ion binding)
A_23_P145541	-1	1	down	1.29	2.29	0	1	NM_014845	NM_014845	NM_014845	Hs.529959	ENST00000419951	THC2466183	9896	FIG4	FIG4 homolog, SAC1 lipid phosphatase domain containing (S. cerevisiae)	Homo sapiens FIG4 homolog, SAC1 lipid phosphatase domain containing (S. cerevisiae) (FIG4), mRNA [NM_014845]	chr6:110110799-110110858	hs|6q21	GO:0005515(protein binding)|GO:0005783(endoplasmic reticulum)|GO:0005794(Golgi apparatus)|GO:0007033(vacuole organization)|GO:0007626(locomotory behavior)|GO:0008219(cell death)|GO:0010008(endosome membrane)|GO:0010976(positive regulation of neuron projection development)|GO:0016020(membrane)|GO:0016787(hydrolase activity)|GO:0042578(phosphoric ester hydrolase activity)|GO:0043473(pigmentation)|G…
A_23_P52219	-1.13	1.13	down	3.13	4.26	0	1	NM_006459	NM_006459	NM_006459	Hs.150087	ENST00000370410	THC2466083	10613	ERLIN1	ER lipid raft associated 1	Homo sapiens ER lipid raft associated 1 (ERLIN1), mRNA [NM_006459]	chr10:101914641-101912075	hs|10q24.31	GO:0005515(protein binding)|GO:0005783(endoplasmic reticulum)|GO:0005789(endoplasmic reticulum membrane)|GO:0016020(membrane)|GO:0016021(integral to membrane)|GO:0030433(ER-associated protein catabolic process)
A_23_P359277	-1.65	1.64	down	1.79	3.44	0	1	NM_024930	NM_024930	NM_024930	Hs.274256	ENST00000438340	THC2503680	79993	ELOVL7	ELOVL fatty acid elongase 7	Homo sapiens ELOVL fatty acid elongase 7 (ELOVL7), transcript variant 1, mRNA [NM_024930]	chr5:60048063-60048004	hs|5q12.1	GO:0005515(protein binding)|GO:0005783(endoplasmic reticulum)|GO:0005789(endoplasmic reticulum membrane)|GO:0016020(membrane)|GO:0016021(integral to membrane)|GO:0016740(transferase activity)|GO:0016747(transferase activity, transferring acyl groups other than amino-acyl groups)|GO:0019367(fatty acid elongation, saturated fatty acid)|GO:0019432(triglyceride biosynthetic process)|GO:0034626(fatty …
A_33_P3273719	-1.29	1.29	down	0	1.29	0	1	NM_001242831	NM_001242831	NM_001242831	Hs.725124	ENST00000370913	THC2728071	60481	ELOVL5	ELOVL fatty acid elongase 5	Homo sapiens ELOVL fatty acid elongase 5 (ELOVL5), transcript variant 4, mRNA [NM_001242831]	chr6:53159170-53159111	hs|6p12.1	GO:0005515(protein binding)|GO:0005783(endoplasmic reticulum)|GO:0005789(endoplasmic reticulum membrane)|GO:0009922(fatty acid elongase activity)|GO:0016020(membrane)|GO:0016021(integral to membrane)|GO:0016740(transferase activity)|GO:0016747(transferase activity, transferring acyl groups other than amino-acyl groups)|GO:0019432(triglyceride biosynthetic process)|GO:0034625(fatty acid elongation…	01040:Biosynthesis of unsaturated fatty acids
A_23_P7361	-0.93	0.93	down	3.13	4.06	1	1	NM_024090	NM_024090	NM_024090	Hs.412939	ENST00000394607	THC2462213	79071	ELOVL6	ELOVL fatty acid elongase 6	Homo sapiens ELOVL fatty acid elongase 6 (ELOVL6), transcript variant 1, mRNA [NM_024090]	chr4:110971230-110971171	hs|4q25	GO:0005515(protein binding)|GO:0005783(endoplasmic reticulum)|GO:0005789(endoplasmic reticulum membrane)|GO:0009922(fatty acid elongase activity)|GO:0016020(membrane)|GO:0016021(integral to membrane)|GO:0016740(transferase activity)|GO:0016747(transferase activity, transferring acyl groups other than amino-acyl groups)|GO:0019367(fatty acid elongation, saturated fatty acid)|GO:0019432(triglycerid…	01040:Biosynthesis of unsaturated fatty acids
A_24_P129232	-0.67	0.67	down	5.03	5.7	1	1	NM_020755	NM_020755	NM_020755	Hs.146668	ENST00000368454	THC2565490	57515	SERINC1	serine incorporator 1	Homo sapiens serine incorporator 1 (SERINC1), mRNA [NM_020755]	chr6:122764847-122764788	hs|6q22.31	GO:0005515(protein binding)|GO:0005783(endoplasmic reticulum)|GO:0005789(endoplasmic reticulum membrane)|GO:0005886(plasma membrane)|GO:0006629(lipid metabolic process)|GO:0006658(phosphatidylserine metabolic process)|GO:0006665(sphingolipid metabolic process)|GO:0008654(phospholipid biosynthetic process)|GO:0015194(L-serine transmembrane transporter activity)|GO:0015825(L-serine transport)|GO:00…
A_33_P3381191	-0.87	0.87	down	1.79	2.66	0	1	NM_024955	NM_024955	NM_024955	Hs.387601	ENST00000397223	THC2620672	80020	FOXRED2	FAD-dependent oxidoreductase domain containing 2	Homo sapiens FAD-dependent oxidoreductase domain containing 2 (FOXRED2), transcript variant 1, mRNA [NM_024955]	chr22:36897397-36897338	hs|22q12.3	GO:0005515(protein binding)|GO:0005783(endoplasmic reticulum)|GO:0005788(endoplasmic reticulum lumen)|GO:0016491(oxidoreductase activity)|GO:0030433(ER-associated protein catabolic process)|GO:0050660(flavin adenine dinucleotide binding)
A_23_P323924	-0.76	0.76	down	5.7	6.46	1	1	NM_001002261	NM_001002261	NM_001002261	Hs.730704	ENST00000497994	THC2479057	118813	ZFYVE27	zinc finger, FYVE domain containing 27	Homo sapiens zinc finger, FYVE domain containing 27 (ZFYVE27), transcript variant 1, mRNA [NM_001002261]	chr10:99520559-99520618	hs|10q24.2	GO:0005515(protein binding)|GO:0005768(endosome)|GO:0005783(endoplasmic reticulum)|GO:0005789(endoplasmic reticulum membrane)|GO:0005886(plasma membrane)|GO:0008219(cell death)|GO:0016021(integral to membrane)|GO:0030424(axon)|GO:0030425(dendrite)|GO:0031175(neuron projection development)|GO:0032584(growth cone membrane)|GO:0042995(cell projection)|GO:0046872(metal ion binding)|GO:0048011(nerve g…
A_23_P213369	-2.66	2.66	down	0	2.66	1	1	NM_014773	NM_014773	NM_014773	Hs.210532	ENST00000507481	THC2468375	9812	KIAA0141	KIAA0141	Homo sapiens KIAA0141 (KIAA0141), nuclear gene encoding mitochondrial protein, transcript variant 1, mRNA [NM_014773]	chr5:141319101-141319160	hs|5q31.3	GO:0005515(protein binding)|GO:0005739(mitochondrion)|GO:0006915(apoptosis)|GO:0043281(regulation of caspase activity)
A_23_P213093	-1.59	1.58	down	1.29	2.88	1	1	NM_001079839	NM_001079839	NM_001079839	Hs.518750	ENST00000381473	THC2570389	54940	OCIAD1	OCIA domain containing 1	Homo sapiens OCIA domain containing 1 (OCIAD1), transcript variant 2, mRNA [NM_001079839]	chr4:48862818-48862877	hs|4p11	GO:0005515(protein binding)|GO:0005739(mitochondrion)|GO:0005768(endosome)
A_23_P251927	-0.86	0.86	down	7.22	8.08	1	1	NM_017812	NM_017812	NM_017812	Hs.655010	ENST00000476546	THC2729332	54927	CHCHD3	coiled-coil-helix-coiled-coil-helix domain containing 3	Homo sapiens coiled-coil-helix-coiled-coil-helix domain containing 3 (CHCHD3), mRNA [NM_017812]	chr7:132470202-132470143	hs|7q32.3	GO:0005515(protein binding)|GO:0005739(mitochondrion)|GO:0005743(mitochondrial inner membrane)|GO:0007007(inner mitochondrial membrane organization)|GO:0008053(mitochondrial fusion)|GO:0016020(membrane)|GO:0019902(phosphatase binding)|GO:0032947(protein complex scaffold)
A_23_P118105	-1.55	1.54	down	2.29	3.84	1	1	NM_004548	NM_004548	NM_004548	Hs.513266	ENST00000268668	THC2631033	4716	NDUFB10	NADH dehydrogenase (ubiquinone) 1 beta subcomplex, 10, 22kDa	Homo sapiens NADH dehydrogenase (ubiquinone) 1 beta subcomplex, 10, 22kDa (NDUFB10), nuclear gene encoding mitochondrial protein, mRNA [NM_004548]	chr16:2011549-2011608	hs|16p13.3	GO:0005515(protein binding)|GO:0005739(mitochondrion)|GO:0005743(mitochondrial inner membrane)|GO:0005747(mitochondrial respiratory chain complex I)|GO:0006120(mitochondrial electron transport, NADH to ubiquinone)|GO:0006810(transport)|GO:0008137(NADH dehydrogenase (ubiquinone) activity)|GO:0016020(membrane)|GO:0022904(respiratory electron transport chain)|GO:0070469(respiratory chain)	00190:Oxidative phosphorylation|01100:Metabolic pathways|05010:Alzheimer's disease|05012:Parkinson's disease|05016:Huntington's disease
A_23_P93844	-0.94	0.94	down	8.03	8.97	1	1	NM_019059	NM_019059	NM_019059	Hs.112318	ENST00000483581	THC2556657	54543	TOMM7	translocase of outer mitochondrial membrane 7 homolog (yeast)	Homo sapiens translocase of outer mitochondrial membrane 7 homolog (yeast) (TOMM7), nuclear gene encoding mitochondrial protein, mRNA [NM_019059]	chr7:22852769-22852710	hs|7p15.3	GO:0005515(protein binding)|GO:0005739(mitochondrion)|GO:0005742(mitochondrial outer membrane translocase complex)|GO:0006626(protein targeting to mitochondrion)|GO:0006886(intracellular protein transport)|GO:0008320(protein transmembrane transporter activity)|GO:0015450(P-P-bond-hydrolysis-driven protein transmembrane transporter activity)|GO:0016020(membrane)|GO:0016021(integral to membrane)
A_23_P320553	-0.83	0.83	down	4.73	5.56	1	1	NM_003660	NM_003660	NM_003660	Hs.413748	ENST00000334186	THC2646334	8541	PPFIA3	protein tyrosine phosphatase, receptor type, f polypeptide (PTPRF), interacting protein (liprin), alpha 3	Homo sapiens protein tyrosine phosphatase, receptor type, f polypeptide (PTPRF), interacting protein (liprin), alpha 3 (PPFIA3), mRNA [NM_003660]	chr19:49653738-49653797	hs|19q13.33	GO:0005515(protein binding)|GO:0005737(cytoplasm)|GO:0007269(neurotransmitter secretion)|GO:0009986(cell surface)|GO:0048172(regulation of short-term neuronal synaptic plasticity)
A_23_P351342	-0.58	0.58	down	9.42	10	1	1	NM_015164	NM_015164	NM_015164	Hs.646775	ENST00000477849	THC2560893	23207	PLEKHM2	pleckstrin homology domain containing, family M (with RUN domain) member 2	Homo sapiens pleckstrin homology domain containing, family M (with RUN domain) member 2 (PLEKHM2), mRNA [NM_015164]	chr1:16060316-16060375	hs|1p36.21	GO:0005515(protein binding)|GO:0005737(cytoplasm)|GO:0007030(Golgi organization)|GO:0019894(kinesin binding)
A_33_P3316983	-1.37	1.37	down	1.29	2.66	0	1	NM_001195304	NM_001195304	NM_001195304	Hs.232543	ENST00000398289	THC2526022	92482	BBIP1	BBSome interacting protein 1	Homo sapiens BBSome interacting protein 1 (BBIP1), transcript variant 1, mRNA [NM_001195304]	chr10:112660189-112660130	hs|10q25.2	GO:0005515(protein binding)|GO:0005737(cytoplasm)|GO:0005929(cilium)|GO:0034464(BBSome)|GO:0042384(cilium assembly)
A_24_P336584	-1.11	1.11	down	1.29	2.4	0	1	NM_182664	NM_182664	NM_182664	Hs.497579	ENST00000367118	THC2670578	83593	RASSF5	Ras association (RalGDS/AF-6) domain family member 5	Homo sapiens Ras association (RalGDS/AF-6) domain family member 5 (RASSF5), transcript variant 2, mRNA [NM_182664]	chr1:206757950-206758009	hs|1q32.1	GO:0005515(protein binding)|GO:0005737(cytoplasm)|GO:0005856(cytoskeleton)|GO:0005874(microtubule)|GO:0006915(apoptosis)|GO:0035556(intracellular signal transduction)|GO:0042802(identical protein binding)|GO:0046872(metal ion binding)	04670:Leukocyte transendothelial migration|05200:Pathways in cancer|05223:Non-small cell lung cancer
A_24_P257108	-1.27	1.27	down	2.29	3.56	1	0	NM_133484	NM_133484	NM_133484	Hs.132257	ENST00000441987	THC2752627	10010	TANK	TRAF family member-associated NFKB activator	Homo sapiens TRAF family member-associated NFKB activator (TANK), transcript variant 2, mRNA [NM_133484]	chr2:162060063-162061201	hs|2q24.2	GO:0005515(protein binding)|GO:0005737(cytoplasm)|GO:0005829(cytosol)|GO:0007165(signal transduction)|GO:0007249(I-kappaB kinase/NF-kappaB cascade)|GO:0045087(innate immune response)|GO:0046872(metal ion binding)	04622:RIG-I-like receptor signaling pathway
A_24_P937855	-0.63	0.63	down	2.66	3.29	1	0	NM_001102396	NM_001102396	NM_001102396	Hs.709277	ENST00000369528	THC2491344	80143	SIKE1	suppressor of IKBKE 1	Homo sapiens suppressor of IKBKE 1 (SIKE1), transcript variant 1, mRNA [NM_001102396]	chr1:115313097-115313038	hs|1p13.2	GO:0005515(protein binding)|GO:0005737(cytoplasm)|GO:0005829(cytosol)|GO:0005925(focal adhesion)|GO:0043231(intracellular membrane-bounded organelle)|GO:0045087(innate immune response)	04622:RIG-I-like receptor signaling pathway
A_24_P945194	-1	1	down	0	1	1	0	NM_013374	NM_013374	NM_013374	Hs.475896	ENST00000307296	THC2539542	10015	PDCD6IP	programmed cell death 6 interacting protein	Homo sapiens programmed cell death 6 interacting protein (PDCD6IP), transcript variant 1, mRNA [NM_013374]	chr3:33910819-33910878	hs|3p22.3	GO:0005515(protein binding)|GO:0005737(cytoplasm)|GO:0005815(microtubule organizing center)|GO:0005829(cytosol)|GO:0005856(cytoskeleton)|GO:0006915(apoptosis)|GO:0007049(cell cycle)|GO:0015031(protein transport)|GO:0042470(melanosome)|GO:0044419(interspecies interaction between organisms)|GO:0048306(calcium-dependent protein binding)|GO:0051301(cell division)	04144:Endocytosis
A_23_P133345	-6.64	6.64	down	-6.64	0	1	1	NM_014666	NM_014666	NM_014666	Hs.644000	ENST00000518855	THC2502423	9685	CLINT1	clathrin interactor 1	Homo sapiens clathrin interactor 1 (CLINT1), transcript variant 2, mRNA [NM_014666]	chr5:157214382-157214323	hs|5q33.3	GO:0005515(protein binding)|GO:0005737(cytoplasm)|GO:0005794(Golgi apparatus)|GO:0005829(cytosol)|GO:0006892(post-Golgi vesicle-mediated transport)|GO:0006897(endocytosis)|GO:0008289(lipid binding)|GO:0016020(membrane)|GO:0016044(cellular membrane organization)|GO:0030136(clathrin-coated vesicle)|GO:0030276(clathrin binding)|GO:0031410(cytoplasmic vesicle)|GO:0048471(perinuclear region of cytopla…
A_23_P59677	-9.3	9.3	down	-6.64	2.66	1	1	NM_021930	NM_021930	NM_021930	Hs.531388	ENST00000497979	THC2467373	60561	RINT1	RAD50 interactor 1	Homo sapiens RAD50 interactor 1 (RINT1), mRNA [NM_021930]	chr7:105207999-105208058	hs|7q22.3	GO:0005515(protein binding)|GO:0005737(cytoplasm)|GO:0005783(endoplasmic reticulum)|GO:0005789(endoplasmic reticulum membrane)|GO:0007049(cell cycle)|GO:0015031(protein transport)|GO:0016020(membrane)|GO:0016192(vesicle-mediated transport)|GO:0031572(G2/M transition DNA damage checkpoint)
A_33_P3363061	-1.15	1.15	down	4.67	5.82	0	1	NM_001003790	NM_001003790	NM_001003790	Hs.705490	ENST00000397228	THC2628433	11160	ERLIN2	ER lipid raft associated 2	Homo sapiens ER lipid raft associated 2 (ERLIN2), transcript variant 2, mRNA [NM_001003790]	chr8:37602105-37602164	hs|8p11.23	GO:0005515(protein binding)|GO:0005737(cytoplasm)|GO:0005783(endoplasmic reticulum)|GO:0005789(endoplasmic reticulum membrane)|GO:0005886(plasma membrane)|GO:0016021(integral to membrane)|GO:0030433(ER-associated protein catabolic process)
A_23_P419795	-0.62	0.62	down	4.26	4.88	0	1	NM_030962	NM_030962	NM_030962	Hs.577252	ENST00000525040	THC2626305	81846	SBF2	SET binding factor 2	Homo sapiens SET binding factor 2 (SBF2), mRNA [NM_030962]	chr11:9800909-9800850	hs|11p15.4	GO:0005515(protein binding)|GO:0005737(cytoplasm)|GO:0005774(vacuolar membrane)|GO:0016020(membrane)|GO:0019208(phosphatase regulator activity)|GO:0019902(phosphatase binding)|GO:0035091(phosphatidylinositol binding)|GO:0042552(myelination)|GO:0042803(protein homodimerization activity)|GO:0051262(protein tetramerization)
A_23_P48988	-0.61	0.61	down	1.79	2.4	1	1	NM_003027	NM_003027	NM_003027	Hs.270055	ENST00000535412	NP517918	6457	SH3GL3	SH3-domain GRB2-like 3	Homo sapiens SH3-domain GRB2-like 3 (SH3GL3), transcript variant 1, mRNA [NM_003027]	chr15:84287094-84287153	hs|15q25.2	GO:0005515(protein binding)|GO:0005737(cytoplasm)|GO:0005768(endosome)|GO:0006897(endocytosis)|GO:0007165(signal transduction)|GO:0007417(central nervous system development)|GO:0008289(lipid binding)|GO:0016020(membrane)|GO:0031901(early endosome membrane)|GO:0042802(identical protein binding)	04144:Endocytosis
A_23_P72627	-9.3	9.3	down	-6.64	2.66	1	1	NM_004712	NM_004712	NM_004712	Hs.730823	ENST00000442335	THC2509659	9146	HGS	hepatocyte growth factor-regulated tyrosine kinase substrate	Homo sapiens hepatocyte growth factor-regulated tyrosine kinase substrate (HGS), mRNA [NM_004712]	chr17:79669087-79669146	hs|17q25.3	GO:0005515(protein binding)|GO:0005737(cytoplasm)|GO:0005768(endosome)|GO:0005769(early endosome)|GO:0005829(cytosol)|GO:0006886(intracellular protein transport)|GO:0007165(signal transduction)|GO:0007173(epidermal growth factor receptor signaling pathway)|GO:0008285(negative regulation of cell proliferation)|GO:0016020(membrane)|GO:0016044(cellular membrane organization)|GO:0016197(endosome tran…	04144:Endocytosis|04145:Phagosome
A_23_P415006	-0.57	0.57	down	4.18	4.75	0	1	NM_015470	NM_015470	NM_015470	Hs.24557	ENST00000493523	THC2466025	26056	RAB11FIP5	RAB11 family interacting protein 5 (class I)	Homo sapiens RAB11 family interacting protein 5 (class I) (RAB11FIP5), mRNA [NM_015470]	chr2:73300950-73300891	hs|2p13.2	GO:0005515(protein binding)|GO:0005737(cytoplasm)|GO:0005739(mitochondrion)|GO:0005741(mitochondrial outer membrane)|GO:0005768(endosome)|GO:0005813(centrosome)|GO:0008150(biological_process)|GO:0015031(protein transport)|GO:0016020(membrane)|GO:0043015(gamma-tubulin binding)|GO:0043231(intracellular membrane-bounded organelle)|GO:0055038(recycling endosome membrane)	04144:Endocytosis
A_24_P331904	-1.37	1.37	down	1.29	2.66	1	1	NM_017828	NM_017828	NM_017828	Hs.351327	ENST00000338995	THC2508995	54939	COMMD4	COMM domain containing 4	Homo sapiens COMM domain containing 4 (COMMD4), mRNA [NM_017828]	chr15:75632493-75632552	hs|15q24.2	GO:0005515(protein binding)|GO:0005737(cytoplasm)
A_23_P13338	-2	2	down	1.79	3.79	0	1	NM_030628	NM_030628	NM_030628	Hs.458390	ENST00000330574	THC2462923	80789	INTS5	integrator complex subunit 5	Homo sapiens integrator complex subunit 5 (INTS5), mRNA [NM_030628]	chr11:62415279-62415220	hs|11q12.3	GO:0005515(protein binding)|GO:0005634(nucleus)|GO:0016020(membrane)|GO:0016021(integral to membrane)|GO:0016180(snRNA processing)|GO:0032039(integrator complex)
A_24_P943393	-1.3	1.31	down	2.88	4.18	1	1	NM_001620	NM_001620	NM_001620	Hs.502756	ENST00000378024	THC2462835	79026	AHNAK	AHNAK nucleoprotein	Homo sapiens AHNAK nucleoprotein (AHNAK), transcript variant 1, mRNA [NM_001620]	chr11:62283459-62283400	hs|11q12.3	GO:0005515(protein binding)|GO:0005634(nucleus)|GO:0007399(nervous system development)
A_23_P20255	-1.06	1.06	down	5.4	6.46	1	1	NM_014066	NM_014066	NM_014066	Hs.631856	ENST00000450361	THC2475993	28991	COMMD5	COMM domain containing 5	Homo sapiens COMM domain containing 5 (COMMD5), transcript variant 1, mRNA [NM_014066]	chr8:146076032-146075973	hs|8q24.3	GO:0005515(protein binding)|GO:0005634(nucleus)|GO:0007050(cell cycle arrest)
A_24_P270890	-0.59	0.58	down	3.56	4.15	1	1	NM_001007226	NM_001007226	NM_001007226	Hs.730639	ENST00000393331	THC2497810	8405	SPOP	speckle-type POZ protein	Homo sapiens speckle-type POZ protein (SPOP), transcript variant 1, mRNA [NM_001007226]	chr17:47677059-47677000	hs|17q21.33	GO:0005515(protein binding)|GO:0005634(nucleus)|GO:0006397(mRNA processing)
A_23_P152858	-0.89	0.88	down	4.06	4.95	1	1	NM_018405	NM_018405	NM_018405	Hs.462729	ENST00000496655	THC2691648	55352	C17orf79	chromosome 17 open reading frame 79	Homo sapiens chromosome 17 open reading frame 79 (C17orf79), mRNA [NM_018405]	chr17:30179032-30178973	hs|17q11.2	GO:0005515(protein binding)|GO:0005634(nucleus)|GO:0006355(regulation of transcription, DNA-dependent)|GO:0016568(chromatin modification)|GO:0042393(histone binding)|GO:0043985(histone H4-R3 methylation)
A_24_P941930	-0.78	0.78	down	7.01	7.79	1	1	NM_033083	NM_033083	NM_033083	Hs.716733	ENST00000396842	THC2492160	85403	EAF1	ELL associated factor 1	Homo sapiens ELL associated factor 1 (EAF1), mRNA [NM_033083]	chr3:15483644-15483703	hs|3p25.1	GO:0005515(protein binding)|GO:0005634(nucleus)|GO:0006355(regulation of transcription, DNA-dependent)|GO:0015030(Cajal body)|GO:0016607(nuclear speck)
A_23_P216693	-0.97	0.98	down	6.48	7.45	0	1	NM_004529	NM_004529	NM_004529	Hs.591085	ENST00000380321	THC2463389	4300	MLLT3	myeloid/lymphoid or mixed-lineage leukemia (trithorax homolog, Drosophila); translocated to, 3	Homo sapiens myeloid/lymphoid or mixed-lineage leukemia (trithorax homolog, Drosophila); translocated to, 3 (MLLT3), mRNA [NM_004529]	chr9:20346539-20346480	hs|9p21.3	GO:0005515(protein binding)|GO:0005634(nucleus)|GO:0006355(regulation of transcription, DNA-dependent)|GO:0007379(segment specification)|GO:0009952(anterior/posterior pattern formation)
A_23_P417951	-0.59	0.59	down	3.44	4.03	0	1	NM_033512	NM_033512	NM_033512	Hs.173094	ENST00000322128	THC2609202	85453	TSPYL5	TSPY-like 5	Homo sapiens TSPY-like 5 (TSPYL5), mRNA [NM_033512]	chr8:98285844-98285785	hs|8q22.1	GO:0005515(protein binding)|GO:0005634(nucleus)|GO:0006334(nucleosome assembly)|GO:0008284(positive regulation of cell proliferation)|GO:0031398(positive regulation of protein ubiquitination)|GO:0040008(regulation of growth)|GO:0051897(positive regulation of protein kinase B signaling cascade)|GO:0071480(cellular response to gamma radiation)
A_23_P317691	-3.29	3.29	down	0	3.29	1	1	NM_016290	NM_016290	NM_016290	Hs.232721	ENST00000510698	THC2603405	51720	UIMC1	ubiquitin interaction motif containing 1	Homo sapiens ubiquitin interaction motif containing 1 (UIMC1), transcript variant 2, mRNA [NM_016290]	chr5:176332000-176331981	hs|5q35.2	GO:0005515(protein binding)|GO:0005634(nucleus)|GO:0006302(double-strand break repair)|GO:0010212(response to ionizing radiation)|GO:0016568(chromatin modification)|GO:0031572(G2/M transition DNA damage checkpoint)|GO:0042393(histone binding)|GO:0045739(positive regulation of DNA repair)|GO:0045892(negative regulation of transcription, DNA-dependent)|GO:0046965(retinoid X receptor binding)|GO:007…
A_23_P148463	-0.57	0.57	down	5.22	5.79	0	1	NM_003588	NM_003588	NM_003588	Hs.102914	ENST00000371322	THC2467795	8450	CUL4B	cullin 4B	Homo sapiens cullin 4B (CUL4B), transcript variant 1, mRNA [NM_003588]	chrX:119659059-119659000	hs|Xq24	GO:0005515(protein binding)|GO:0005634(nucleus)|GO:0006281(DNA repair)|GO:0006511(ubiquitin-dependent protein catabolic process)|GO:0007049(cell cycle)|GO:0031461(cullin-RING ubiquitin ligase complex)|GO:0031465(Cul4B-RING ubiquitin ligase complex)|GO:0031625(ubiquitin protein ligase binding)	03420:Nucleotide excision repair|04120:Ubiquitin mediated proteolysis
A_33_P3273148	-1.65	1.64	down	1.79	3.44	1	1	NM_052850	NM_052850	NM_052850	Hs.515164	ENST00000316939	THC2584080	90480	GADD45GIP1	growth arrest and DNA-damage-inducible, gamma interacting protein 1	Homo sapiens growth arrest and DNA-damage-inducible, gamma interacting protein 1 (GADD45GIP1), mRNA [NM_052850]	chr19:13065323-13065264	hs|19p13.2	GO:0005515(protein binding)|GO:0005634(nucleus)|GO:0005739(mitochondrion)|GO:0007049(cell cycle)|GO:0044419(interspecies interaction between organisms)
A_33_P3445805	-1	1	down	0	1	1	1	NM_001164160	NM_001164160	NM_001164160	Hs.503022	ENST00000265636	THC2466130	55291	PPP6R3	protein phosphatase 6, regulatory subunit 3	Homo sapiens protein phosphatase 6, regulatory subunit 3 (PPP6R3), transcript variant 4, mRNA [NM_001164160]	chr11:68382661-68382720	hs|11q13.2	GO:0005515(protein binding)|GO:0005634(nucleus)|GO:0005737(cytoplasm)|GO:0019903(protein phosphatase binding)|GO:0043666(regulation of phosphoprotein phosphatase activity)
A_23_P43779	-2	2	down	1.29	3.29	1	1	NM_016129	NM_016129	NM_016129	Hs.190384	ENST00000264389	THC2494381	51138	COPS4	COP9 constitutive photomorphogenic homolog subunit 4 (Arabidopsis)	Homo sapiens COP9 constitutive photomorphogenic homolog subunit 4 (Arabidopsis) (COPS4), mRNA [NM_016129]	chr4:83996680-83996739	hs|4q21.22	GO:0005515(protein binding)|GO:0005634(nucleus)|GO:0005737(cytoplasm)|GO:0008180(signalosome)|GO:0010388(cullin deneddylation)
A_23_P165333	-0.59	0.59	down	8.34	8.93	0	1	NM_139346	NM_139346	NM_139346	Hs.193163	ENST00000462958	NP076345	274	BIN1	bridging integrator 1	Homo sapiens bridging integrator 1 (BIN1), transcript variant 4, mRNA [NM_139346]	chr2:127806001-127805942	hs|2q14.3	GO:0005515(protein binding)|GO:0005634(nucleus)|GO:0005737(cytoplasm)|GO:0007275(multicellular organismal development)|GO:0008021(synaptic vesicle)|GO:0008283(cell proliferation)|GO:0015629(actin cytoskeleton)|GO:0042692(muscle cell differentiation)|GO:0043196(varicosity)|GO:0043547(positive regulation of GTPase activity)|GO:0043679(axon terminus)|GO:0044300(cerebellar mossy fiber)|GO:0044419(int…
A_24_P386334	-7.64	7.64	down	-6.64	1	1	1	NM_020145	NM_020145	NM_020145	Hs.460238	ENST00000483980	NP222632	56904	SH3GLB2	SH3-domain GRB2-like endophilin B2	Homo sapiens SH3-domain GRB2-like endophilin B2 (SH3GLB2), mRNA [NM_020145]	chr9:131772116-131772057	hs|9q34.11	GO:0005515(protein binding)|GO:0005634(nucleus)|GO:0005737(cytoplasm)|GO:0007165(signal transduction)|GO:0008093(cytoskeletal adaptor activity)|GO:0017124(SH3 domain binding)|GO:0046847(filopodium assembly)	04144:Endocytosis
A_33_P3360917	-0.83	0.83	down	6.26	7.09	0	1	NM_018085	NM_018085	NM_018085	Hs.596014	ENST00000361565	THC2491961	55705	IPO9	importin 9	Homo sapiens importin 9 (IPO9), mRNA [NM_018085]	chr1:201853338-201853397	hs|1q32.1	GO:0005515(protein binding)|GO:0005634(nucleus)|GO:0005737(cytoplasm)|GO:0006606(protein import into nucleus)|GO:0006886(intracellular protein transport)|GO:0008565(protein transporter activity)|GO:0015031(protein transport)|GO:0042393(histone binding)
A_23_P119714	-1.5	1.5	down	1.79	3.29	1	1	NM_001033549	NM_001033549	NM_001033549	Hs.190722	ENST00000447614	THC2501737	29086	BABAM1	BRISC and BRCA1 A complex member 1	Homo sapiens BRISC and BRCA1 A complex member 1 (BABAM1), transcript variant 1, mRNA [NM_001033549]	chr19:17389870-17389929	hs|19p13.11	GO:0005515(protein binding)|GO:0005634(nucleus)|GO:0005737(cytoplasm)|GO:0006302(double-strand break repair)|GO:0010212(response to ionizing radiation)|GO:0016568(chromatin modification)|GO:0031572(G2/M transition DNA damage checkpoint)|GO:0045739(positive regulation of DNA repair)|GO:0070531(BRCA1-A complex)|GO:0070536(protein K63-linked deubiquitination)|GO:0070552(BRISC complex)
A_23_P161727	-0.82	0.83	down	3.44	4.26	1	1	NM_001541	NM_001541	NM_001541	Hs.709660	ENST00000304298	THC2648717	3316	HSPB2	heat shock 27kDa protein 2	Homo sapiens heat shock 27kDa protein 2 (HSPB2), mRNA [NM_001541]	chr11:111784741-111784800	hs|11q23.1	GO:0005515(protein binding)|GO:0005634(nucleus)|GO:0005737(cytoplasm)|GO:0005829(cytosol)|GO:0006986(response to unfolded protein)|GO:0008047(enzyme activator activity)|GO:0009408(response to heat)|GO:0043085(positive regulation of catalytic activity)
A_23_P408285	-2.05	2.04	down	1.79	3.84	0	1	NM_153026	NM_153026	NM_153026	Hs.720221	ENST00000552240	THC2462980	144165	PRICKLE1	prickle homolog 1 (Drosophila)	Homo sapiens prickle homolog 1 (Drosophila) (PRICKLE1), transcript variant 1, mRNA [NM_153026]	chr12:42853269-42853210	hs|12q12	GO:0005515(protein binding)|GO:0005634(nucleus)|GO:0005737(cytoplasm)|GO:0005829(cytosol)|GO:0006606(protein import into nucleus)|GO:0008134(transcription factor binding)|GO:0008270(zinc ion binding)|GO:0016020(membrane)|GO:0031398(positive regulation of protein ubiquitination)|GO:0031965(nuclear membrane)|GO:0032436(positive regulation of proteasomal ubiquitin-dependent protein catabolic process…	04310:Wnt signaling pathway
A_23_P20494	-1.11	1.11	down	1.29	2.4	1	1	NM_006096	NM_006096	NM_006096	Hs.372914	ENST00000519278	THC2508926	10397	NDRG1	N-myc downstream regulated 1	Homo sapiens N-myc downstream regulated 1 (NDRG1), transcript variant 2, mRNA [NM_006096]	chr8:134249778-134249719	hs|8q24.22	GO:0005515(protein binding)|GO:0005634(nucleus)|GO:0005737(cytoplasm)|GO:0005813(centrosome)|GO:0005829(cytosol)|GO:0005874(microtubule)|GO:0005886(plasma membrane)|GO:0005913(cell-cell adherens junction)|GO:0008017(microtubule binding)|GO:0010038(response to metal ion)|GO:0015630(microtubule cytoskeleton)|GO:0017137(Rab GTPase binding)|GO:0030330(DNA damage response, signal transduction by p53 c…
A_33_P3337242	-1.77	1.77	down	1.29	3.06	1	1	NM_032122	NM_032122	NM_032122	Hs.571148	ENST00000513680	THC2625453	84062	DTNBP1	dystrobrevin binding protein 1	Homo sapiens dystrobrevin binding protein 1 (DTNBP1), transcript variant 1, mRNA [NM_032122]	chr6:15524832-15524773	hs|6p22.3	GO:0005515(protein binding)|GO:0005634(nucleus)|GO:0005737(cytoplasm)|GO:0005768(endosome)|GO:0005783(endoplasmic reticulum)|GO:0005789(endoplasmic reticulum membrane)|GO:0005829(cytosol)|GO:0006892(post-Golgi vesicle-mediated transport)|GO:0006996(organelle organization)|GO:0007596(blood coagulation)|GO:0010008(endosome membrane)|GO:0014069(postsynaptic density)|GO:0016044(cellular membrane orga…
A_33_P3266828	-1	1	down	1.29	2.29	1	1	NM_016446	NM_016446	NM_016446	Hs.493808	ENST00000377996	THC2603373	51754	TMEM8B	transmembrane protein 8B	Homo sapiens transmembrane protein 8B (TMEM8B), transcript variant 3, mRNA [NM_016446]	chr9:35847131-35847190	hs|9p13.3	GO:0005515(protein binding)|GO:0005634(nucleus)|GO:0005737(cytoplasm)|GO:0005739(mitochondrion)|GO:0005783(endoplasmic reticulum)|GO:0005886(plasma membrane)|GO:0007155(cell adhesion)|GO:0007160(cell-matrix adhesion)|GO:0007346(regulation of mitotic cell cycle)|GO:0009986(cell surface)|GO:0016021(integral to membrane)|GO:0040008(regulation of growth)
A_24_P641130	-1.45	1.45	down	5.34	6.79	0	1	NM_080686	NM_080686	NM_080686	Hs.436093	ENST00000464106	THC2567014	7916	PRRC2A	proline-rich coiled-coil 2A	Homo sapiens proline-rich coiled-coil 2A (PRRC2A), transcript variant 1, mRNA [NM_080686]	chr6:31604067-31604126	hs|6p21.33	GO:0005515(protein binding)|GO:0005634(nucleus)|GO:0005737(cytoplasm)
A_33_P3272361	-2.15	2.14	down	2.66	4.81	1	1	NM_030877	NM_030877	NM_030877	Hs.472667	ENST00000405275	NP349889	56259	CTNNBL1	catenin, beta like 1	Homo sapiens catenin, beta like 1 (CTNNBL1), mRNA [NM_030877]	chr20:36500365-36500424	hs|20q11.23	GO:0005515(protein binding)|GO:0005634(nucleus)|GO:0005730(nucleolus)|GO:0016445(somatic diversification of immunoglobulins)|GO:0019899(enzyme binding)|GO:0043065(positive regulation of apoptosis)	03040:Spliceosome
A_23_P33809	-7.93	7.94	down	-6.64	1.29	1	0	NM_018285	NM_018285	NM_018285	Hs.513043	ENST00000403490	NP303404	55272	IMP3	IMP3, U3 small nucleolar ribonucleoprotein, homolog (yeast)	Homo sapiens IMP3, U3 small nucleolar ribonucleoprotein, homolog (yeast) (IMP3), mRNA [NM_018285]	chr15:75931766-75931707	hs|15q24.2	GO:0005515(protein binding)|GO:0005634(nucleus)|GO:0005730(nucleolus)|GO:0006364(rRNA processing)|GO:0019843(rRNA binding)|GO:0030529(ribonucleoprotein complex)	03008:Ribosome biogenesis in eukaryotes
A_33_P3256773	-0.82	0.82	down	3.79	4.61	1	1	NM_021218	NM_021218	NM_021218	Hs.658575	ENST00000374238	THC2636839	58493	C9orf80	chromosome 9 open reading frame 80	Homo sapiens chromosome 9 open reading frame 80 (C9orf80), mRNA [NM_021218]	chr9:115449528-115449469	hs|9q32	GO:0005515(protein binding)|GO:0005634(nucleus)|GO:0005730(nucleolus)|GO:0006281(DNA repair)|GO:0006974(response to DNA damage stimulus)|GO:0010212(response to ionizing radiation)|GO:0070876(SOSS complex)
A_23_P81811	-1.74	1.74	down	3.29	5.03	1	1	NM_080604	NM_080604	NM_080604	Hs.520145	ENST00000483640	THC2499361	93643	TJAP1	tight junction associated protein 1 (peripheral)	Homo sapiens tight junction associated protein 1 (peripheral) (TJAP1), transcript variant 4, mRNA [NM_080604]	chr6:43473898-43473957	hs|6p21.1	GO:0005515(protein binding)|GO:0005634(nucleus)|GO:0005730(nucleolus)|GO:0005794(Golgi apparatus)|GO:0005923(tight junction)|GO:0030054(cell junction)	04530:Tight junction
A_23_P5389	-3.29	3.29	down	0	3.29	1	1	NM_032574	NM_032574	NM_032574	Hs.531788	ENST00000295066	THC2778687	84661	DPY30	dpy-30 homolog (C. elegans)	Homo sapiens dpy-30 homolog (C. elegans) (DPY30), mRNA [NM_032574]	chr2:32254724-32254665	hs|2p22.3	GO:0005515(protein binding)|GO:0005634(nucleus)|GO:0005730(nucleolus)|GO:0005794(Golgi apparatus)|GO:0005802(trans-Golgi network)|GO:0006355(regulation of transcription, DNA-dependent)|GO:0016197(endosome transport)|GO:0016568(chromatin modification)|GO:0035097(histone methyltransferase complex)|GO:0042802(identical protein binding)|GO:0042803(protein homodimerization activity)|GO:0048188(Set1C/C…
A_23_P385081	-1.65	1.64	down	1.79	3.44	1	1	NM_005697	NM_005697	NM_005697	Hs.458917	ENST00000268099	THC2468275	10066	SCAMP2	secretory carrier membrane protein 2	Homo sapiens secretory carrier membrane protein 2 (SCAMP2), mRNA [NM_005697]	chr15:75142889-75141018	hs|15q24.1	GO:0005515(protein binding)|GO:0005634(nucleus)|GO:0005730(nucleolus)|GO:0005768(endosome)|GO:0005794(Golgi apparatus)|GO:0006892(post-Golgi vesicle-mediated transport)|GO:0015031(protein transport)|GO:0016020(membrane)|GO:0016021(integral to membrane)|GO:0032588(trans-Golgi network membrane)|GO:0043231(intracellular membrane-bounded organelle)|GO:0055038(recycling endosome membrane)
A_23_P69188	-0.63	0.63	down	2.66	3.29	1	1	NM_206831	NM_206831	NM_206831	Hs.388087	ENST00000462982	THC2464495	285381	DPH3	DPH3, KTI11 homolog (S. cerevisiae)	Homo sapiens DPH3, KTI11 homolog (S. cerevisiae) (DPH3), transcript variant 1, mRNA [NM_206831]	chr3:16302170-16302111	hs|3p25.1	GO:0005515(protein binding)|GO:0005634(nucleus)|GO:0005730(nucleolus)|GO:0005737(cytoplasm)|GO:0017183(peptidyl-diphthamide biosynthetic process from peptidyl-histidine)|GO:0046872(metal ion binding)|GO:0050709(negative regulation of protein secretion)|GO:0051099(positive regulation of binding)
A_24_P276531	-0.61	0.61	down	1.79	2.4	1	0	NM_024700	NM_024700	NM_024700	Hs.471951	ENST00000296215	THC2462395	79753	SNIP1	Smad nuclear interacting protein 1	Homo sapiens Smad nuclear interacting protein 1 (SNIP1), mRNA [NM_024700]	chr1:38002882-38002823	hs|1p34.3	GO:0005515(protein binding)|GO:0005634(nucleus)|GO:0005730(nucleolus)|GO:0005737(cytoplasm)|GO:0006355(regulation of transcription, DNA-dependent)|GO:0007249(I-kappaB kinase/NF-kappaB cascade)|GO:0031047(gene silencing by RNA)|GO:0035196(production of miRNAs involved in gene silencing by miRNA)
A_24_P393958	-1	1	down	2.29	3.29	1	1	NM_007034	NM_007034	NM_007034	Hs.13852	ENST00000370763	THC2742662	11080	DNAJB4	DnaJ (Hsp40) homolog, subfamily B, member 4	Homo sapiens DnaJ (Hsp40) homolog, subfamily B, member 4 (DNAJB4), mRNA [NM_007034]	chr1:78482033-78482092	hs|1p31.1	GO:0005515(protein binding)|GO:0005634(nucleus)|GO:0005730(nucleolus)|GO:0005737(cytoplasm)|GO:0005886(plasma membrane)|GO:0006457(protein folding)|GO:0006986(response to unfolded protein)|GO:0009408(response to heat)|GO:0031072(heat shock protein binding)|GO:0051082(unfolded protein binding)
A_23_P86021	-1.77	1.77	down	1.29	3.06	1	1	NM_003944	NM_003944	NM_003944	Hs.632460	ENST00000463664	NP1180129	8991	SELENBP1	selenium binding protein 1	Homo sapiens selenium binding protein 1 (SELENBP1), mRNA [NM_003944]	chr1:151336906-151336847	hs|1q21.3	GO:0005515(protein binding)|GO:0005634(nucleus)|GO:0005730(nucleolus)|GO:0005737(cytoplasm)|GO:0005829(cytosol)|GO:0008430(selenium binding)|GO:0015031(protein transport)|GO:0016020(membrane)
A_23_P14482	-2.15	2.14	down	1.29	3.44	1	0	NM_016039	NM_016039	NM_016039	Hs.534457	ENST00000553479	THC2614567	51637	C14orf166	chromosome 14 open reading frame 166	Homo sapiens chromosome 14 open reading frame 166 (C14orf166), mRNA [NM_016039]	chr14:52471314-52471373	hs|14q22.1	GO:0005515(protein binding)|GO:0005634(nucleus)|GO:0005730(nucleolus)|GO:0005737(cytoplasm)|GO:0005815(microtubule organizing center)|GO:0005856(cytoskeleton)|GO:0042802(identical protein binding)|GO:0048471(perinuclear region of cytoplasm)|GO:0072669(tRNA-splicing ligase complex)
A_32_P52911	-1.77	1.77	down	1.29	3.06	1	1	NM_018269	NM_018269	NM_018269	Hs.502773	ENST00000327435	THC2469497	55256	ADI1	acireductone dioxygenase 1	Homo sapiens acireductone dioxygenase 1 (ADI1), mRNA [NM_018269]	chr2:3502016-3501957	hs|2p25.3	GO:0005515(protein binding)|GO:0005634(nucleus)|GO:0005730(nucleolus)|GO:0005737(cytoplasm)|GO:0005794(Golgi apparatus)|GO:0005829(cytosol)|GO:0005886(plasma membrane)|GO:0006595(polyamine metabolic process)|GO:0008652(cellular amino acid biosynthetic process)|GO:0009086(methionine biosynthetic process)|GO:0010309(acireductone dioxygenase [iron(II)-requiring] activity)|GO:0016491(oxidoreductase a…	00270:Cysteine and methionine metabolism|01100:Metabolic pathways
A_33_P3364696	-1	1	down	0	1	1	1	NM_213622	NM_213622	NM_213622	Hs.469018	ENST00000409707	THC2495146	10617	STAMBP	STAM binding protein	Homo sapiens STAM binding protein (STAMBP), transcript variant 3, mRNA [NM_213622]	chr2:74089372-74089431	hs|2p13.1	GO:0005515(protein binding)|GO:0005634(nucleus)|GO:0005730(nucleolus)|GO:0005737(cytoplasm)|GO:0005769(early endosome)|GO:0005886(plasma membrane)|GO:0006508(proteolysis)|GO:0006916(anti-apoptosis)|GO:0007259(JAK-STAT cascade)|GO:0008233(peptidase activity)|GO:0008237(metallopeptidase activity)|GO:0008284(positive regulation of cell proliferation)|GO:0046872(metal ion binding)	04144:Endocytosis
A_23_P80694	-1	1	down	1.29	2.29	0	1	NM_022899	NM_022899	NM_022899	Hs.412186	ENST00000335754	THC2476778	93973	ACTR8	ARP8 actin-related protein 8 homolog (yeast)	Homo sapiens ARP8 actin-related protein 8 homolog (yeast) (ACTR8), mRNA [NM_022899]	chr3:53901581-53901522	hs|3p21.1	GO:0005515(protein binding)|GO:0005634(nucleus)|GO:0005694(chromosome)|GO:0006281(DNA repair)|GO:0006310(DNA recombination)|GO:0006355(regulation of transcription, DNA-dependent)|GO:0007049(cell cycle)|GO:0007067(mitosis)|GO:0031011(Ino80 complex)|GO:0051301(cell division)
A_24_P126181	-0.78	0.77	down	2.66	3.44	1	1	NM_176880	NM_176880	NM_176880	Hs.708153	ENST00000537399	THC2464734	126382	NR2C2AP	nuclear receptor 2C2-associated protein	Homo sapiens nuclear receptor 2C2-associated protein (NR2C2AP), mRNA [NM_176880]	chr19:19312513-19312454	hs|19p13.11	GO:0005515(protein binding)|GO:0005634(nucleus)|GO:0005654(nucleoplasm)|GO:0007155(cell adhesion)|GO:0010467(gene expression)|GO:0034339(regulation of transcription from RNA polymerase II promoter by nuclear hormone receptor)
A_23_P210643	-2.88	2.88	down	0	2.88	1	1	NM_198976	NM_198976	NM_198976	Hs.517148	ENST00000460601	THC2586373	51497	TH1L	TH1-like (Drosophila)	Homo sapiens TH1-like (Drosophila) (TH1L), transcript variant 1, mRNA [NM_198976]	chr20:57568709-57568768	hs|20q13.32	GO:0005515(protein binding)|GO:0005634(nucleus)|GO:0005654(nucleoplasm)|GO:0006366(transcription from RNA polymerase II promoter)|GO:0006368(transcription elongation from RNA polymerase II promoter)|GO:0010467(gene expression)|GO:0016032(viral reproduction)|GO:0045892(negative regulation of transcription, DNA-dependent)|GO:0050434(positive regulation of viral transcription)
A_32_P133670	-1.5	1.5	down	1.79	3.29	1	1	NM_006305	NM_006305	NM_006305	Hs.458747	ENST00000358235	NP175117	8125	ANP32A	acidic (leucine-rich) nuclear phosphoprotein 32 family, member A	Homo sapiens acidic (leucine-rich) nuclear phosphoprotein 32 family, member A (ANP32A), mRNA [NM_006305]	chr15:69079782-69076906	hs|15q23	GO:0005515(protein binding)|GO:0005634(nucleus)|GO:0005654(nucleoplasm)|GO:0005737(cytoplasm)|GO:0005783(endoplasmic reticulum)|GO:0006355(regulation of transcription, DNA-dependent)|GO:0006913(nucleocytoplasmic transport)|GO:0016070(RNA metabolic process)|GO:0016071(mRNA metabolic process)|GO:0035556(intracellular signal transduction)|GO:0048471(perinuclear region of cytoplasm)
A_33_P3280066	-2.77	2.77	down	1.29	4.06	1	1	NM_012232	NM_012232	NM_012232	Hs.437191	ENST00000357684	THC2516596	284119	PTRF	polymerase I and transcript release factor	Homo sapiens polymerase I and transcript release factor (PTRF), mRNA [NM_012232]	chr17:40555884-40555825	hs|17q21.2	GO:0005515(protein binding)|GO:0005634(nucleus)|GO:0005654(nucleoplasm)|GO:0005737(cytoplasm)|GO:0005739(mitochondrion)|GO:0005783(endoplasmic reticulum)|GO:0005792(microsome)|GO:0005829(cytosol)|GO:0005886(plasma membrane)|GO:0005901(caveola)|GO:0006355(regulation of transcription, DNA-dependent)|GO:0006360(transcription from RNA polymerase I promoter)|GO:0006361(transcription initiation from RN…
A_23_P48237	-1.15	1.15	down	2.88	4.03	1	1	NM_006337	NM_006337	NM_006337	Hs.25313	ENST00000357123	NP1182836	10445	MCRS1	microspherule protein 1	Homo sapiens microspherule protein 1 (MCRS1), transcript variant 1, mRNA [NM_006337]	chr12:49952502-49952443	hs|12q13.12	GO:0005515(protein binding)|GO:0005634(nucleus)|GO:0005654(nucleoplasm)|GO:0005730(nucleolus)|GO:0005737(cytoplasm)|GO:0006281(DNA repair)|GO:0006310(DNA recombination)|GO:0006355(regulation of transcription, DNA-dependent)|GO:0006464(protein modification process)|GO:0031011(Ino80 complex)|GO:0071339(MLL1 complex)
A_33_P3280030	-0.71	0.7	down	3.13	3.84	1	1	NM_145246	NM_145246	NM_145246	Hs.586650	ENST00000371426	NP1074211	118924	FRA10AC1	fragile site, folic acid type, rare, fra(10)(q23.3) or fra(10)(q24.2) candidate 1	Homo sapiens fragile site, folic acid type, rare, fra(10)(q23.3) or fra(10)(q24.2) candidate 1 (FRA10AC1), mRNA [NM_145246]	chr10:95441298-95441239	hs|10q23.33	GO:0005515(protein binding)|GO:0005634(nucleus)
A_24_P84428	-7.64	7.64	down	-6.64	1	1	1	NM_014412	NM_014412	NM_014412	Hs.508524	ENST00000426793	THC2566808	27101	CACYBP	calcyclin binding protein	Homo sapiens calcyclin binding protein (CACYBP), transcript variant 1, mRNA [NM_014412]	chr1:174973771-174973833	hs|1q25.1	GO:0005515(protein binding)|GO:0005625(soluble fraction)|GO:0005634(nucleus)|GO:0005641(nuclear envelope lumen)|GO:0005737(cytoplasm)|GO:0007507(heart development)|GO:0007568(aging)|GO:0030877(beta-catenin destruction complex)|GO:0042803(protein homodimerization activity)|GO:0043005(neuron projection)|GO:0044297(cell body)|GO:0045740(positive regulation of DNA replication)|GO:0055007(cardiac musc…	04310:Wnt signaling pathway
A_23_P205913	-9.04	9.05	down	-6.64	2.4	0	1	NM_004727	NM_004727	NM_004727	Hs.173092	ENST00000261892	THC2472542	9187	SLC24A1	solute carrier family 24 (sodium/potassium/calcium exchanger), member 1	Homo sapiens solute carrier family 24 (sodium/potassium/calcium exchanger), member 1 (SLC24A1), mRNA [NM_004727]	chr15:65947615-65947674	hs|15q22.31	GO:0005515(protein binding)|GO:0005624(membrane fraction)|GO:0005886(plasma membrane)|GO:0005887(integral to plasma membrane)|GO:0006810(transport)|GO:0006811(ion transport)|GO:0006816(calcium ion transport)|GO:0007601(visual perception)|GO:0008273(calcium, potassium:sodium antiporter activity)|GO:0009642(response to light intensity)|GO:0015293(symporter activity)|GO:0015297(antiporter activity)|…	04744:Phototransduction
A_24_P74932	-0.65	0.65	down	7.39	8.04	1	1	NM_002668	NM_002668	NM_002668	Hs.77422	ENST00000376322	THC2532230	5355	PLP2	proteolipid protein 2 (colonic epithelium-enriched)	Homo sapiens proteolipid protein 2 (colonic epithelium-enriched) (PLP2), mRNA [NM_002668]	chrX:49029760-49029819	hs|Xp11.23	GO:0005515(protein binding)|GO:0005624(membrane fraction)|GO:0005783(endoplasmic reticulum)|GO:0005789(endoplasmic reticulum membrane)|GO:0005886(plasma membrane)|GO:0006811(ion transport)|GO:0006935(chemotaxis)|GO:0015075(ion transmembrane transporter activity)|GO:0016021(integral to membrane)|GO:0019221(cytokine-mediated signaling pathway)|GO:0019956(chemokine binding)|GO:0034220(ion transmembr…
A_23_P214603	-0.59	0.6	down	6.93	7.52	1	1	NM_005803	NM_005803	NM_005803	Hs.179986	ENST00000456573	THC2591760	10211	FLOT1	flotillin 1	Homo sapiens flotillin 1 (FLOT1), mRNA [NM_005803]	chr6:30697891-30697832	hs|6p21.33	GO:0005515(protein binding)|GO:0005624(membrane fraction)|GO:0005768(endosome)|GO:0005815(microtubule organizing center)|GO:0005886(plasma membrane)|GO:0005901(caveola)|GO:0008180(signalosome)|GO:0016021(integral to membrane)|GO:0016600(flotillin complex)|GO:0034451(centriolar satellite)|GO:0042470(melanosome)|GO:0045121(membrane raft)	04910:Insulin signaling pathway
A_24_P225719	-7.93	7.94	down	-6.64	1.29	1	1	NM_015387	NM_015387	NM_015387	Hs.633165	ENST00000323303	THC2467915	25843	MOB4	MOB family member 4, phocein	Homo sapiens MOB family member 4, phocein (MOB4), transcript variant 1, mRNA [NM_015387]	chr2:198417148-198417207	hs|2q33.1	GO:0005515(protein binding)|GO:0005624(membrane fraction)|GO:0005737(cytoplasm)|GO:0005794(Golgi apparatus)|GO:0006810(transport)|GO:0016020(membrane)|GO:0032580(Golgi cisterna membrane)|GO:0046872(metal ion binding)|GO:0048471(perinuclear region of cytoplasm)
A_33_P3266744	-1.77	1.77	down	1.29	3.06	1	1	NM_032872	NM_032872	NM_032872	Hs.469175	ENST00000494895	THC2477510	84958	SYTL1	synaptotagmin-like 1	Homo sapiens synaptotagmin-like 1 (SYTL1), transcript variant 2, mRNA [NM_032872]	chr1:27680362-27680421	hs|1p36.11	GO:0005515(protein binding)|GO:0005624(membrane fraction)|GO:0005625(soluble fraction)|GO:0005886(plasma membrane)|GO:0006886(intracellular protein transport)|GO:0006887(exocytosis)|GO:0016192(vesicle-mediated transport)|GO:0017137(Rab GTPase binding)|GO:0019897(extrinsic to plasma membrane)|GO:0042043(neurexin binding)|GO:0042470(melanosome)
A_33_P3412479	-1.6	1.59	down	4.18	5.78	1	1	NM_182639	NM_182639	NM_182639	Hs.404568	ENST00000414009	THC2645792	3257	HPS1	Hermansky-Pudlak syndrome 1	Homo sapiens Hermansky-Pudlak syndrome 1 (HPS1), transcript variant 3, mRNA [NM_182639]	chr10:100189352-100189293	hs|10q24.2	GO:0005515(protein binding)|GO:0005624(membrane fraction)|GO:0005625(soluble fraction)|GO:0005737(cytoplasm)|GO:0005764(lysosome)|GO:0005887(integral to plasma membrane)|GO:0006996(organelle organization)|GO:0007040(lysosome organization)|GO:0007596(blood coagulation)|GO:0007601(visual perception)|GO:0016023(cytoplasmic membrane-bounded vesicle)|GO:0030318(melanocyte differentiation)|GO:0032816(p…
A_23_P377141	-0.68	0.69	down	2.88	3.56	0	1	NM_015186	NM_015186	NM_015186	Hs.459790	ENST00000357409	THC2601017	23230	VPS13A	vacuolar protein sorting 13 homolog A (S. cerevisiae)	Homo sapiens vacuolar protein sorting 13 homolog A (S. cerevisiae) (VPS13A), transcript variant B, mRNA [NM_015186]	chr9:79985462-79985832	hs|9q21.2	GO:0005515(protein binding)|GO:0005622(intracellular)|GO:0006895(Golgi to endosome transport)|GO:0007399(nervous system development)|GO:0007626(locomotory behavior)|GO:0008104(protein localization)|GO:0015031(protein transport)|GO:0035176(social behavior)
A_33_P3356926	-6.64	6.64	down	-6.64	0	0	1	NM_133174	NM_133174	NM_133174	Hs.529449	ENST00000513507	NP600877	10307	APBB3	amyloid beta (A4) precursor protein-binding, family B, member 3	Homo sapiens amyloid beta (A4) precursor protein-binding, family B, member 3 (APBB3), transcript variant 1, mRNA [NM_133174]	chr5:139941788-139941729	hs|5q31.3	GO:0005515(protein binding)|GO:0005622(intracellular)|GO:0005737(cytoplasm)|GO:0015629(actin cytoskeleton)|GO:0035556(intracellular signal transduction)
A_23_P340149	-0.56	0.56	down	10.63	11.19	1	0	NM_021998	NM_021998	NM_021998	Hs.326801	ENST00000276123	THC2612630	7552	ZNF711	zinc finger protein 711	Homo sapiens zinc finger protein 711 (ZNF711), mRNA [NM_021998]	chrX:84526807-84526866	hs|Xq21.1	GO:0005515(protein binding)|GO:0005622(intracellular)|GO:0005634(nucleus)|GO:0008270(zinc ion binding)|GO:0043565(sequence-specific DNA binding)|GO:0045893(positive regulation of transcription, DNA-dependent)|GO:0046872(metal ion binding)
A_23_P30435	-6.64	6.64	down	-6.64	0	1	1	NM_006058	NM_006058	NM_006058	Hs.355141	ENST00000417127	THC2466066	10318	TNIP1	TNFAIP3 interacting protein 1	Homo sapiens TNFAIP3 interacting protein 1 (TNIP1), transcript variant 5, mRNA [NM_006058]	chr5:150409825-150409766	hs|5q33.1	GO:0005515(protein binding)|GO:0005622(intracellular)|GO:0005634(nucleus)|GO:0005737(cytoplasm)|GO:0006412(translation)|GO:0006952(defense response)|GO:0009101(glycoprotein biosynthetic process)|GO:0045071(negative regulation of viral genome replication)
A_33_P3236993	-0.66	0.66	down	3.13	3.79	1	0	NM_001670	NM_001670	NM_001670	Hs.713616	ENST00000406259	THC2477703	421	ARVCF	armadillo repeat gene deleted in velocardiofacial syndrome	Homo sapiens armadillo repeat gene deleted in velocardiofacial syndrome (ARVCF), mRNA [NM_001670]	chr22:19960516-19960457	hs|22q11.21	GO:0005515(protein binding)|GO:0005622(intracellular)|GO:0005634(nucleus)|GO:0005737(cytoplasm)|GO:0005886(plasma membrane)|GO:0007155(cell adhesion)|GO:0007275(multicellular organismal development)
A_23_P251695	-1.79	1.79	down	0	1.79	1	1	NM_013248	NM_013248	NM_013248	Hs.516933	ENST00000254998	THC2463315	29107	NXT1	NTF2-like export factor 1	Homo sapiens NTF2-like export factor 1 (NXT1), mRNA [NM_013248]	chr20:23335235-23335294	hs|20p11.21	GO:0005515(protein binding)|GO:0005622(intracellular)|GO:0005634(nucleus)|GO:0005643(nuclear pore)|GO:0005737(cytoplasm)|GO:0006405(RNA export from nucleus)|GO:0006611(protein export from nucleus)|GO:0008536(Ran GTPase binding)|GO:0015031(protein transport)	03008:Ribosome biogenesis in eukaryotes|03013:RNA transport|03015:mRNA surveillance pathway
A_32_P77977	-1.79	1.79	down	0	1.79	1	1	NM_016037	NM_016037	NM_016037	Hs.472038	ENST00000373014	THC2583006	51118	UTP11L	UTP11-like, U3 small nucleolar ribonucleoprotein, (yeast)	Homo sapiens UTP11-like, U3 small nucleolar ribonucleoprotein, (yeast) (UTP11L), mRNA [NM_016037]	chr1:38489953-38490012	hs|1p34.3	GO:0005515(protein binding)|GO:0005615(extracellular space)|GO:0005634(nucleus)|GO:0005730(nucleolus)|GO:0005737(cytoplasm)|GO:0006364(rRNA processing)|GO:0006917(induction of apoptosis)|GO:0007399(nervous system development)|GO:0032040(small-subunit processome)|GO:0048011(nerve growth factor receptor signaling pathway)
A_23_P27983	-1.01	1.01	down	5.28	6.29	1	1	NM_005166	NM_005166	NM_005166	Hs.74565	ENST00000537454	THC2582485	333	APLP1	amyloid beta (A4) precursor-like protein 1	Homo sapiens amyloid beta (A4) precursor-like protein 1 (APLP1), transcript variant 2, mRNA [NM_005166]	chr19:36367423-36367482	hs|19q13.12	GO:0005515(protein binding)|GO:0005604(basement membrane)|GO:0005624(membrane fraction)|GO:0005737(cytoplasm)|GO:0005794(Golgi apparatus)|GO:0005886(plasma membrane)|GO:0006378(mRNA polyadenylation)|GO:0006417(regulation of translation)|GO:0006897(endocytosis)|GO:0006915(apoptosis)|GO:0007155(cell adhesion)|GO:0007193(inhibition of adenylate cyclase activity by G-protein signaling pathway)|GO:000…
A_33_P3401571	-1.13	1.12	down	3.68	4.81	0	1	NM_002457	NM_002457	NM_002457	Hs.315	ENST00000359061	THC2461569	4583	MUC2	mucin 2, oligomeric mucus/gel-forming	Homo sapiens mucin 2, oligomeric mucus/gel-forming (MUC2), mRNA [NM_002457]	chr11:1092337-1092396	hs|11p15.5	GO:0005515(protein binding)|GO:0005576(extracellular region)|GO:0070702(inner mucus layer)|GO:0070703(outer mucus layer)	05110:Vibrio cholerae infection|05146:Amoebiasis
A_33_P3290622	-0.76	0.76	down	6.29	7.05	1	1	NM_016484	NM_016484	NM_016484	Hs.11042	ENST00000374454	THC2468601	51248	PDZD11	PDZ domain containing 11	Homo sapiens PDZ domain containing 11 (PDZD11), mRNA [NM_016484]	chrX:69507134-69506916	hs|Xq13.1	GO:0005515(protein binding)|GO:0005576(extracellular region)|GO:0005829(cytosol)|GO:0008022(protein C-terminus binding)|GO:0016323(basolateral plasma membrane)
A_24_P380536	-6.64	6.64	down	-6.64	0	1	1	NM_006016	NM_006016	NM_006016	Hs.520313	ENST00000506649	NP088058	8763	CD164	CD164 molecule, sialomucin	Homo sapiens CD164 molecule, sialomucin (CD164), transcript variant 1, mRNA [NM_006016]	chr6:109691645-109690193	hs|6q21	GO:0005515(protein binding)|GO:0005576(extracellular region)|GO:0005764(lysosome)|GO:0005765(lysosomal membrane)|GO:0005768(endosome)|GO:0005886(plasma membrane)|GO:0005887(integral to plasma membrane)|GO:0006955(immune response)|GO:0007155(cell adhesion)|GO:0007157(heterophilic cell-cell adhesion)|GO:0007162(negative regulation of cell adhesion)|GO:0007165(signal transduction)|GO:0007275(multice…	04142:Lysosome
A_23_P154330	-0.59	0.59	down	5.28	5.87	1	1	NM_005783	NM_005783	NM_005783	Hs.536122	ENST00000264255	THC2468294	10190	TXNDC9	thioredoxin domain containing 9	Homo sapiens thioredoxin domain containing 9 (TXNDC9), mRNA [NM_005783]	chr2:99935957-99935898	hs|2q11.2	GO:0005515(protein binding)|GO:0005575(cellular_component)|GO:0008150(biological_process)|GO:0045454(cell redox homeostasis)
A_23_P15299	-2.15	2.14	down	1.29	3.44	1	1	NM_012478	NM_012478	NM_012478	Hs.514489	ENST00000433525	NP1211336	23558	WBP2	WW domain binding protein 2	Homo sapiens WW domain binding protein 2 (WBP2), mRNA [NM_012478]	chr17:73842721-73842662	hs|17q25.1	GO:0005515(protein binding)|GO:0005575(cellular_component)|GO:0008150(biological_process)
A_33_P3265374	-1.48	1.48	down	3.13	4.61	1	1	NM_001145722	NM_001145722	NM_001145722	Hs.720208	ENST00000357832	THC2461584	9454	HOMER3	homer homolog 3 (Drosophila)	Homo sapiens homer homolog 3 (Drosophila) (HOMER3), transcript variant 1, mRNA [NM_001145722]	chr19:19040106-19040047	hs|19p13.11	GO:0005515(protein binding)|GO:0005575(cellular_component)|GO:0005737(cytoplasm)|GO:0005886(plasma membrane)|GO:0006605(protein targeting)|GO:0007216(metabotropic glutamate receptor signaling pathway)|GO:0008022(protein C-terminus binding)|GO:0014069(postsynaptic density)|GO:0019904(protein domain specific binding)|GO:0030054(cell junction)|GO:0045202(synapse)|GO:0045211(postsynaptic membrane)
A_24_P286054	-1	1	down	5.56	6.56	0	1	NM_001105251	NM_001105251	NM_001105251	Hs.482660	ENST00000512907	THC2502523	9765	ZFYVE16	zinc finger, FYVE domain containing 16	Homo sapiens zinc finger, FYVE domain containing 16 (ZFYVE16), transcript variant 2, mRNA [NM_001105251]	chr5:79774799-79774858	hs|5q14.1	GO:0005515(protein binding)|GO:0005545(1-phosphatidylinositol binding)|GO:0005547(phosphatidylinositol-3,4,5-trisphosphate binding)|GO:0005737(cytoplasm)|GO:0005769(early endosome)|GO:0006622(protein targeting to lysosome)|GO:0007165(signal transduction)|GO:0008565(protein transporter activity)|GO:0016020(membrane)|GO:0016050(vesicle organization)|GO:0016197(endosome transport)|GO:0030100(regulat…	04144:Endocytosis|04350:TGF-beta signaling pathway
A_33_P3262043	-0.8	0.8	down	5.07	5.87	1	1	NM_004322	NM_004322	NM_004322	Hs.370254	ENST00000309032	THC2544709	572	BAD	BCL2-associated agonist of cell death	Homo sapiens BCL2-associated agonist of cell death (BAD), transcript variant 1, mRNA [NM_004322]	chr11:64037542-64037483	hs|11q13.1	GO:0005515(protein binding)|GO:0005543(phospholipid binding)|GO:0005737(cytoplasm)|GO:0005739(mitochondrion)|GO:0005741(mitochondrial outer membrane)|GO:0005829(cytosol)|GO:0006007(glucose catabolic process)|GO:0006915(apoptosis)|GO:0006917(induction of apoptosis)|GO:0006919(activation of caspase activity)|GO:0008289(lipid binding)|GO:0008543(fibroblast growth factor receptor signaling pathway)|G…	04012:ErbB signaling pathway|04210:Apoptosis|04370:VEGF signaling pathway|04510:Focal adhesion|04722:Neurotrophin signaling pathway|04910:Insulin signaling pathway|05010:Alzheimer's disease|05014:Amyotrophic lateral sclerosis (ALS)|05145:Toxoplasmosis|05160:Hepatitis C|05200:Pathways in cancer|05210:Colorectal cancer|05212:Pancreatic cancer|05213:Endometrial cancer|05215:Prostate cancer|05218:Mel…
A_24_P171983	-0.94	0.94	down	3.56	4.5	1	1	NM_014165	NM_014165	NM_014165	Hs.512144	ENST00000489477	THC2462637	29078	NDUFAF4	NADH dehydrogenase (ubiquinone) 1 alpha subcomplex, assembly factor 4	Homo sapiens NADH dehydrogenase (ubiquinone) 1 alpha subcomplex, assembly factor 4 (NDUFAF4), nuclear gene encoding mitochondrial protein, mRNA [NM_014165]	chr6:97339244-97339185	hs|6q16.1	GO:0005515(protein binding)|GO:0005516(calmodulin binding)|GO:0005739(mitochondrion)|GO:0031966(mitochondrial membrane)|GO:0032981(mitochondrial respiratory chain complex I assembly)
A_24_P107291	-2.55	2.54	down	1.79	4.34	1	1	NM_181699	NM_181699	NM_181699	Hs.584790	ENST00000529672	THC2466828	5519	PPP2R1B	protein phosphatase 2, regulatory subunit A, beta	Homo sapiens protein phosphatase 2, regulatory subunit A, beta (PPP2R1B), transcript variant 2, mRNA [NM_181699]	chr11:111612850-111612791	hs|11q23.1	GO:0005515(protein binding)	03015:mRNA surveillance pathway|04114:Oocyte meiosis|04310:Wnt signaling pathway|04350:TGF-beta signaling pathway|04530:Tight junction|04730:Long-term depression|05142:Chagas disease (American trypanosomiasis)|05160:Hepatitis C
A_23_P312358	-0.87	0.87	down	1.79	2.66	1	1	NM_152751	NM_152751	NM_152751	Hs.498740	ENST00000469555	THC2477108	222389	BEND7	BEN domain containing 7	Homo sapiens BEN domain containing 7 (BEND7), transcript variant 1, mRNA [NM_152751]	chr10:13522938-13494639	hs|10p13	GO:0005515(protein binding)
A_33_P3407638	-1	1	down	1.29	2.29	0	1	NM_152316	NM_152316	NM_152316	Hs.502208	ENST00000282032	THC2462917	120534	C11orf46	chromosome 11 open reading frame 46	Homo sapiens chromosome 11 open reading frame 46 (C11orf46), mRNA [NM_152316]	chr11:30359106-30359165	hs|11p14.1	GO:0005515(protein binding)
A_33_P3284586	-0.59	0.58	down	3.56	4.15	1	0	NM_018378	NM_018378	NM_018378	Hs.710714	ENST00000258200	THC2477267	55336	FBXL8	F-box and leucine-rich repeat protein 8	Homo sapiens F-box and leucine-rich repeat protein 8 (FBXL8), mRNA [NM_018378]	chr16:67197815-67197874	hs|16q22.1	GO:0005515(protein binding)
A_23_P44257	-1.77	1.77	down	1.79	3.56	1	1	NM_017845	NM_017845	NM_017845	Hs.23956	ENST00000381571	THC2602334	54951	COMMD8	COMM domain containing 8	Homo sapiens COMM domain containing 8 (COMMD8), mRNA [NM_017845]	chr4:47453025-47452966	hs|4p12	GO:0005515(protein binding)
A_33_P3390391	-1.29	1.29	down	0	1.29	1	0	NM_015711	NM_015711	NM_015711	Hs.97244	ENST00000396720	THC2529705	29998	GLTSCR1	glioma tumor suppressor candidate region gene 1	Homo sapiens glioma tumor suppressor candidate region gene 1 (GLTSCR1), mRNA [NM_015711]	chr19:48206465-48206524	hs|19q13.33	GO:0005515(protein binding)
A_33_P3296577	-1	1	down	2.29	3.29	1	1	NM_013318	NM_013318	NM_013318	Hs.495349	ENST00000372249	THC2520280	84726	PRRC2B	proline-rich coiled-coil 2B	Homo sapiens proline-rich coiled-coil 2B (PRRC2B), mRNA [NM_013318]	chr9:134371651-134371710	hs|9q34.13	GO:0005515(protein binding)
A_33_P3241831	-1.79	1.79	down	0	1.79	1	1	NM_005462	NM_005462	NM_005462	Hs.132194	ENST00000370511	THC2786502	9947	MAGEC1	melanoma antigen family C, 1	Homo sapiens melanoma antigen family C, 1 (MAGEC1), mRNA [NM_005462]	chrX:140994028-140994087	hs|Xq27.2	GO:0005515(protein binding)
A_23_P27744	-0.66	0.66	down	4.5	5.16	1	1	NM_001080469	NM_001080469	NM_001080469	Hs.128702	ENST00000539236	THC2473058	23403	FBXO46	F-box protein 46	Homo sapiens F-box protein 46 (FBXO46), mRNA [NM_001080469]	chr19:46214072-46214013	hs|19q13.32	GO:0005515(protein binding)
A_23_P364766	-9.93	9.94	down	-6.64	3.29	1	1	NM_001009608	NM_001009608	NM_001009608	Hs.668782	ENST00000334534	THC2602313	128710	C20orf94	chromosome 20 open reading frame 94	Homo sapiens chromosome 20 open reading frame 94 (C20orf94), mRNA [NM_001009608]	chr20:10603796-10603855	hs|20p12.2	GO:0005515(protein binding)
A_23_P354734	-1.11	1.11	down	1.29	2.4	1	0	NM_032088	NM_032088	NM_032088	Hs.368160	ENST00000308177	NP095787	9708	PCDHGA8	protocadherin gamma subfamily A, 8	Homo sapiens protocadherin gamma subfamily A, 8 (PCDHGA8), transcript variant 1, mRNA [NM_032088]	chr5:140892394-140892453	hs|5q31.3	GO:0005509(calcium ion binding)|GO:0005886(plasma membrane)|GO:0007155(cell adhesion)|GO:0007156(homophilic cell adhesion)|GO:0016021(integral to membrane)
A_24_P419039	-0.59	0.58	down	2.29	2.88	1	1	NM_020766	NM_020766	NM_020766	Hs.4993	ENST00000255531	THC2601730	57526	PCDH19	protocadherin 19	Homo sapiens protocadherin 19 (PCDH19), transcript variant 2, mRNA [NM_020766]	chrX:99547090-99547031	hs|Xq22.1	GO:0005509(calcium ion binding)|GO:0005886(plasma membrane)|GO:0007155(cell adhesion)|GO:0007156(homophilic cell adhesion)|GO:0016021(integral to membrane)
A_23_P28485	-1.39	1.39	down	2.29	3.68	1	1	NM_012198	NM_012198	NM_012198	Hs.377894	ENST00000487445	THC2621331	25801	GCA	grancalcin, EF-hand calcium binding protein	Homo sapiens grancalcin, EF-hand calcium binding protein (GCA), mRNA [NM_012198]	chr2:163217169-163217228	hs|2q24.2	GO:0005509(calcium ion binding)|GO:0005737(cytoplasm)|GO:0005886(plasma membrane)|GO:0006944(cellular membrane fusion)|GO:0042803(protein homodimerization activity)
A_23_P401361	-0.81	0.81	down	6.6	7.41	0	1	NM_020845	NM_020845	NM_020845	Hs.272759	ENST00000542749	THC2601716	57605	PITPNM2	phosphatidylinositol transfer protein, membrane-associated 2	Homo sapiens phosphatidylinositol transfer protein, membrane-associated 2 (PITPNM2), mRNA [NM_020845]	chr12:123469034-123468975	hs|12q24.31	GO:0005509(calcium ion binding)|GO:0005622(intracellular)|GO:0005625(soluble fraction)|GO:0006810(transport)|GO:0008152(metabolic process)|GO:0008289(lipid binding)|GO:0012505(endomembrane system)|GO:0016020(membrane)|GO:0016021(integral to membrane)|GO:0043231(intracellular membrane-bounded organelle)
A_24_P306726	-1	1	down	1.29	2.29	1	1	NM_003295	NM_003295	NM_003295	Hs.374596	ENST00000530705	THC2566859	7178	TPT1	tumor protein, translationally-controlled 1	Homo sapiens tumor protein, translationally-controlled 1 (TPT1), mRNA [NM_003295]	chr13:45913711-45913652	hs|13q14.13	GO:0005509(calcium ion binding)|GO:0005615(extracellular space)|GO:0005654(nucleoplasm)|GO:0005737(cytoplasm)|GO:0005771(multivesicular body)|GO:0006816(calcium ion transport)|GO:0006874(cellular calcium ion homeostasis)|GO:0006916(anti-apoptosis)|GO:0008134(transcription factor binding)|GO:0009615(response to virus)|GO:0019827(stem cell maintenance)|GO:0042981(regulation of apoptosis)|GO:0045298…
A_33_P3328637	-1.18	1.18	down	2.66	3.84	0	1	NM_001173486	NM_001173486	NM_001173486	Hs.190341	ENST00000463135	THC2502366	5638	PRRG1	proline rich Gla (G-carboxyglutamic acid) 1	Homo sapiens proline rich Gla (G-carboxyglutamic acid) 1 (PRRG1), transcript variant 5, mRNA [NM_001173486]	chrX:37301211-37301270	hs|Xp21.1	GO:0005509(calcium ion binding)|GO:0005576(extracellular region)|GO:0005887(integral to plasma membrane)|GO:0016020(membrane)
A_23_P120270	-7.64	7.64	down	-6.64	1	1	1	NM_139279	NM_139279	NM_139279	Hs.730655	ENST00000409218	THC2524975	90411	MCFD2	multiple coagulation factor deficiency 2	Homo sapiens multiple coagulation factor deficiency 2 (MCFD2), transcript variant 1, mRNA [NM_139279]	chr2:47132606-47132547	hs|2p21	GO:0005509(calcium ion binding)|GO:0005576(extracellular region)|GO:0005783(endoplasmic reticulum)|GO:0005793(ER-Golgi intermediate compartment)|GO:0005794(Golgi apparatus)|GO:0012507(ER to Golgi transport vesicle membrane)|GO:0015031(protein transport)|GO:0016192(vesicle-mediated transport)|GO:0018279(protein N-linked glycosylation via asparagine)|GO:0019752(carboxylic acid metabolic process)|GO…
A_33_P3212645	-0.7	0.7	down	9.77	10.47	1	1	NM_203458	NM_203458	NM_203458	Hs.728902	ENST00000369342	THC2464765	388677	NOTCH2NL	notch 2 N-terminal like	Homo sapiens notch 2 N-terminal like (NOTCH2NL), mRNA [NM_203458]	chr1:145281999-145282058	hs|1q21.1	GO:0005509(calcium ion binding)|GO:0005576(extracellular region)|GO:0005737(cytoplasm)|GO:0007219(Notch signaling pathway)|GO:0007275(multicellular organismal development)|GO:0030154(cell differentiation)
A_33_P3214943	-0.59	0.58	down	2.29	2.88	1	1	NM_001134434	NM_001134434	NM_001134434	Hs.523009	ENST00000412663	THC2529803	9806	SPOCK2	sparc/osteonectin, cwcv and kazal-like domains proteoglycan (testican) 2	Homo sapiens sparc/osteonectin, cwcv and kazal-like domains proteoglycan (testican) 2 (SPOCK2), transcript variant 1, mRNA [NM_001134434]	chr10:73846187-73846128	hs|10q22.1	GO:0005509(calcium ion binding)|GO:0005576(extracellular region)|GO:0005578(proteinaceous extracellular matrix)|GO:0007165(signal transduction)|GO:0007416(synapse assembly)|GO:0030198(extracellular matrix organization)|GO:0045595(regulation of cell differentiation)
A_23_P52986	-0.74	0.75	down	3.44	4.18	1	1	NM_152718	NM_152718	NM_152718	Hs.60640	ENST00000335613	THC2474163	220001	VWCE	von Willebrand factor C and EGF domains	Homo sapiens von Willebrand factor C and EGF domains (VWCE), mRNA [NM_152718]	chr11:61025840-61025781	hs|11q12.2	GO:0005509(calcium ion binding)|GO:0005576(extracellular region)
A_23_P70748	-1	1	down	0	1	1	1	NM_031922	NM_031922	NM_031922	Hs.334603	ENST00000258062	THC2461594	85021	REPS1	RALBP1 associated Eps domain containing 1	Homo sapiens RALBP1 associated Eps domain containing 1 (REPS1), transcript variant 1, mRNA [NM_031922]	chr6:139226166-139226107	hs|6q24.1	GO:0005509(calcium ion binding)|GO:0005515(protein binding)|GO:0005886(plasma membrane)|GO:0005905(coated pit)|GO:0017124(SH3 domain binding)
A_23_P129014	-0.6	0.61	down	6.68	7.28	1	1	NM_145231	NM_145231	NM_145231	Hs.123232	ENST00000553871	THC2474191	90141	EFCAB11	EF-hand calcium binding domain 11	Homo sapiens EF-hand calcium binding domain 11 (EFCAB11), mRNA [NM_145231]	chr14:90263611-90263552	hs|14q32.11	GO:0005509(calcium ion binding)
A_23_P205529	-8.43	8.44	down	-6.64	1.79	1	1	NM_022734	NM_022734	NM_022734	Hs.512693	ENST00000556670	THC2486455	64745	METTL17	methyltransferase like 17	Homo sapiens methyltransferase like 17 (METTL17), transcript variant 2, mRNA [NM_022734]	chr14:21464427-21464720	hs|14q11.2	GO:0005507(copper ion binding)|GO:0005515(protein binding)|GO:0005739(mitochondrion)|GO:0005840(ribosome)|GO:0006412(translation)|GO:0008168(methyltransferase activity)|GO:0016740(transferase activity)
A_33_P3210986	-0.78	0.77	down	3.56	4.34	1	1	NM_001145441	NM_001145441	NM_001145441	Hs.488614	ENST00000445198	THC2592458	441250	TYW1B	tRNA-yW synthesizing protein 1 homolog B (S. cerevisiae)	Homo sapiens tRNA-yW synthesizing protein 1 homolog B (S. cerevisiae) (TYW1B), transcript variant 2, mRNA [NM_001145441]	chr7:72081717-72081658	hs|7q11.22	GO:0005506(iron ion binding)|GO:0008033(tRNA processing)|GO:0010181(FMN binding)|GO:0016491(oxidoreductase activity)|GO:0046872(metal ion binding)|GO:0051539(4 iron, 4 sulfur cluster binding)
A_33_P3343690	-3.68	3.68	down	0	3.68	1	1	NM_004109	NM_004109	NM_004109	Hs.744	ENST00000260270	THC2461075	2230	FDX1	ferredoxin 1	Homo sapiens ferredoxin 1 (FDX1), nuclear gene encoding mitochondrial protein, mRNA [NM_004109]	chr11:110335436-110335495	hs|11q22.3	GO:0005506(iron ion binding)|GO:0005739(mitochondrion)|GO:0005759(mitochondrial matrix)|GO:0006091(generation of precursor metabolites and energy)|GO:0006810(transport)|GO:0008386(cholesterol monooxygenase (side-chain-cleaving) activity)|GO:0009055(electron carrier activity)|GO:0015039(NADPH-adrenodoxin reductase activity)|GO:0019899(enzyme binding)|GO:0022900(electron transport chain)|GO:0030061…
A_23_P119857	-8.93	8.94	down	-6.64	2.29	1	1	NM_001008237	NM_001008237	NM_001008237	Hs.591547	ENST00000495698	THC2671074	130502	TTC32	tetratricopeptide repeat domain 32	Homo sapiens tetratricopeptide repeat domain 32 (TTC32), mRNA [NM_001008237]	chr2:20097656-20096855	hs|2p24.1	GO:0005488(binding)|GO:0042802(identical protein binding)
A_33_P3223239	-0.76	0.75	down	3.68	4.44	1	0	NM_138729	NM_138729	NM_138729	Hs.201921	ENST00000369668	NP1152769	54879	ST7L	suppression of tumorigenicity 7 like	Homo sapiens suppression of tumorigenicity 7 like (ST7L), transcript variant 4, mRNA [NM_138729]	chr1:113121027-113120968	hs|1p13.2	GO:0005488(binding)|GO:0016020(membrane)|GO:0016021(integral to membrane)|GO:0030308(negative regulation of cell growth)
A_23_P128246	-2.65	2.64	down	1.29	3.94	1	1	NM_007076	NM_007076	NM_007076	Hs.661891	ENST00000552695	THC2473829	11153	FICD	FIC domain containing	Homo sapiens FIC domain containing (FICD), mRNA [NM_007076]	chr12:108913068-108913127	hs|12q23.3	GO:0005488(binding)|GO:0016020(membrane)|GO:0016021(integral to membrane)|GO:0016740(transferase activity)|GO:0016779(nucleotidyltransferase activity)|GO:0018117(protein adenylylation)|GO:0034259(negative regulation of Rho GTPase activity)|GO:0070733(protein adenylyltransferase activity)
A_23_P160226	-3.56	3.56	down	0	3.56	0	1	NM_001039464	NM_001039464	NM_001039464	Hs.412482	ENST00000421030	NP509977	374977	HEATR8	HEAT repeat containing 8	Homo sapiens HEAT repeat containing 8 (HEATR8), transcript variant 1, mRNA [NM_001039464]	chr1:55175863-55175922	hs|1p32.3	GO:0005488(binding)|GO:0016020(membrane)|GO:0016021(integral to membrane)
A_23_P157215	-0.78	0.77	down	5.28	6.06	1	1	NM_014038	NM_014038	NM_014038	Hs.487635	ENST00000436868	THC2557332	28969	BZW2	basic leucine zipper and W2 domains 2	Homo sapiens basic leucine zipper and W2 domains 2 (BZW2), transcript variant 2, mRNA [NM_014038]	chr7:16746044-16746103	hs|7p21.1	GO:0005488(binding)|GO:0007275(multicellular organismal development)|GO:0007399(nervous system development)|GO:0016070(RNA metabolic process)|GO:0030154(cell differentiation)
A_32_P135348	-0.97	0.97	down	3.29	4.26	1	1	NM_033394	NM_033394	NM_033394	Hs.61590	ENST00000454300	NP1156811	85461	TANC1	tetratricopeptide repeat, ankyrin repeat and coiled-coil containing 1	Homo sapiens tetratricopeptide repeat, ankyrin repeat and coiled-coil containing 1 (TANC1), transcript variant 1, mRNA [NM_033394]	chr2:160088949-160089008	hs|2q24.2	GO:0005488(binding)|GO:0005886(plasma membrane)|GO:0014069(postsynaptic density)|GO:0030054(cell junction)|GO:0045202(synapse)|GO:0045211(postsynaptic membrane)
A_33_P3341586	-0.66	0.66	down	1.29	1.95	1	1	NM_001037633	NM_001037633	NM_001037633	Hs.483521	ENST00000394817	THC2468352	64374	SIL1	SIL1 homolog, endoplasmic reticulum chaperone (S. cerevisiae)	Homo sapiens SIL1 homolog, endoplasmic reticulum chaperone (S. cerevisiae) (SIL1), transcript variant 1, mRNA [NM_001037633]	chr5:138282487-138282428	hs|5q31.2	GO:0005488(binding)|GO:0005783(endoplasmic reticulum)|GO:0005788(endoplasmic reticulum lumen)|GO:0006457(protein folding)|GO:0006886(intracellular protein transport)|GO:0051082(unfolded protein binding)	04141:Protein processing in endoplasmic reticulum
A_32_P234827	-1	1	down	1.29	2.29	1	1	NM_018120	NM_018120	NM_018120	Hs.269542	ENST00000276569	THC2466882	55156	ARMC1	armadillo repeat containing 1	Homo sapiens armadillo repeat containing 1 (ARMC1), mRNA [NM_018120]	chr8:66515930-66515871	hs|8q13.1	GO:0005488(binding)|GO:0005739(mitochondrion)|GO:0030001(metal ion transport)|GO:0046872(metal ion binding)
A_23_P313550	-0.66	0.66	down	3.13	3.79	1	1	NM_173637	NM_173637	NM_173637	Hs.375135	ENST00000458275	THC2487188	284427	SLC25A41	solute carrier family 25, member 41	Homo sapiens solute carrier family 25, member 41 (SLC25A41), mRNA [NM_173637]	chr19:6426128-6426069	hs|19p13.3	GO:0005488(binding)|GO:0005739(mitochondrion)|GO:0005743(mitochondrial inner membrane)|GO:0016020(membrane)|GO:0016021(integral to membrane)|GO:0055085(transmembrane transport)
A_33_P3228762	-1.39	1.39	down	2.29	3.68	1	1	NM_001104647	NM_001104647	NM_001104647	Hs.144130	ENST00000324194	THC2462097	55186	SLC25A36	solute carrier family 25, member 36	Homo sapiens solute carrier family 25, member 36 (SLC25A36), transcript variant 1, mRNA [NM_001104647]	chr3:140695236-140695295	hs|3q23	GO:0005488(binding)|GO:0005739(mitochondrion)|GO:0005743(mitochondrial inner membrane)|GO:0016020(membrane)|GO:0016021(integral to membrane)|GO:0032355(response to estradiol stimulus)|GO:0055085(transmembrane transport)
A_33_P3350074	-8.93	8.94	down	-6.64	2.29	1	1	NM_001126121	NM_001126121	NM_001126121	Hs.514470	ENST00000402418	THC2765506	60386	SLC25A19	solute carrier family 25 (mitochondrial thiamine pyrophosphate carrier), member 19	Homo sapiens solute carrier family 25 (mitochondrial thiamine pyrophosphate carrier), member 19 (SLC25A19), nuclear gene encoding mitochondrial protein, transcript variant 1, mRNA [NM_001126121]	chr17:73269133-73269074	hs|17q25.1	GO:0005488(binding)|GO:0005739(mitochondrion)|GO:0005743(mitochondrial inner membrane)|GO:0016020(membrane)|GO:0016021(integral to membrane)|GO:0030233(deoxynucleotide transmembrane transporter activity)|GO:0030302(deoxynucleotide transport)|GO:0055085(transmembrane transport)
A_23_P135966	-0.86	0.86	down	10.13	10.99	1	1	NM_003951	NM_003951	NM_003951	Hs.194686	ENST00000465988	THC2603841	9016	SLC25A14	solute carrier family 25 (mitochondrial carrier, brain), member 14	Homo sapiens solute carrier family 25 (mitochondrial carrier, brain), member 14 (SLC25A14), nuclear gene encoding mitochondrial protein, transcript variant long, mRNA [NM_003951]	chrX:129507180-129507239	hs|Xq26.1	GO:0005488(binding)|GO:0005739(mitochondrion)|GO:0005740(mitochondrial envelope)|GO:0005743(mitochondrial inner membrane)|GO:0005887(integral to plasma membrane)|GO:0006810(transport)|GO:0006839(mitochondrial transport)|GO:0009060(aerobic respiration)|GO:0016020(membrane)|GO:0016021(integral to membrane)
A_33_P3359413	-0.77	0.77	down	2.29	3.06	1	1	NM_003021	NM_003021	NM_003021	Hs.203910	ENST00000221566	THC2468922	6449	SGTA	small glutamine-rich tetratricopeptide repeat (TPR)-containing, alpha	Homo sapiens small glutamine-rich tetratricopeptide repeat (TPR)-containing, alpha (SGTA), mRNA [NM_003021]	chr19:2755165-2755106	hs|19p13.3	GO:0005488(binding)|GO:0005737(cytoplasm)|GO:0008150(biological_process)|GO:0044419(interspecies interaction between organisms)
A_33_P3268618	-2.36	2.36	down	1.79	4.15	1	1	NM_025132	NM_025132	NM_025132	Hs.438482	ENST00000399820	NP287339	57728	WDR19	WD repeat domain 19	Homo sapiens WD repeat domain 19 (WDR19), mRNA [NM_025132]	chr4:39287306-39287365	hs|4p14	GO:0005488(binding)|GO:0005737(cytoplasm)|GO:0005856(cytoskeleton)|GO:0005932(microtubule basal body)|GO:0030030(cell projection organization)|GO:0031513(nonmotile primary cilium)|GO:0031514(motile cilium)|GO:0032391(photoreceptor connecting cilium)
A_23_P435697	-0.98	0.97	down	4.61	5.59	1	1	NM_015608	NM_015608	NM_015608	Hs.468688	ENST00000337623	THC2464762	26098	C10orf137	chromosome 10 open reading frame 137	Homo sapiens chromosome 10 open reading frame 137 (C10orf137), transcript variant 2, mRNA [NM_015608]	chr10:127452315-127452374	hs|10q26.13	GO:0005488(binding)|GO:0005634(nucleus)|GO:0006355(regulation of transcription, DNA-dependent)
A_23_P218158	-1	1	down	2.29	3.29	1	1	NM_032560	NM_032560	NM_032560	Hs.533887	ENST00000555462	THC2490221	55671	SMEK1	SMEK homolog 1, suppressor of mek1 (Dictyostelium)	Homo sapiens SMEK homolog 1, suppressor of mek1 (Dictyostelium) (SMEK1), mRNA [NM_032560]	chr14:91924609-91924550	hs|14q32.12	GO:0005488(binding)|GO:0005634(nucleus)|GO:0005737(cytoplasm)|GO:0005815(microtubule organizing center)|GO:0005856(cytoskeleton)
A_23_P24192	-0.77	0.77	down	2.29	3.06	1	1	NM_015179	NM_015179	NM_015179	Hs.434251	ENST00000414986	NP083727	23223	RRP12	ribosomal RNA processing 12 homolog (S. cerevisiae)	Homo sapiens ribosomal RNA processing 12 homolog (S. cerevisiae) (RRP12), transcript variant 1, mRNA [NM_015179]	chr10:99125880-99123617	hs|10q24.1	GO:0005488(binding)|GO:0005634(nucleus)|GO:0005730(nucleolus)|GO:0016020(membrane)|GO:0016021(integral to membrane)|GO:0031965(nuclear membrane)
A_23_P321349	-1.38	1.38	down	2.88	4.26	1	1	NM_138421	NM_138421	NM_138421	Hs.591998	ENST00000531581	THC2611418	113174	SAAL1	serum amyloid A-like 1	Homo sapiens serum amyloid A-like 1 (SAAL1), mRNA [NM_138421]	chr11:18108553-18108494	hs|11p15.1	GO:0005488(binding)|GO:0005576(extracellular region)|GO:0006953(acute-phase response)
A_23_P210538	-0.65	0.65	down	4.67	5.32	0	1	NM_182764	NM_182764	NM_182764	Hs.210469	ENST00000352077	THC2630982	63916	ELMO2	engulfment and cell motility 2	Homo sapiens engulfment and cell motility 2 (ELMO2), transcript variant 2, mRNA [NM_182764]	chr20:44997578-44996189	hs|20q13.12	GO:0005488(binding)|GO:0005515(protein binding)|GO:0005737(cytoplasm)|GO:0005829(cytosol)|GO:0005856(cytoskeleton)|GO:0006909(phagocytosis)|GO:0006915(apoptosis)|GO:0008152(metabolic process)|GO:0016020(membrane)|GO:0016829(lyase activity)|GO:0017124(SH3 domain binding)|GO:0030971(receptor tyrosine kinase binding)|GO:0060326(cell chemotaxis)
A_23_P103864	-1.27	1.27	down	1.79	3.06	1	1	NM_024525	NM_024525	NM_024525	Hs.424788	ENST00000414259	THC2482811	79573	TTC13	tetratricopeptide repeat domain 13	Homo sapiens tetratricopeptide repeat domain 13 (TTC13), transcript variant 1, mRNA [NM_024525]	chr1:231042303-231042244	hs|1q42.2	GO:0005488(binding)
A_33_P3259620	-1.27	1.27	down	1.79	3.06	1	1	NM_014639	NM_014639	NM_014639	Hs.482868	ENST00000358746	THC2468163	9652	TTC37	tetratricopeptide repeat domain 37	Homo sapiens tetratricopeptide repeat domain 37 (TTC37), mRNA [NM_014639]	chr5:94800285-94800226	hs|5q15	GO:0005488(binding)	03018:RNA degradation
A_33_P3373214	-1.09	1.08	down	1.79	2.88	1	1	NM_001204180	NM_001204180	NM_001204180	Hs.521800	ENST00000357082	THC2481882	100533106	ZHX1-C8ORF76	ZHX1-C8ORF76 readthrough	Homo sapiens ZHX1-C8ORF76 readthrough (ZHX1-C8ORF76), mRNA [NM_001204180]	chr8:124238498-124238439	hs|8q24.13	GO:0005488(binding)
A_23_P29185	-8.93	8.94	down	-6.64	2.29	1	1	NM_001145418	NM_001145418	NM_001145418	Hs.387856	ENST00000397906	THC2471391	23331	TTC28	tetratricopeptide repeat domain 28	Homo sapiens tetratricopeptide repeat domain 28 (TTC28), mRNA [NM_001145418]	chr22:28377786-28377727	hs|22q12.1	GO:0005488(binding)
A_23_P92320	-7.64	7.64	down	-6.64	1	1	1	NM_017426	NM_017426	NM_017426	Hs.430435	ENST00000342467	THC2747715	53371	NUP54	nucleoporin 54kDa	Homo sapiens nucleoporin 54kDa (NUP54), mRNA [NM_017426]	chr4:77036115-77036056	hs|4q21.1	GO:0005487(nucleocytoplasmic transporter activity)|GO:0005634(nucleus)|GO:0005635(nuclear envelope)|GO:0005643(nuclear pore)|GO:0005654(nucleoplasm)|GO:0005737(cytoplasm)|GO:0005975(carbohydrate metabolic process)|GO:0006605(protein targeting)|GO:0008645(hexose transport)|GO:0010827(regulation of glucose transport)|GO:0015031(protein transport)|GO:0015758(glucose transport)|GO:0016020(membrane)|G…	03013:RNA transport
A_33_P3269149	-1.27	1.27	down	1.79	3.06	1	1	NM_017919	NM_017919	NM_017919	Hs.704031	ENST00000259400	THC2463523	55014	STX17	syntaxin 17	Homo sapiens syntaxin 17 (STX17), mRNA [NM_017919]	chr9:102730888-102730947	hs|9q31.1	GO:0005484(SNAP receptor activity)|GO:0005783(endoplasmic reticulum)|GO:0006886(intracellular protein transport)|GO:0016020(membrane)|GO:0016021(integral to membrane)|GO:0016192(vesicle-mediated transport)	04130:SNARE interactions in vesicular transport
A_32_P21255	-0.64	0.64	down	6.37	7.01	1	1	NM_013309	NM_013309	NM_013309	Hs.162989	ENST00000261867	THC2745862	7782	SLC30A4	solute carrier family 30 (zinc transporter), member 4	Homo sapiens solute carrier family 30 (zinc transporter), member 4 (SLC30A4), mRNA [NM_013309]	chr15:45775354-45775295	hs|15q21.1	GO:0005385(zinc ion transmembrane transporter activity)|GO:0005770(late endosome)|GO:0007595(lactation)|GO:0008324(cation transmembrane transporter activity)|GO:0009636(response to toxin)|GO:0010008(endosome membrane)|GO:0010043(response to zinc ion)|GO:0016020(membrane)|GO:0016021(integral to membrane)|GO:0016023(cytoplasmic membrane-bounded vesicle)|GO:0033189(response to vitamin A)|GO:0044444(…
A_23_P217109	-0.8	0.81	down	5.34	6.14	1	0	NM_001860	NM_001860	NM_001860	Hs.24030	ENST00000259392	THC2466664	1318	SLC31A2	solute carrier family 31 (copper transporters), member 2	Homo sapiens solute carrier family 31 (copper transporters), member 2 (SLC31A2), mRNA [NM_001860]	chr9:115926240-115926299	hs|9q32	GO:0005375(copper ion transmembrane transporter activity)|GO:0005887(integral to plasma membrane)|GO:0006811(ion transport)|GO:0006825(copper ion transport)|GO:0016020(membrane)|GO:0035434(copper ion transmembrane transport)
A_33_P3416321	-1.29	1.29	down	0	1.29	1	1	NM_012434	NM_012434	NM_012434	Hs.597422	ENST00000355773	THC2462064	26503	SLC17A5	solute carrier family 17 (anion/sugar transporter), member 5	Homo sapiens solute carrier family 17 (anion/sugar transporter), member 5 (SLC17A5), mRNA [NM_012434]	chr6:74303341-74303282	hs|6q13	GO:0005351(sugar:hydrogen symporter activity)|GO:0005624(membrane fraction)|GO:0005765(lysosomal membrane)|GO:0005886(plasma membrane)|GO:0005887(integral to plasma membrane)|GO:0006811(ion transport)|GO:0006820(anion transport)|GO:0015136(sialic acid transmembrane transporter activity)|GO:0015293(symporter activity)|GO:0015739(sialic acid transport)|GO:0016023(cytoplasmic membrane-bounded vesicl…	04142:Lysosome
A_23_P133694	-1.41	1.4	down	3.29	4.7	1	1	NM_001078177	NM_001078177	NM_001078177	Hs.25450	ENST00000371724	THC2468851	2030	SLC29A1	solute carrier family 29 (nucleoside transporters), member 1	Homo sapiens solute carrier family 29 (nucleoside transporters), member 1 (SLC29A1), nuclear gene encoding mitochondrial protein, transcript variant 1, mRNA [NM_001078177]	chr6:44201775-44201834	hs|6p21.1	GO:0005337(nucleoside transmembrane transporter activity)|GO:0005624(membrane fraction)|GO:0005886(plasma membrane)|GO:0005887(integral to plasma membrane)|GO:0006139(nucleobase, nucleoside, nucleotide and nucleic acid metabolic process)|GO:0007595(lactation)|GO:0015858(nucleoside transport)|GO:0015862(uridine transport)|GO:0016323(basolateral plasma membrane)|GO:0016324(apical plasma membrane)|G…
A_33_P3220545	-1.15	1.14	down	2.29	3.44	1	1	NM_001003841	NM_001003841	NM_001003841	Hs.481478	ENST00000515652	THC2601637	340024	SLC6A19	solute carrier family 6 (neutral amino acid transporter), member 19	Homo sapiens solute carrier family 6 (neutral amino acid transporter), member 19 (SLC6A19), mRNA [NM_001003841]	chr5:1223316-1223375	hs|5p15.33	GO:0005328(neurotransmitter:sodium symporter activity)|GO:0005886(plasma membrane)|GO:0005887(integral to plasma membrane)|GO:0006811(ion transport)|GO:0006836(neurotransmitter transport)|GO:0006865(amino acid transport)|GO:0007584(response to nutrient)|GO:0015175(neutral amino acid transmembrane transporter activity)|GO:0015293(symporter activity)|GO:0034641(cellular nitrogen compound metabolic …	04974:Protein digestion and absorption
A_33_P3402615	-0.78	0.77	down	2.66	3.44	1	1	NM_201649	NM_201649	NM_201649	Hs.442590	ENST00000372310	THC2615837	6536	SLC6A9	solute carrier family 6 (neurotransmitter transporter, glycine), member 9	Homo sapiens solute carrier family 6 (neurotransmitter transporter, glycine), member 9 (SLC6A9), transcript variant 2, mRNA [NM_201649]	chr1:44462221-44462162	hs|1p34.1	GO:0005328(neurotransmitter:sodium symporter activity)|GO:0005624(membrane fraction)|GO:0005886(plasma membrane)|GO:0005887(integral to plasma membrane)|GO:0006810(transport)|GO:0006836(neurotransmitter transport)|GO:0006865(amino acid transport)|GO:0015293(symporter activity)|GO:0015375(glycine:sodium symporter activity)|GO:0055085(transmembrane transport)
A_33_P3259022	-0.73	0.73	down	5.59	6.32	1	1	NM_001172504	NM_001172504	NM_001172504	Hs.78036	ENST00000219833	THC2474304	6530	SLC6A2	solute carrier family 6 (neurotransmitter transporter, noradrenalin), member 2	Homo sapiens solute carrier family 6 (neurotransmitter transporter, noradrenalin), member 2 (SLC6A2), transcript variant 1, mRNA [NM_001172504]	chr16:55734158-55734217	hs|16q12.2	GO:0005328(neurotransmitter:sodium symporter activity)|GO:0005334(norepinephrine:sodium symporter activity)|GO:0005624(membrane fraction)|GO:0005886(plasma membrane)|GO:0005887(integral to plasma membrane)|GO:0006810(transport)|GO:0006836(neurotransmitter transport)|GO:0007268(synaptic transmission)|GO:0008504(monoamine transmembrane transporter activity)|GO:0015293(symporter activity)|GO:0015844…
A_23_P409386	-0.65	0.65	down	4.67	5.32	1	1	NM_024698	NM_024698	NM_024698	Hs.99486	ENST00000320230	THC2465874	79751	SLC25A22	solute carrier family 25 (mitochondrial carrier: glutamate), member 22	Homo sapiens solute carrier family 25 (mitochondrial carrier: glutamate), member 22 (SLC25A22), nuclear gene encoding mitochondrial protein, transcript variant 2, mRNA [NM_024698]	chr11:790555-790496	hs|11p15.5	GO:0005313(L-glutamate transmembrane transporter activity)|GO:0005488(binding)|GO:0005634(nucleus)|GO:0005730(nucleolus)|GO:0005739(mitochondrion)|GO:0005743(mitochondrial inner membrane)|GO:0015293(symporter activity)|GO:0015813(L-glutamate transport)|GO:0016020(membrane)|GO:0016021(integral to membrane)|GO:0055085(transmembrane transport)
A_33_P3337627	-3.56	3.56	down	0	3.56	1	1	NM_004621	NM_004621	NM_004621	Hs.159003	ENST00000344327	THC2475189	7225	TRPC6	transient receptor potential cation channel, subfamily C, member 6	Homo sapiens transient receptor potential cation channel, subfamily C, member 6 (TRPC6), mRNA [NM_004621]	chr11:101323047-101322988	hs|11q22.1	GO:0005261(cation channel activity)|GO:0005515(protein binding)|GO:0005886(plasma membrane)|GO:0006812(cation transport)|GO:0007204(elevation of cytosolic calcium ion concentration)|GO:0007411(axon guidance)|GO:0007596(blood coagulation)|GO:0016021(integral to membrane)|GO:0030168(platelet activation)|GO:0032236(positive regulation of calcium ion transport via store-operated calcium channel activ…
A_33_P3412160	-0.59	0.58	down	3.56	4.15	1	1	NM_001048210	NM_001048210	NM_001048210	Hs.658489	ENST00000482889	THC2473063	23155	CLCC1	chloride channel CLIC-like 1	Homo sapiens chloride channel CLIC-like 1 (CLCC1), transcript variant 1, mRNA [NM_001048210]	chr1:109486200-109486141	hs|1p13.3	GO:0005254(chloride channel activity)|GO:0005634(nucleus)|GO:0005737(cytoplasm)|GO:0005783(endoplasmic reticulum)|GO:0005792(microsome)|GO:0005794(Golgi apparatus)|GO:0016020(membrane)|GO:0016021(integral to membrane)|GO:0043231(intracellular membrane-bounded organelle)
A_23_P81048	-1.29	1.29	down	0	1.29	1	0	NM_020860	NM_020860	NM_020860	Hs.135763	ENST00000412829	THC2462268	57620	STIM2	stromal interaction molecule 2	Homo sapiens stromal interaction molecule 2 (STIM2), transcript variant 2, mRNA [NM_020860]	chr4:27024693-27024752	hs|4p15.2	GO:0005246(calcium channel regulator activity)|GO:0005509(calcium ion binding)|GO:0005515(protein binding)|GO:0005783(endoplasmic reticulum)|GO:0005789(endoplasmic reticulum membrane)|GO:0005886(plasma membrane)|GO:0006811(ion transport)|GO:0006874(cellular calcium ion homeostasis)|GO:0016021(integral to membrane)|GO:0032235(negative regulation of calcium ion transport via store-operated calcium …
A_33_P3392177	-1	1	down	2.29	3.29	1	1	NM_001114086	NM_001114086	NM_001114086	Hs.485489	ENST00000484572	THC2654116	53405	CLIC5	chloride intracellular channel 5	Homo sapiens chloride intracellular channel 5 (CLIC5), nuclear gene encoding mitochondrial protein, transcript variant 1, mRNA [NM_001114086]	chr6:45882033-45881974	hs|6p21.1	GO:0005244(voltage-gated ion channel activity)|GO:0005247(voltage-gated chloride channel activity)|GO:0005515(protein binding)|GO:0005626(insoluble fraction)|GO:0005737(cytoplasm)|GO:0005794(Golgi apparatus)|GO:0005815(microtubule organizing center)|GO:0005938(cell cortex)|GO:0006810(transport)|GO:0006811(ion transport)|GO:0006821(chloride transport)|GO:0007565(female pregnancy)|GO:0007605(sensor…
A_23_P30884	-2.4	2.4	down	0	2.4	1	1	NM_001288	NM_001288	NM_001288	Hs.414565	ENST00000375780	THC2569888	1192	CLIC1	chloride intracellular channel 1	Homo sapiens chloride intracellular channel 1 (CLIC1), mRNA [NM_001288]	chr6:31700105-31700046	hs|6p21.33	GO:0005244(voltage-gated ion channel activity)|GO:0005247(voltage-gated chloride channel activity)|GO:0005254(chloride channel activity)|GO:0005515(protein binding)|GO:0005624(membrane fraction)|GO:0005625(soluble fraction)|GO:0005634(nucleus)|GO:0005635(nuclear envelope)|GO:0005737(cytoplasm)|GO:0005886(plasma membrane)|GO:0005903(brush border)|GO:0006810(transport)|GO:0006811(ion transport)|GO:…
A_23_P259189	-1	1	down	1.29	2.29	1	1	NM_013943	NM_013943	NM_013943	Hs.440544	ENST00000488683	THC2689804	25932	CLIC4	chloride intracellular channel 4	Homo sapiens chloride intracellular channel 4 (CLIC4), nuclear gene encoding mitochondrial protein, mRNA [NM_013943]	chr1:25166518-25167308	hs|1p36.11	GO:0005244(voltage-gated ion channel activity)|GO:0005247(voltage-gated chloride channel activity)|GO:0005254(chloride channel activity)|GO:0005515(protein binding)|GO:0005622(intracellular)|GO:0005625(soluble fraction)|GO:0005634(nucleus)|GO:0005737(cytoplasm)|GO:0005739(mitochondrion)|GO:0005813(centrosome)|GO:0005829(cytosol)|GO:0005886(plasma membrane)|GO:0005902(microvillus)|GO:0005911(cell-…
A_33_P3264612	-8.59	8.6	down	-6.64	1.95	1	1	NM_139075	NM_139075	NM_139075	Hs.131851	ENST00000356782	THC2548153	219931	TPCN2	two pore segment channel 2	Homo sapiens two pore segment channel 2 (TPCN2), mRNA [NM_139075]	chr11:68858013-68858072	hs|11q13.3	GO:0005244(voltage-gated ion channel activity)|GO:0005245(voltage-gated calcium channel activity)|GO:0005765(lysosomal membrane)|GO:0006811(ion transport)|GO:0006874(cellular calcium ion homeostasis)|GO:0006939(smooth muscle contraction)|GO:0010008(endosome membrane)|GO:0016020(membrane)|GO:0016021(integral to membrane)|GO:0051925(regulation of calcium ion transport via voltage-gated calcium chan…	04972:Pancreatic secretion
A_33_P3289034	-1	1	down	1.29	2.29	0	1	NM_016112	NM_016112	NM_016112	Hs.159241	ENST00000353274	THC2480195	9033	PKD2L1	polycystic kidney disease 2-like 1	Homo sapiens polycystic kidney disease 2-like 1 (PKD2L1), mRNA [NM_016112]	chr10:102049840-102049781	hs|10q24.31	GO:0005227(calcium activated cation channel activity)|GO:0005509(calcium ion binding)|GO:0005515(protein binding)|GO:0005783(endoplasmic reticulum)|GO:0005886(plasma membrane)|GO:0006812(cation transport)|GO:0007165(signal transduction)|GO:0008092(cytoskeletal protein binding)|GO:0016021(integral to membrane)
A_23_P41455	-3.13	3.13	down	0	3.13	1	0	NM_003305	NM_003305	NM_003305	Hs.150981	ENST00000379645	THC2478113	7222	TRPC3	transient receptor potential cation channel, subfamily C, member 3	Homo sapiens transient receptor potential cation channel, subfamily C, member 3 (TRPC3), transcript variant 2, mRNA [NM_003305]	chr4:122800569-122800510	hs|4q27	GO:0005227(calcium activated cation channel activity)|GO:0005261(cation channel activity)|GO:0005262(calcium channel activity)|GO:0005515(protein binding)|GO:0005886(plasma membrane)|GO:0005887(integral to plasma membrane)|GO:0006811(ion transport)|GO:0006816(calcium ion transport)|GO:0007411(axon guidance)|GO:0007596(blood coagulation)|GO:0007602(phototransduction)|GO:0015279(store-operated calc…
A_23_P130376	-6.64	6.64	down	-6.64	0	0	1	NM_022068	NM_022068	NM_022068	Hs.436902	ENST00000538948	THC2483623	63895	PIEZO2	piezo-type mechanosensitive ion channel component 2	Homo sapiens piezo-type mechanosensitive ion channel component 2 (PIEZO2), mRNA [NM_022068]	chr18:10671274-10671215	hs|18p11.22	GO:0005216(ion channel activity)|GO:0006811(ion transport)|GO:0016020(membrane)|GO:0016021(integral to membrane)
A_24_P160202	-1	1	down	1.29	2.29	0	1	NM_052839	NM_052839	NM_052839	Hs.440092	ENST00000402472	THC2490737	56666	PANX2	pannexin 2	Homo sapiens pannexin 2 (PANX2), transcript variant 1, mRNA [NM_052839]	chr22:50616442-50616501	hs|22q13.33	GO:0005216(ion channel activity)|GO:0005886(plasma membrane)|GO:0005921(gap junction)|GO:0006811(ion transport)|GO:0007268(synaptic transmission)|GO:0016021(integral to membrane)|GO:0030054(cell junction)|GO:0034214(protein hexamerization)|GO:0046982(protein heterodimerization activity)|GO:0055077(gap junction hemi-channel activity)
A_24_P146892	-3.13	3.13	down	0	3.13	1	1	NM_032790	NM_032790	NM_032790	Hs.55148	ENST00000330079	THC2487014	84876	ORAI1	ORAI calcium release-activated calcium modulator 1	Homo sapiens ORAI calcium release-activated calcium modulator 1 (ORAI1), mRNA [NM_032790]	chr12:122079698-122079757	hs|12q24.31	GO:0005216(ion channel activity)|GO:0005515(protein binding)|GO:0005886(plasma membrane)|GO:0005887(integral to plasma membrane)|GO:0006811(ion transport)|GO:0007596(blood coagulation)|GO:0015279(store-operated calcium channel activity)|GO:0030168(platelet activation)|GO:0051924(regulation of calcium ion transport)|GO:0051928(positive regulation of calcium ion transport)
A_32_P159612	-0.64	0.64	down	6.71	7.35	1	1	NM_183377	NM_183377	NM_183377	Hs.368417	ENST00000359872	THC2473783	40	ACCN1	amiloride-sensitive cation channel 1, neuronal	Homo sapiens amiloride-sensitive cation channel 1, neuronal (ACCN1), transcript variant MDEG2, mRNA [NM_183377]	chr17:31340342-31340283	hs|17q11.2	GO:0005216(ion channel activity)|GO:0005515(protein binding)|GO:0005886(plasma membrane)|GO:0005887(integral to plasma membrane)|GO:0006811(ion transport)|GO:0007268(synaptic transmission)|GO:0007417(central nervous system development)|GO:0007422(peripheral nervous system development)|GO:0015280(ligand-gated sodium channel activity)|GO:0015672(monovalent inorganic cation transport)	04742:Taste transduction
A_23_P80954	-1.15	1.14	down	2.29	3.44	0	1	NM_022042	NM_022042	NM_022042	Hs.658244	ENST00000398516	THC2477659	10861	SLC26A1	solute carrier family 26 (sulfate transporter), member 1	Homo sapiens solute carrier family 26 (sulfate transporter), member 1 (SLC26A1), transcript variant 1, mRNA [NM_022042]	chr4:982465-982406	hs|4p16.3	GO:0005215(transporter activity)|GO:0005886(plasma membrane)|GO:0006811(ion transport)|GO:0008271(secondary active sulfate transmembrane transporter activity)|GO:0008272(sulfate transport)|GO:0015108(chloride transmembrane transporter activity)|GO:0015116(sulfate transmembrane transporter activity)|GO:0016020(membrane)|GO:0016021(integral to membrane)|GO:0019531(oxalate transmembrane transporter …
A_24_P401645	-0.9	0.9	down	7.96	8.86	0	1	NM_001128126	NM_001128126	NM_001128126	Hs.293411	ENST00000542754	THC2476474	11154	AP4S1	adaptor-related protein complex 4, sigma 1 subunit	Homo sapiens adaptor-related protein complex 4, sigma 1 subunit (AP4S1), transcript variant 2, mRNA [NM_001128126]	chr6:089769786-089769845	hs|6q15	GO:0005215(transporter activity)|GO:0005794(Golgi apparatus)|GO:0005905(coated pit)|GO:0006810(transport)|GO:0008565(protein transporter activity)|GO:0016020(membrane)	04142:Lysosome
A_23_P38497	-9.52	9.52	down	-6.64	2.88	1	1	NM_003562	NM_003562	NM_003562	Hs.184877	ENST00000544061	THC2562413	8402	SLC25A11	solute carrier family 25 (mitochondrial carrier; oxoglutarate carrier), member 11	Homo sapiens solute carrier family 25 (mitochondrial carrier; oxoglutarate carrier), member 11 (SLC25A11), nuclear gene encoding mitochondrial protein, transcript variant 1, mRNA [NM_003562]	chr17:4841477-4841339	hs|17p13.2	GO:0005215(transporter activity)|GO:0005739(mitochondrion)|GO:0005743(mitochondrial inner membrane)|GO:0005887(integral to plasma membrane)|GO:0005975(carbohydrate metabolic process)|GO:0006006(glucose metabolic process)|GO:0006094(gluconeogenesis)|GO:0006810(transport)|GO:0015367(oxoglutarate:malate antiporter activity)|GO:0015742(alpha-ketoglutarate transport)|GO:0016020(membrane)
A_23_P101774	-0.78	0.77	down	3.56	4.34	0	1	NM_000453	NM_000453	NM_000453	Hs.584804	ENST00000222248	THC2482622	6528	SLC5A5	solute carrier family 5 (sodium iodide symporter), member 5	Homo sapiens solute carrier family 5 (sodium iodide symporter), member 5 (SLC5A5), mRNA [NM_000453]	chr19:18001750-18001809	hs|19p13.11	GO:0005215(transporter activity)|GO:0005634(nucleus)|GO:0005886(plasma membrane)|GO:0006810(transport)|GO:0006811(ion transport)|GO:0006814(sodium ion transport)|GO:0008507(sodium:iodide symporter activity)|GO:0015111(iodide transmembrane transporter activity)|GO:0015293(symporter activity)|GO:0015705(iodide transport)|GO:0016021(integral to membrane)|GO:0034641(cellular nitrogen compound metabol…
A_23_P389391	-1.65	1.64	down	1.79	3.44	1	1	NM_005072	NM_005072	NM_005072	Hs.10094	ENST00000316341	NP082784	6560	SLC12A4	solute carrier family 12 (potassium/chloride transporters), member 4	Homo sapiens solute carrier family 12 (potassium/chloride transporters), member 4 (SLC12A4), transcript variant 1, mRNA [NM_005072]	chr16:67978585-67978526	hs|16q22.1	GO:0005215(transporter activity)|GO:0005624(membrane fraction)|GO:0005886(plasma membrane)|GO:0005887(integral to plasma membrane)|GO:0006810(transport)|GO:0006811(ion transport)|GO:0006813(potassium ion transport)|GO:0006814(sodium ion transport)|GO:0006821(chloride transport)|GO:0006884(cell volume homeostasis)|GO:0015293(symporter activity)|GO:0015379(potassium:chloride symporter activity)|GO:…
A_23_P45304	-2.4	2.4	down	0	2.4	1	1	NM_021083	NM_021083	NM_021083	Hs.78919	ENST00000378616	THC2707760	7504	XK	X-linked Kx blood group (McLeod syndrome)	Homo sapiens X-linked Kx blood group (McLeod syndrome) (XK), mRNA [NM_021083]	chrX:37591291-37591350	hs|Xp21.1	GO:0005215(transporter activity)|GO:0005515(protein binding)|GO:0006810(transport)|GO:0006865(amino acid transport)|GO:0016020(membrane)|GO:0016021(integral to membrane)
A_23_P137057	-0.73	0.74	down	6.58	7.31	1	1	NM_001152	NM_001152	NM_001152	Hs.632282	ENST00000317881	THC2465313	292	SLC25A5	solute carrier family 25 (mitochondrial carrier; adenine nucleotide translocator), member 5	Homo sapiens solute carrier family 25 (mitochondrial carrier; adenine nucleotide translocator), member 5 (SLC25A5), nuclear gene encoding mitochondrial protein, mRNA [NM_001152]	chrX:118605131-118605190	hs|Xq24	GO:0005215(transporter activity)|GO:0005515(protein binding)|GO:0005739(mitochondrion)|GO:0005743(mitochondrial inner membrane)|GO:0005887(integral to plasma membrane)|GO:0006112(energy reserve metabolic process)|GO:0006810(transport)|GO:0007059(chromosome segregation)|GO:0015207(adenine transmembrane transporter activity)|GO:0015853(adenine transport)|GO:0016020(membrane)|GO:0016032(viral reprod…	04020:Calcium signaling pathway|05012:Parkinson's disease|05016:Huntington's disease
A_24_P406334	-1.59	1.58	down	1.29	2.88	1	1	NM_012449	NM_012449	NM_012449	Hs.61635	ENST00000475789	THC2476297	26872	STEAP1	six transmembrane epithelial antigen of the prostate 1	Homo sapiens six transmembrane epithelial antigen of the prostate 1 (STEAP1), mRNA [NM_012449]	chr7:89790531-89790590	hs|7q21.13	GO:0005215(transporter activity)|GO:0005506(iron ion binding)|GO:0005768(endosome)|GO:0005886(plasma membrane)|GO:0005887(integral to plasma membrane)|GO:0005911(cell-cell junction)|GO:0006810(transport)|GO:0006811(ion transport)|GO:0009055(electron carrier activity)|GO:0010008(endosome membrane)|GO:0015267(channel activity)|GO:0016491(oxidoreductase activity)|GO:0022900(electron transport chain)…
A_33_P3261973	-0.73	0.73	down	5.59	6.32	0	1	NM_006594	NM_006594	NM_006594	Hs.515048	ENST00000369564	THC2527077	10717	AP4B1	adaptor-related protein complex 4, beta 1 subunit	Homo sapiens adaptor-related protein complex 4, beta 1 subunit (AP4B1), mRNA [NM_006594]	chr1:114442661-114442602	hs|1p13.2	GO:0005215(transporter activity)|GO:0005488(binding)|GO:0005625(soluble fraction)|GO:0005794(Golgi apparatus)|GO:0005802(trans-Golgi network)|GO:0006810(transport)|GO:0006886(intracellular protein transport)|GO:0008565(protein transporter activity)|GO:0016192(vesicle-mediated transport)|GO:0030117(membrane coat)|GO:0030131(clathrin adaptor complex)	04142:Lysosome
A_33_P3364240	-7.64	7.64	down	-6.64	1	1	1	NM_002571	NM_002571	NM_002571	Hs.532325	ENST00000344007	NP1192436	5047	PAEP	progestagen-associated endometrial protein	Homo sapiens progestagen-associated endometrial protein (PAEP), transcript variant 2, mRNA [NM_002571]	chr9:138457300-138457359	hs|9q34.3	GO:0005215(transporter activity)|GO:0005488(binding)|GO:0005576(extracellular region)|GO:0005634(nucleus)|GO:0005730(nucleolus)|GO:0007275(multicellular organismal development)
A_33_P3406449	-0.75	0.75	down	4.73	5.48	1	1	NM_145648	NM_145648	NM_145648	Hs.728188	ENST00000376744	NP830470	121260	SLC15A4	solute carrier family 15, member 4	Homo sapiens solute carrier family 15, member 4 (SLC15A4), mRNA [NM_145648]	chr12:129283948-129283889	hs|12q24.32	GO:0005215(transporter activity)|GO:0005290(L-histidine transmembrane transporter activity)|GO:0005765(lysosomal membrane)|GO:0006811(ion transport)|GO:0006857(oligopeptide transport)|GO:0015031(protein transport)|GO:0015293(symporter activity)|GO:0016020(membrane)|GO:0016021(integral to membrane)|GO:0055085(transmembrane transport)
A_24_P88079	-0.87	0.87	down	1.79	2.66	1	1	NM_005961	NM_005961	NM_005961	Hs.528432	ENST00000421673	NP081518	4588	MUC6	mucin 6, oligomeric mucus/gel-forming	Homo sapiens mucin 6, oligomeric mucus/gel-forming (MUC6), mRNA [NM_005961]	chr11:1015874-1015815	hs|11p15.5	GO:0005201(extracellular matrix structural constituent)|GO:0005576(extracellular region)|GO:0030277(maintenance of gastrointestinal epithelium)
A_23_P205031	-0.73	0.72	down	5.07	5.8	1	1	NM_001846	NM_001846	NM_001846	Hs.508716	ENST00000360467	THC2549560	1284	COL4A2	collagen, type IV, alpha 2	Homo sapiens collagen, type IV, alpha 2 (COL4A2), mRNA [NM_001846]	chr13:111165261-111165320	hs|13q34	GO:0005201(extracellular matrix structural constituent)|GO:0005515(protein binding)|GO:0005576(extracellular region)|GO:0005581(collagen)|GO:0005587(collagen type IV)|GO:0007411(axon guidance)|GO:0016525(negative regulation of angiogenesis)|GO:0030198(extracellular matrix organization)|GO:0031012(extracellular matrix)	04510:Focal adhesion|04512:ECM-receptor interaction|04974:Protein digestion and absorption|05146:Amoebiasis|05200:Pathways in cancer|05222:Small cell lung cancer
A_23_P45365	-0.64	0.64	down	9.21	9.85	1	1	NM_033380	NM_033380	NM_033380	Hs.369089	ENST00000328300	THC2605603	1287	COL4A5	collagen, type IV, alpha 5	Homo sapiens collagen, type IV, alpha 5 (COL4A5), transcript variant 2, mRNA [NM_033380]	chrX:107940580-107940639	hs|Xq22.3	GO:0005201(extracellular matrix structural constituent)|GO:0005488(binding)|GO:0005576(extracellular region)|GO:0005581(collagen)|GO:0005587(collagen type IV)|GO:0007411(axon guidance)	04510:Focal adhesion|04512:ECM-receptor interaction|04974:Protein digestion and absorption|05146:Amoebiasis|05200:Pathways in cancer|05222:Small cell lung cancer
A_33_P3396159	-2.46	2.46	down	2.29	4.75	1	1	NM_005436	NM_005436	NM_005436	Hs.591360	ENST00000491922	THC2464679	8030	CCDC6	coiled-coil domain containing 6	Homo sapiens coiled-coil domain containing 6 (CCDC6), mRNA [NM_005436]	chr10:61552401-61552342	hs|10q21.2	GO:0005200(structural constituent of cytoskeleton)|GO:0005737(cytoplasm)|GO:0005856(cytoskeleton)|GO:0008150(biological_process)|GO:0017124(SH3 domain binding)	05200:Pathways in cancer|05216:Thyroid cancer
A_23_P96158	-1.57	1.56	down	3.13	4.7	0	1	NM_000422	NM_000422	NM_000422	Hs.2785	ENST00000493253	THC2520552	3872	KRT17	keratin 17	Homo sapiens keratin 17 (KRT17), mRNA [NM_000422]	chr17:39777035-39776976	hs|17q21.2	GO:0005200(structural constituent of cytoskeleton)|GO:0005515(protein binding)|GO:0005737(cytoplasm)|GO:0005882(intermediate filament)|GO:0008544(epidermis development)|GO:0045111(intermediate filament cytoskeleton)
A_23_P106906	-0.59	0.59	down	3.44	4.03	0	1	NM_002705	NM_002705	NM_002705	Hs.192233	ENST00000345988	THC2462779	5493	PPL	periplakin	Homo sapiens periplakin (PPL), mRNA [NM_002705]	chr16:4933127-4933068	hs|16p13.3	GO:0005200(structural constituent of cytoskeleton)|GO:0005515(protein binding)|GO:0005634(nucleus)|GO:0005737(cytoplasm)|GO:0005739(mitochondrion)|GO:0005856(cytoskeleton)|GO:0005886(plasma membrane)|GO:0030054(cell junction)|GO:0030057(desmosome)|GO:0031424(keratinization)
A_23_P343411	-9.04	9.05	down	-6.64	2.4	1	1	NM_198576	NM_198576	NM_198576	Hs.273330	ENST00000461111	NP1152870	375790	AGRN	agrin	Homo sapiens agrin (AGRN), mRNA [NM_198576]	chr1:991186-991245	hs|1p36.33	GO:0005200(structural constituent of cytoskeleton)|GO:0005515(protein binding)|GO:0005576(extracellular region)|GO:0005605(basal lamina)|GO:0005615(extracellular space)|GO:0007009(plasma membrane organization)|GO:0007165(signal transduction)|GO:0007213(muscarinic acetylcholine receptor signaling pathway)|GO:0007411(axon guidance)|GO:0007416(synapse assembly)|GO:0008582(regulation of synaptic grow…	04512:ECM-receptor interaction
A_23_P211909	-1.74	1.74	down	2.29	4.03	1	1	NM_002670	NM_002670	NM_002670	Hs.203637	ENST00000337777	THC2465151	5357	PLS1	plastin 1	Homo sapiens plastin 1 (PLS1), transcript variant 2, mRNA [NM_002670]	chr3:142432120-142432179	hs|3q23	GO:0005200(structural constituent of cytoskeleton)|GO:0005509(calcium ion binding)|GO:0005737(cytoplasm)|GO:0051015(actin filament binding)
A_33_P3315284	-1.77	1.77	down	1.29	3.06	0	1	NM_175053	NM_175053	NM_175053	Hs.660125	ENST00000305620	THC2479172	121391	KRT74	keratin 74	Homo sapiens keratin 74 (KRT74), mRNA [NM_175053]	chr12:52959816-52959757	hs|12q13.13	GO:0005198(structural molecule activity)|GO:0045095(keratin filament)
A_33_P3382399	-1.09	1.08	down	1.79	2.88	0	1	NM_031958	NM_031958	NM_031958	Hs.307027	ENST00000391588	THC2488283	83896	KRTAP3-1	keratin associated protein 3-1	Homo sapiens keratin associated protein 3-1 (KRTAP3-1), mRNA [NM_031958]	chr17:39165089-39165030	hs|17q21.2	GO:0005198(structural molecule activity)|GO:0045095(keratin filament)
A_33_P3321946	-2.29	2.29	down	0	2.29	1	1	NM_023948	NM_023948	NM_023948	Hs.521086	ENST00000393953	THC2480130	64598	MOSPD3	motile sperm domain containing 3	Homo sapiens motile sperm domain containing 3 (MOSPD3), transcript variant 1, mRNA [NM_023948]	chr7:100212928-100212987	hs|7q22.1	GO:0005198(structural molecule activity)|GO:0007507(heart development)|GO:0016020(membrane)|GO:0016021(integral to membrane)
A_23_P164284	-0.74	0.74	down	3.29	4.03	1	1	NM_001307	NM_001307	NM_001307	Hs.513915	ENST00000397317	THC2466835	1366	CLDN7	claudin 7	Homo sapiens claudin 7 (CLDN7), transcript variant 1, mRNA [NM_001307]	chr17:7163986-7163822	hs|17p13.1	GO:0005198(structural molecule activity)|GO:0005515(protein binding)|GO:0005886(plasma membrane)|GO:0005923(tight junction)|GO:0016021(integral to membrane)|GO:0016328(lateral plasma membrane)|GO:0016338(calcium-independent cell-cell adhesion)|GO:0030054(cell junction)|GO:0042802(identical protein binding)	04514:Cell adhesion molecules (CAMs)|04530:Tight junction|04670:Leukocyte transendothelial migration|05160:Hepatitis C
A_24_P240242	-0.59	0.59	down	3.44	4.03	0	1	NM_002375	NM_002375	NM_002375	Hs.517949	ENST00000477765	NP1276594	4134	MAP4	microtubule-associated protein 4	Homo sapiens microtubule-associated protein 4 (MAP4), transcript variant 1, mRNA [NM_002375]	chr3:47898949-47896820	hs|3p21.31	GO:0005198(structural molecule activity)|GO:0005515(protein binding)|GO:0005737(cytoplasm)|GO:0005874(microtubule)|GO:0005875(microtubule associated complex)|GO:0005886(plasma membrane)|GO:0007026(negative regulation of microtubule depolymerization)|GO:0015630(microtubule cytoskeleton)
A_33_P3413910	-1.13	1.13	down	5.56	6.69	1	1	NM_024866	NM_024866	NM_024866	Hs.449099	ENST00000395737	THC2484642	79924	ADM2	adrenomedullin 2	Homo sapiens adrenomedullin 2 (ADM2), mRNA [NM_024866]	chr22:50921310-50921369	hs|22q13.33	GO:0005179(hormone activity)|GO:0005576(extracellular region)|GO:0007189(activation of adenylate cyclase activity by G-protein signaling pathway)|GO:0007586(digestion)|GO:0007631(feeding behavior)|GO:0045766(positive regulation of angiogenesis)|GO:0045776(negative regulation of blood pressure)
A_33_P3336720	-0.84	0.84	down	2.29	3.13	1	1	NM_021175	NM_021175	NM_021175	Hs.8821	ENST00000222304	THC2478089	57817	HAMP	hepcidin antimicrobial peptide	Homo sapiens hepcidin antimicrobial peptide (HAMP), mRNA [NM_021175]	chr19:35775986-35776045	hs|19q13.12	GO:0005179(hormone activity)|GO:0005576(extracellular region)|GO:0005737(cytoplasm)|GO:0006879(cellular iron ion homeostasis)|GO:0006955(immune response)|GO:0031640(killing of cells of other organism)|GO:0042742(defense response to bacterium)|GO:0045179(apical cortex)|GO:0050832(defense response to fungus)
A_33_P3363355	-1.07	1.06	down	3.79	4.86	1	1	NM_022377	NM_022377	NM_022377	Hs.706750	ENST00000393717	THC2490784	3386	ICAM4	intercellular adhesion molecule 4 (Landsteiner-Wiener blood group)	Homo sapiens intercellular adhesion molecule 4 (Landsteiner-Wiener blood group) (ICAM4), transcript variant 2, mRNA [NM_022377]	chr19:10399139-10399198	hs|19p13.2	GO:0005178(integrin binding)|GO:0005576(extracellular region)|GO:0005886(plasma membrane)|GO:0016021(integral to membrane)|GO:0016337(cell-cell adhesion)|GO:0050776(regulation of immune response)
A_23_P45424	-1	1	down	1.29	2.29	1	1	NM_012278	NM_012278	NM_012278	Hs.109999	ENST00000373829	THC2476522	26548	ITGB1BP2	integrin beta 1 binding protein (melusin) 2	Homo sapiens integrin beta 1 binding protein (melusin) 2 (ITGB1BP2), mRNA [NM_012278]	chrX:70525129-70525188	hs|Xq13.1	GO:0005178(integrin binding)|GO:0005509(calcium ion binding)|GO:0007165(signal transduction)|GO:0007517(muscle organ development)|GO:0008270(zinc ion binding)|GO:0017124(SH3 domain binding)|GO:0030018(Z disc)
A_24_P155502	-2.88	2.88	down	0	2.88	1	1	NM_005538	NM_005538	NM_005538	Hs.632722	ENST00000309668	THC2482175	3626	INHBC	inhibin, beta C	Homo sapiens inhibin, beta C (INHBC), mRNA [NM_005538]	chr12:57844125-57844184	hs|12q13.3	GO:0005160(transforming growth factor beta receptor binding)|GO:0005179(hormone activity)|GO:0005576(extracellular region)|GO:0008083(growth factor activity)|GO:0040007(growth)	04060:Cytokine-cytokine receptor interaction|04350:TGF-beta signaling pathway
A_33_P3210379	-0.61	0.61	down	1.79	2.4	1	1	NM_052863	NM_052863	NM_052863	Hs.62492	ENST00000512120	THC2608654	92304	SCGB3A1	secretoglobin, family 3A, member 1	Homo sapiens secretoglobin, family 3A, member 1 (SCGB3A1), mRNA [NM_052863]	chr5:180017165-180017106	hs|5q35.3	GO:0005125(cytokine activity)|GO:0005576(extracellular region)|GO:0005615(extracellular space)|GO:0030308(negative regulation of cell growth)|GO:0042127(regulation of cell proliferation)
A_33_P3822503	-2.15	2.14	down	1.79	3.94	1	1	NM_001330	NM_001330	NM_001330	Hs.483811	ENST00000395019	THC2475766	1489	CTF1	cardiotrophin 1	Homo sapiens cardiotrophin 1 (CTF1), transcript variant 1, mRNA [NM_001330]	chr16:30914761-30914820	hs|16p11.2	GO:0005125(cytokine activity)|GO:0005146(leukemia inhibitory factor receptor binding)|GO:0005576(extracellular region)|GO:0005615(extracellular space)|GO:0007267(cell-cell signaling)|GO:0007399(nervous system development)|GO:0007517(muscle organ development)|GO:0008283(cell proliferation)|GO:0008284(positive regulation of cell proliferation)|GO:0048861(leukemia inhibitory factor signaling pathway)	04060:Cytokine-cytokine receptor interaction|04630:Jak-STAT signaling pathway
A_23_P52207	-0.73	0.74	down	3.94	4.67	1	1	NM_012342	NM_012342	NM_012342	Hs.533336	ENST00000542444	THC2466314	25805	BAMBI	BMP and activin membrane-bound inhibitor homolog (Xenopus laevis)	Homo sapiens BMP and activin membrane-bound inhibitor homolog (Xenopus laevis) (BAMBI), mRNA [NM_012342]	chr10:28971551-28971610	hs|10p12.1	GO:0005109(frizzled binding)|GO:0005114(type II transforming growth factor beta receptor binding)|GO:0005737(cytoplasm)|GO:0005886(plasma membrane)|GO:0008284(positive regulation of cell proliferation)|GO:0008360(regulation of cell shape)|GO:0010718(positive regulation of epithelial to mesenchymal transition)|GO:0016021(integral to membrane)|GO:0016477(cell migration)|GO:0030512(negative regulati…
A_24_P277747	-0.86	0.86	down	9.95	10.81	1	1	NM_006586	NM_006586	NM_006586	Hs.414099	ENST00000372836	THC2510464	10695	CNPY3	canopy 3 homolog (zebrafish)	Homo sapiens canopy 3 homolog (zebrafish) (CNPY3), mRNA [NM_006586]	chr6:42902318-42903352	hs|6p21.1	GO:0005102(receptor binding)|GO:0005783(endoplasmic reticulum)|GO:0045087(innate immune response)
A_33_P3256303	-2.66	2.66	down	0	2.66	1	1	NM_001206609	NM_001206609	NM_001206609	Hs.591014	ENST00000388962	THC2484341	6404	SELPLG	selectin P ligand	Homo sapiens selectin P ligand (SELPLG), transcript variant 1, mRNA [NM_001206609]	chr12:109017134-109017075	hs|12q24.11	GO:0005102(receptor binding)|GO:0005515(protein binding)|GO:0005624(membrane fraction)|GO:0005886(plasma membrane)|GO:0005887(integral to plasma membrane)|GO:0007155(cell adhesion)|GO:0007596(blood coagulation)|GO:0016021(integral to membrane)|GO:0050900(leukocyte migration)|GO:0050901(leukocyte tethering or rolling)|GO:0051635(bacterial cell surface binding)|GO:0071354(cellular response to inter…	04514:Cell adhesion molecules (CAMs)|05150:Staphylococcus aureus infection
A_23_P139648	-0.78	0.77	down	2.66	3.44	1	1	NM_000415	NM_000415	NM_000415	Hs.46835	ENST00000240652	THC2465903	3375	IAPP	islet amyloid polypeptide	Homo sapiens islet amyloid polypeptide (IAPP), mRNA [NM_000415]	chr12:21532144-21532203	hs|12p12.1	GO:0005102(receptor binding)|GO:0005179(hormone activity)|GO:0005576(extracellular region)|GO:0005625(soluble fraction)|GO:0006915(apoptosis)|GO:0007165(signal transduction)|GO:0007267(cell-cell signaling)|GO:0031018(endocrine pancreas development)	04950:Maturity onset diabetes of the young
A_23_P305692	-0.81	0.8	down	7.51	8.32	1	1	NM_153702	NM_153702	NM_153702	Hs.450105	ENST00000323570	THC2480283	255520	ELMOD2	ELMO/CED-12 domain containing 2	Homo sapiens ELMO/CED-12 domain containing 2 (ELMOD2), mRNA [NM_153702]	chr4:141471662-141471721	hs|4q31.1	GO:0005096(GTPase activator activity)|GO:0005856(cytoskeleton)|GO:0006909(phagocytosis)|GO:0009615(response to virus)|GO:0043547(positive regulation of GTPase activity)|GO:0050688(regulation of defense response to virus)
A_23_P361419	-3.13	3.13	down	0	3.13	1	0	NM_018369	NM_018369	NM_018369	Hs.482233	ENST00000265036	THC2464879	55789	DEPDC1B	DEP domain containing 1B	Homo sapiens DEP domain containing 1B (DEPDC1B), transcript variant 1, mRNA [NM_018369]	chr5:59893300-59893241	hs|5q12.1	GO:0005096(GTPase activator activity)|GO:0005829(cytosol)|GO:0007264(small GTPase mediated signal transduction)|GO:0051056(regulation of small GTPase mediated signal transduction)
A_33_P3424207	-1.09	1.08	down	1.79	2.88	1	1	NM_024816	NM_024816	NM_024816	Hs.555978	ENST00000358201	THC2461701	79874	RABEP2	rabaptin, RAB GTPase binding effector protein 2	Homo sapiens rabaptin, RAB GTPase binding effector protein 2 (RABEP2), mRNA [NM_024816]	chr16:28915816-28915757	hs|16p11.2	GO:0005096(GTPase activator activity)|GO:0005737(cytoplasm)|GO:0005769(early endosome)|GO:0006897(endocytosis)|GO:0008083(growth factor activity)|GO:0015031(protein transport)
A_33_P3213772	-1.11	1.11	down	1.29	2.4	1	1	NM_001042758	NM_001042758	NM_001042758	Hs.497575	ENST00000439126	THC2501803	23380	SRGAP2	SLIT-ROBO Rho GTPase activating protein 2	Homo sapiens SLIT-ROBO Rho GTPase activating protein 2 (SRGAP2), transcript variant 2, mRNA [NM_001042758]	chr1:206629446-206629505	hs|1q32.1	GO:0005096(GTPase activator activity)|GO:0005622(intracellular)|GO:0005829(cytosol)|GO:0007165(signal transduction)|GO:0007264(small GTPase mediated signal transduction)|GO:0007411(axon guidance)|GO:0051056(regulation of small GTPase mediated signal transduction)	04360:Axon guidance
A_23_P404730	-1.5	1.5	down	2.29	3.79	0	1	NM_052948	NM_052948	NM_052948	Hs.515364	ENST00000007510	NP167021	115703	ARHGAP33	Rho GTPase activating protein 33	Homo sapiens Rho GTPase activating protein 33 (ARHGAP33), transcript variant 1, mRNA [NM_052948]	chr19:36279423-36279482	hs|19q13.12	GO:0005096(GTPase activator activity)|GO:0005515(protein binding)|GO:0005622(intracellular)|GO:0007165(signal transduction)|GO:0015031(protein transport)|GO:0035091(phosphatidylinositol binding)
A_23_P21548	-0.58	0.58	down	3.68	4.26	1	1	NM_024605	NM_024605	NM_024605	Hs.368631	ENST00000414545	THC2611365	79658	ARHGAP10	Rho GTPase activating protein 10	Homo sapiens Rho GTPase activating protein 10 (ARHGAP10), mRNA [NM_024605]	chr4:148993428-148993487	hs|4q31.23	GO:0005096(GTPase activator activity)|GO:0005100(Rho GTPase activator activity)|GO:0005515(protein binding)|GO:0005622(intracellular)|GO:0005737(cytoplasm)|GO:0005829(cytosol)|GO:0005886(plasma membrane)|GO:0006915(apoptosis)|GO:0007010(cytoskeleton organization)|GO:0007165(signal transduction)|GO:0007264(small GTPase mediated signal transduction)|GO:0008093(cytoskeletal adaptor activity)|GO:0017…	05100:Bacterial invasion of epithelial cells
A_33_P3262515	-0.93	0.93	down	3.13	4.06	1	1	NM_007368	NM_007368	NM_007368	Hs.593075	ENST00000334062	THC2461649	22821	RASA3	RAS p21 protein activator 3	Homo sapiens RAS p21 protein activator 3 (RASA3), mRNA [NM_007368]	chr13:114747318-114747259	hs|13q34	GO:0005096(GTPase activator activity)|GO:0005099(Ras GTPase activator activity)|GO:0005737(cytoplasm)|GO:0005886(plasma membrane)|GO:0007165(signal transduction)|GO:0015278(calcium-release channel activity)|GO:0031235(intrinsic to internal side of plasma membrane)|GO:0032320(positive regulation of Ras GTPase activity)|GO:0035556(intracellular signal transduction)|GO:0043547(positive regulation of…
A_33_P3280739	-1	1	down	1.29	2.29	1	1	NM_001172435	NM_001172435	NM_001172435	Hs.306327	ENST00000497080	THC2529010	22930	RAB3GAP1	RAB3 GTPase activating protein subunit 1 (catalytic)	Homo sapiens RAB3 GTPase activating protein subunit 1 (catalytic) (RAB3GAP1), transcript variant 1, mRNA [NM_001172435]	chr2:135927476-135927535	hs|2q21.3	GO:0005096(GTPase activator activity)|GO:0005097(Rab GTPase activator activity)|GO:0005625(soluble fraction)|GO:0005634(nucleus)|GO:0005730(nucleolus)|GO:0005737(cytoplasm)|GO:0005813(centrosome)|GO:0007420(brain development)|GO:0017137(Rab GTPase binding)|GO:0021854(hypothalamus development)|GO:0032851(positive regulation of Rab GTPase activity)|GO:0043010(camera-type eye development)|GO:0043087…
A_23_P200325	-0.78	0.78	down	4.18	4.96	1	1	NM_014857	NM_014857	NM_014857	Hs.585378	ENST00000251507	THC2648760	9910	RABGAP1L	RAB GTPase activating protein 1-like	Homo sapiens RAB GTPase activating protein 1-like (RABGAP1L), transcript variant 1, mRNA [NM_014857]	chr1:174927036-174927095	hs|1q25.1	GO:0005096(GTPase activator activity)|GO:0005097(Rab GTPase activator activity)|GO:0005622(intracellular)|GO:0005634(nucleus)|GO:0005769(early endosome)|GO:0005794(Golgi apparatus)|GO:0017137(Rab GTPase binding)|GO:0032851(positive regulation of Rab GTPase activity)|GO:0032880(regulation of protein localization)
A_32_P24372	-1.13	1.13	down	3.13	4.26	0	1	NM_001001417	NM_001001417	NM_001001417	Hs.454713	ENST00000407042	NP1083288	414059	TBC1D3B	TBC1 domain family, member 3B	Homo sapiens TBC1 domain family, member 3B (TBC1D3B), mRNA [NM_001001417]	chr17:34493290-34493232	hs|17q12	GO:0005096(GTPase activator activity)|GO:0005097(Rab GTPase activator activity)|GO:0005622(intracellular)
A_33_P3311907	-1	1	down	0	1	1	1	NM_001143965	NM_001143965	NM_001143965	Hs.484678	ENST00000379291	THC2546522	51256	TBC1D7	TBC1 domain family, member 7	Homo sapiens TBC1 domain family, member 7 (TBC1D7), transcript variant 3, mRNA [NM_001143965]	chr6:13325400-13325341	hs|6p24.1	GO:0005096(GTPase activator activity)|GO:0005097(Rab GTPase activator activity)|GO:0005515(protein binding)|GO:0005622(intracellular)|GO:0005634(nucleus)|GO:0005794(Golgi apparatus)|GO:0005886(plasma membrane)|GO:0016023(cytoplasmic membrane-bounded vesicle)|GO:0031398(positive regulation of protein ubiquitination)|GO:0031410(cytoplasmic vesicle)|GO:0043231(intracellular membrane-bounded organell…
A_23_P396666	-0.61	0.61	down	1.79	2.4	1	1	NM_015079	NM_015079	NM_015079	Hs.567426	ENST00000300584	THC2524342	23102	TBC1D2B	TBC1 domain family, member 2B	Homo sapiens TBC1 domain family, member 2B (TBC1D2B), transcript variant 2, mRNA [NM_015079]	chr15:78287623-78287564	hs|15q24.3	GO:0005096(GTPase activator activity)|GO:0005097(Rab GTPase activator activity)|GO:0005515(protein binding)|GO:0005622(intracellular)
A_33_P3327539	-0.61	0.61	down	1.79	2.4	0	1	NM_015130	NM_015130	NM_015130	Hs.480819	ENST00000442267	THC2601089	23158	TBC1D9	TBC1 domain family, member 9 (with GRAM domain)	Homo sapiens TBC1 domain family, member 9 (with GRAM domain) (TBC1D9), mRNA [NM_015130]	chr4:141543418-141543359	hs|4q31.21	GO:0005096(GTPase activator activity)|GO:0005097(Rab GTPase activator activity)|GO:0005509(calcium ion binding)|GO:0005622(intracellular)
A_23_P320887	-0.75	0.75	down	5.07	5.82	1	1	NM_001038707	NM_001038707	NM_001038707	Hs.22065	ENST00000540998	THC2479002	56882	CDC42SE1	CDC42 small effector 1	Homo sapiens CDC42 small effector 1 (CDC42SE1), transcript variant 1, mRNA [NM_001038707]	chr1:151023452-151023437	hs|1q21.3	GO:0005095(GTPase inhibitor activity)|GO:0005737(cytoplasm)|GO:0005739(mitochondrion)|GO:0005856(cytoskeleton)|GO:0005886(plasma membrane)|GO:0006909(phagocytosis)|GO:0007165(signal transduction)|GO:0008360(regulation of cell shape)
A_33_P3417745	-3.08	3.08	down	3.29	6.37	1	1	NM_003870	NM_003870	NM_003870	Hs.430551	ENST00000268182	THC2470258	8826	IQGAP1	IQ motif containing GTPase activating protein 1	Homo sapiens IQ motif containing GTPase activating protein 1 (IQGAP1), mRNA [NM_003870]	chr15:91045415-91045474	hs|15q26.1	GO:0005095(GTPase inhibitor activity)|GO:0005096(GTPase activator activity)|GO:0005099(Ras GTPase activator activity)|GO:0005515(protein binding)|GO:0005516(calmodulin binding)|GO:0005622(intracellular)|GO:0005634(nucleus)|GO:0005730(nucleolus)|GO:0005737(cytoplasm)|GO:0005884(actin filament)|GO:0005886(plasma membrane)|GO:0005911(cell-cell junction)|GO:0006112(energy reserve metabolic process)|G…	04520:Adherens junction|04810:Regulation of actin cytoskeleton
A_23_P165007	-1.27	1.27	down	2.29	3.56	1	1	NM_170604	NM_170604	NM_170604	Hs.130434	ENST00000454404	THC2654215	115727	RASGRP4	RAS guanyl releasing protein 4	Homo sapiens RAS guanyl releasing protein 4 (RASGRP4), transcript variant a, mRNA [NM_170604]	chr19:38899919-38899860	hs|19q13.2	GO:0005088(Ras guanyl-nucleotide exchange factor activity)|GO:0005624(membrane fraction)|GO:0005625(soluble fraction)|GO:0005634(nucleus)|GO:0005737(cytoplasm)|GO:0005886(plasma membrane)|GO:0007169(transmembrane receptor protein tyrosine kinase signaling pathway)|GO:0007202(activation of phospholipase C activity)|GO:0008277(regulation of G-protein coupled receptor protein signaling pathway)|GO:0…	04010:MAPK signaling pathway
A_32_P223140	-1.65	1.64	down	1.79	3.44	1	1	NM_145313	NM_145313	NM_145313	Hs.125293	ENST00000395809	THC2638221	221002	RASGEF1A	RasGEF domain family, member 1A	Homo sapiens RasGEF domain family, member 1A (RASGEF1A), mRNA [NM_145313]	chr10:43691966-43691700	hs|10q11.21	GO:0005088(Ras guanyl-nucleotide exchange factor activity)|GO:0005622(intracellular)|GO:0016477(cell migration)|GO:0051056(regulation of small GTPase mediated signal transduction)
A_23_P83781	-1.15	1.14	down	2.29	3.44	1	1	NM_004762	NM_004762	NM_004762	Hs.191215	ENST00000361101	THC2465820	9267	CYTH1	cytohesin 1	Homo sapiens cytohesin 1 (CYTH1), transcript variant 1, mRNA [NM_004762]	chr17:76670197-76670138	hs|17q25.3	GO:0005086(ARF guanyl-nucleotide exchange factor activity)|GO:0005515(protein binding)|GO:0005622(intracellular)|GO:0005737(cytoplasm)|GO:0005886(plasma membrane)|GO:0016192(vesicle-mediated transport)|GO:0030155(regulation of cell adhesion)|GO:0032012(regulation of ARF protein signal transduction)
A_33_P3394993	-8.43	8.44	down	-6.64	1.79	0	1	NM_025170	NM_025170	NM_025170	Hs.591867	ENST00000354677	THC2490608	80243	PREX2	phosphatidylinositol-3,4,5-trisphosphate-dependent Rac exchange factor 2	Homo sapiens phosphatidylinositol-3,4,5-trisphosphate-dependent Rac exchange factor 2 (PREX2), transcript variant 2, mRNA [NM_025170]	chr8:69017538-69017597	hs|8q13.2	GO:0005085(guanyl-nucleotide exchange factor activity)|GO:0007186(G-protein coupled receptor protein signaling pathway)|GO:0030675(Rac GTPase activator activity)|GO:0030676(Rac guanyl-nucleotide exchange factor activity)|GO:0032855(positive regulation of Rac GTPase activity)|GO:0035023(regulation of Rho protein signal transduction)|GO:0035556(intracellular signal transduction)
A_23_P78608	-1.65	1.64	down	2.29	3.94	0	1	NM_024898	NM_024898	NM_024898	Hs.236449	ENST00000381480	THC2471202	79958	DENND1C	DENN/MADD domain containing 1C	Homo sapiens DENN/MADD domain containing 1C (DENND1C), mRNA [NM_024898]	chr19:6467293-6467234	hs|19p13.3	GO:0005085(guanyl-nucleotide exchange factor activity)|GO:0005737(cytoplasm)|GO:0005829(cytosol)|GO:0030136(clathrin-coated vesicle)|GO:0031410(cytoplasmic vesicle)
A_33_P3280192	-0.64	0.64	down	8.02	8.66	1	1	NM_032139	NM_032139	NM_032139	Hs.59236	ENST00000306065	THC2663234	84079	ANKRD27	ankyrin repeat domain 27 (VPS9 domain)	Homo sapiens ankyrin repeat domain 27 (VPS9 domain) (ANKRD27), mRNA [NM_032139]	chr19:33135348-33135289	hs|19q13.11	GO:0005085(guanyl-nucleotide exchange factor activity)|GO:0005096(GTPase activator activity)|GO:0005737(cytoplasm)|GO:0005764(lysosome)|GO:0005769(early endosome)|GO:0045022(early endosome to late endosome transport)
A_23_P372660	-0.82	0.82	down	5.28	6.1	0	1	NM_015635	NM_015635	NM_015635	Hs.495134	ENST00000394104	THC2491480	26130	GAPVD1	GTPase activating protein and VPS9 domains 1	Homo sapiens GTPase activating protein and VPS9 domains 1 (GAPVD1), mRNA [NM_015635]	chr9:128126942-128127001	hs|9q33.3	GO:0005085(guanyl-nucleotide exchange factor activity)|GO:0005096(GTPase activator activity)|GO:0005622(intracellular)|GO:0005768(endosome)|GO:0005829(cytosol)|GO:0006897(endocytosis)|GO:0007165(signal transduction)|GO:0016020(membrane)|GO:0032794(GTPase activating protein binding)|GO:0051056(regulation of small GTPase mediated signal transduction)|GO:0051223(regulation of protein transport)
A_23_P76015	-1.79	1.79	down	0	1.79	0	1	NM_014786	NM_014786	NM_014786	Hs.533719	ENST00000263674	THC2461891	9828	ARHGEF17	Rho guanine nucleotide exchange factor (GEF) 17	Homo sapiens Rho guanine nucleotide exchange factor (GEF) 17 (ARHGEF17), mRNA [NM_014786]	chr11:73079944-73080003	hs|11q13.4	GO:0005085(guanyl-nucleotide exchange factor activity)|GO:0005089(Rho guanyl-nucleotide exchange factor activity)|GO:0005622(intracellular)|GO:0005829(cytosol)|GO:0006915(apoptosis)|GO:0007264(small GTPase mediated signal transduction)|GO:0008624(induction of apoptosis by extracellular signals)|GO:0030036(actin cytoskeleton organization)|GO:0035023(regulation of Rho protein signal transduction)|G…
A_23_P99661	-3.44	3.44	down	0	3.44	1	1	NM_018071	NM_018071	NM_018071	Hs.35125	ENST00000553709	THC2527500	55701	ARHGEF40	Rho guanine nucleotide exchange factor (GEF) 40	Homo sapiens Rho guanine nucleotide exchange factor (GEF) 40 (ARHGEF40), mRNA [NM_018071]	chr14:21557611-21557670	hs|14q11.2	GO:0005085(guanyl-nucleotide exchange factor activity)|GO:0005089(Rho guanyl-nucleotide exchange factor activity)|GO:0005622(intracellular)|GO:0005737(cytoplasm)|GO:0035023(regulation of Rho protein signal transduction)
A_23_P135184	-2.41	2.4	down	2.29	4.7	1	1	NM_001042368	NM_001042368	NM_001042368	Hs.106185	ENST00000393157	THC2501876	5900	RALGDS	ral guanine nucleotide dissociation stimulator	Homo sapiens ral guanine nucleotide dissociation stimulator (RALGDS), transcript variant 2, mRNA [NM_001042368]	chr9:135973271-135973212	hs|9q34.2	GO:0005083(small GTPase regulator activity)|GO:0005085(guanyl-nucleotide exchange factor activity)|GO:0005622(intracellular)|GO:0005829(cytosol)|GO:0007165(signal transduction)|GO:0007265(Ras protein signal transduction)|GO:0008321(Ral guanyl-nucleotide exchange factor activity)|GO:0048011(nerve growth factor receptor signaling pathway)|GO:0051056(regulation of small GTPase mediated signal transd…	05200:Pathways in cancer|05210:Colorectal cancer|05212:Pancreatic cancer
A_33_P3398697	-0.59	0.58	down	2.29	2.88	1	1	NM_012407	NM_012407	NM_012407	Hs.180871	ENST00000404072	THC2466908	9463	PICK1	protein interacting with PRKCA 1	Homo sapiens protein interacting with PRKCA 1 (PICK1), transcript variant 1, mRNA [NM_012407]	chr22:38471648-38471707	hs|22q13.1	GO:0005080(protein kinase C binding)|GO:0005102(receptor binding)|GO:0005515(protein binding)|GO:0005737(cytoplasm)|GO:0005739(mitochondrion)|GO:0005794(Golgi apparatus)|GO:0005886(plasma membrane)|GO:0006200(ATP catabolic process)|GO:0006468(protein phosphorylation)|GO:0006605(protein targeting)|GO:0006890(retrograde vesicle-mediated transport, Golgi to ER)|GO:0007205(activation of protein kinas…
A_23_P203475	-0.83	0.83	down	5.16	5.99	0	1	NM_145040	NM_145040	NM_145040	Hs.434044	ENST00000303927	THC2467530	112464	PRKCDBP	protein kinase C, delta binding protein	Homo sapiens protein kinase C, delta binding protein (PRKCDBP), mRNA [NM_145040]	chr11:6340269-6340210	hs|11p15.4	GO:0005080(protein kinase C binding)
A_23_P203743	-3.29	3.29	down	0	3.29	0	1	NM_012296	NM_012296	NM_012296	Hs.429434	ENST00000361507	THC2534421	9846	GAB2	GRB2-associated binding protein 2	Homo sapiens GRB2-associated binding protein 2 (GAB2), transcript variant 2, mRNA [NM_012296]	chr11:77926747-77926688	hs|11q14.1	GO:0005068(transmembrane receptor protein tyrosine kinase adaptor activity)|GO:0005070(SH3/SH2 adaptor activity)|GO:0005515(protein binding)|GO:0005547(phosphatidylinositol-3,4,5-trisphosphate binding)|GO:0005737(cytoplasm)|GO:0005829(cytosol)|GO:0005886(plasma membrane)|GO:0007169(transmembrane receptor protein tyrosine kinase signaling pathway)|GO:0008284(positive regulation of cell proliferati…	04380:Osteoclast differentiation|04664:Fc epsilon RI signaling pathway|04666:Fc gamma R-mediated phagocytosis|05220:Chronic myeloid leukemia
A_33_P3409062	-2.66	2.66	down	0	2.66	1	1	NM_003332	NM_003332	NM_003332	Hs.515369	ENST00000262629	THC2743378	7305	TYROBP	TYRO protein tyrosine kinase binding protein	Homo sapiens TYRO protein tyrosine kinase binding protein (TYROBP), transcript variant 1, mRNA [NM_003332]	chr19:36395371-36395312	hs|19q13.12	GO:0005057(receptor signaling protein activity)|GO:0005515(protein binding)|GO:0005622(intracellular)|GO:0005886(plasma membrane)|GO:0005887(integral to plasma membrane)|GO:0006968(cellular defense response)|GO:0007165(signal transduction)|GO:0007411(axon guidance)|GO:0034329(cell junction assembly)|GO:0035556(intracellular signal transduction)|GO:0042802(identical protein binding)|GO:0050776(reg…	04380:Osteoclast differentiation|04650:Natural killer cell mediated cytotoxicity
A_23_P314101	-1.05	1.05	down	7.35	8.4	0	1	NM_019601	NM_019601	NM_019601	Hs.131819	ENST00000463101	THC2467618	56241	SUSD2	sushi domain containing 2	Homo sapiens sushi domain containing 2 (SUSD2), mRNA [NM_019601]	chr22:24584978-24585037	hs|22q11.23	GO:0005044(scavenger receptor activity)|GO:0006955(immune response)|GO:0016020(membrane)|GO:0016021(integral to membrane)|GO:0030247(polysaccharide binding)
A_23_P15357	-0.74	0.74	down	3.29	4.03	1	1	NM_005567	NM_005567	NM_005567	Hs.514535	ENST00000536190	THC2551655	3959	LGALS3BP	lectin, galactoside-binding, soluble, 3 binding protein	Homo sapiens lectin, galactoside-binding, soluble, 3 binding protein (LGALS3BP), mRNA [NM_005567]	chr17:76968107-76968048	hs|17q25.3	GO:0005044(scavenger receptor activity)|GO:0005576(extracellular region)|GO:0005578(proteinaceous extracellular matrix)|GO:0005615(extracellular space)|GO:0006968(cellular defense response)|GO:0007155(cell adhesion)|GO:0007165(signal transduction)|GO:0016020(membrane)|GO:0031012(extracellular matrix)
A_23_P38505	-0.69	0.69	down	7.16	7.85	1	1	NM_022059	NM_022059	NM_022059	Hs.730800	ENST00000293778	THC2466255	58191	CXCL16	chemokine (C-X-C motif) ligand 16	Homo sapiens chemokine (C-X-C motif) ligand 16 (CXCL16), transcript variant 1, mRNA [NM_022059]	chr17:4637619-4637560	hs|17p13.2	GO:0005041(low-density lipoprotein receptor activity)|GO:0005044(scavenger receptor activity)|GO:0005102(receptor binding)|GO:0005576(extracellular region)|GO:0005615(extracellular space)|GO:0005886(plasma membrane)|GO:0006898(receptor-mediated endocytosis)|GO:0006935(chemotaxis)|GO:0008009(chemokine activity)|GO:0016020(membrane)|GO:0016021(integral to membrane)|GO:0030307(positive regulation of…	04060:Cytokine-cytokine receptor interaction|04062:Chemokine signaling pathway
A_33_P3304655	-0.9	0.89	down	3.13	4.03	0	1	NM_206943	NM_206943	NM_206943	Hs.619315	ENST00000272273	THC2525131	4052	LTBP1	latent transforming growth factor beta binding protein 1	Homo sapiens latent transforming growth factor beta binding protein 1 (LTBP1), transcript variant 1, mRNA [NM_206943]	chr2:33590413-33590472	hs|2p22.3	GO:0005024(transforming growth factor beta receptor activity)|GO:0005488(binding)|GO:0005509(calcium ion binding)|GO:0005576(extracellular region)|GO:0005578(proteinaceous extracellular matrix)|GO:0019838(growth factor binding)|GO:0031012(extracellular matrix)|GO:0035583(negative regulation of transforming growth factor beta receptor signaling pathway by extracellular sequestering of TGFbeta)	04350:TGF-beta signaling pathway
A_24_P114032	-3.13	3.13	down	0	3.13	0	1	NM_004952	NM_004952	NM_004952	Hs.516656	ENST00000556931	THC2488713	1944	EFNA3	ephrin-A3	Homo sapiens ephrin-A3 (EFNA3), mRNA [NM_004952]	chr1:155058670-155058936	hs|1q22	GO:0005005(transmembrane-ephrin receptor activity)|GO:0005886(plasma membrane)|GO:0005887(integral to plasma membrane)|GO:0007267(cell-cell signaling)|GO:0031225(anchored to membrane)|GO:0046875(ephrin receptor binding)|GO:0048013(ephrin receptor signaling pathway)	04360:Axon guidance
A_23_P322	-0.9	0.9	down	2.66	3.56	1	1	NM_182690	NM_182690	NM_182690	Hs.449913	ENST00000359751	THC2470861	1945	EFNA4	ephrin-A4	Homo sapiens ephrin-A4 (EFNA4), transcript variant 3, mRNA [NM_182690]	chr1:155041654-155041713	hs|1q22	GO:0005005(transmembrane-ephrin receptor activity)|GO:0005576(extracellular region)|GO:0005886(plasma membrane)|GO:0005887(integral to plasma membrane)|GO:0007267(cell-cell signaling)|GO:0031225(anchored to membrane)|GO:0046875(ephrin receptor binding)	04360:Axon guidance
A_33_P3399373	-2	2	down	1.29	3.29	1	1	NM_001142646	NM_001142646	NM_001142646	Hs.6418	ENST00000355552	NP212082	131601	TPRA1	transmembrane protein, adipocyte asscociated 1	Homo sapiens transmembrane protein, adipocyte asscociated 1 (TPRA1), transcript variant 3, mRNA [NM_001142646]	chr3:127291992-127291933	hs|3q21.3	GO:0004930(G-protein coupled receptor activity)|GO:0006629(lipid metabolic process)|GO:0007186(G-protein coupled receptor protein signaling pathway)|GO:0007568(aging)|GO:0016020(membrane)|GO:0016021(integral to membrane)
A_33_P3235716	-1.18	1.19	down	2.88	4.06	1	1	NM_080861	NM_080861	NM_080861	Hs.592080	ENST00000360717	THC2496779	90864	SPSB3	splA/ryanodine receptor domain and SOCS box containing 3	Homo sapiens splA/ryanodine receptor domain and SOCS box containing 3 (SPSB3), mRNA [NM_080861]	chr16:1826780-1826721	hs|16p13.3	GO:0004872(receptor activity)|GO:0035556(intracellular signal transduction)
A_23_P300728	-1.22	1.22	down	3.94	5.16	0	1	NM_022458	NM_022458	NM_022458	Hs.209989	ENST00000454132	NP285667	64327	LMBR1	limb region 1 homolog (mouse)	Homo sapiens limb region 1 homolog (mouse) (LMBR1), mRNA [NM_022458]	chr7:156476305-156476246	hs|7q36.3	GO:0004872(receptor activity)|GO:0016020(membrane)|GO:0016021(integral to membrane)|GO:0042733(embryonic digit morphogenesis)
A_23_P95165	-1.02	1.02	down	2.66	3.68	1	1	NM_020210	NM_020210	NM_020210	Hs.474935	ENST00000332496	THC2469032	10509	SEMA4B	sema domain, immunoglobulin domain (Ig), transmembrane domain (TM) and short cytoplasmic domain, (semaphorin) 4B	Homo sapiens sema domain, immunoglobulin domain (Ig), transmembrane domain (TM) and short cytoplasmic domain, (semaphorin) 4B (SEMA4B), transcript variant 1, mRNA [NM_020210]	chr15:90771532-90771591	hs|15q26.1	GO:0004872(receptor activity)|GO:0007275(multicellular organismal development)|GO:0007399(nervous system development)|GO:0016020(membrane)|GO:0016021(integral to membrane)|GO:0030154(cell differentiation)	04360:Axon guidance
A_23_P48121	-0.6	0.6	down	7.83	8.43	1	1	NM_024551	NM_024551	NM_024551	Hs.371642	ENST00000357103	THC2468855	79602	ADIPOR2	adiponectin receptor 2	Homo sapiens adiponectin receptor 2 (ADIPOR2), mRNA [NM_024551]	chr12:1897392-1897451	hs|12p13.33	GO:0004872(receptor activity)|GO:0006629(lipid metabolic process)|GO:0009755(hormone-mediated signaling pathway)|GO:0016020(membrane)|GO:0016021(integral to membrane)|GO:0019395(fatty acid oxidation)|GO:0042562(hormone binding)|GO:0042802(identical protein binding)|GO:0046982(protein heterodimerization activity)	04920:Adipocytokine signaling pathway
A_33_P3358099	-2.65	2.64	down	1.29	3.94	1	1	NM_181449	NM_181449	NM_181449	Hs.158954	ENST00000392619	THC2607039	342510	CD300E	CD300e molecule	Homo sapiens CD300e molecule (CD300E), mRNA [NM_181449]	chr17:72606150-72606091	hs|17q25.1	GO:0004872(receptor activity)|GO:0005886(plasma membrane)|GO:0016021(integral to membrane)
A_32_P528311	-1.02	1.02	down	2.66	3.68	0	1	NM_178570	NM_178570	NM_178570	Hs.502618	ENST00000335099	THC2663328	349667	RTN4RL2	reticulon 4 receptor-like 2	Homo sapiens reticulon 4 receptor-like 2 (RTN4RL2), mRNA [NM_178570]	chr11:57235294-57235353	hs|11q12.1	GO:0004872(receptor activity)|GO:0005886(plasma membrane)|GO:0009897(external side of plasma membrane)|GO:0009986(cell surface)|GO:0031103(axon regeneration)|GO:0045121(membrane raft)|GO:0046658(anchored to plasma membrane)
A_33_P3233010	-1.29	1.29	down	0	1.29	1	1	NM_001242867	NM_001242867	NM_001242867	Hs.645228	ENST00000400827	NP167908	3812	KIR3DL2	killer cell immunoglobulin-like receptor, three domains, long cytoplasmic tail, 2	Homo sapiens killer cell immunoglobulin-like receptor, three domains, long cytoplasmic tail, 2 (KIR3DL2), transcript variant 2, mRNA [NM_001242867]	chr19:55367307-55367366	hs|19q13.42	GO:0004872(receptor activity)|GO:0005886(plasma membrane)|GO:0005887(integral to plasma membrane)|GO:0006968(cellular defense response)|GO:0050776(regulation of immune response)	04612:Antigen processing and presentation|04650:Natural killer cell mediated cytotoxicity|05332:Graft-versus-host disease
A_33_P3274696	-0.87	0.87	down	1.79	2.66	1	1	NM_024531	NM_024531	NM_024531	Hs.6459	ENST00000402965	THC2467193	79581	GPR172A	G protein-coupled receptor 172A	Homo sapiens G protein-coupled receptor 172A (GPR172A), mRNA [NM_024531]	chr8:145584871-145584930	hs|8q24.3	GO:0004872(receptor activity)|GO:0005886(plasma membrane)|GO:0005887(integral to plasma membrane)|GO:0006810(transport)|GO:0032217(riboflavin transporter activity)|GO:0032218(riboflavin transport)
A_33_P3226995	-1.15	1.14	down	2.29	3.44	0	1	NM_006137	NM_006137	NM_006137	Hs.36972	ENST00000312648	THC2464940	924	CD7	CD7 molecule	Homo sapiens CD7 molecule (CD7), mRNA [NM_006137]	chr17:80273301-80273242	hs|17q25.3	GO:0004872(receptor activity)|GO:0005624(membrane fraction)|GO:0005886(plasma membrane)|GO:0006955(immune response)|GO:0007169(transmembrane receptor protein tyrosine kinase signaling pathway)|GO:0016021(integral to membrane)|GO:0042110(T cell activation)|GO:0048873(homeostasis of number of cells within a tissue)	04640:Hematopoietic cell lineage
A_23_P164047	-2.39	2.39	down	1.29	3.68	1	1	NM_012329	NM_012329	NM_012329	Hs.463483	ENST00000262065	THC2467098	23531	MMD	monocyte to macrophage differentiation-associated	Homo sapiens monocyte to macrophage differentiation-associated (MMD), mRNA [NM_012329]	chr17:53470223-53470164	hs|17q22	GO:0004872(receptor activity)|GO:0005624(membrane fraction)|GO:0005765(lysosomal membrane)|GO:0005768(endosome)|GO:0005887(integral to plasma membrane)|GO:0016020(membrane)|GO:0019835(cytolysis)|GO:0031902(late endosome membrane)
A_23_P132718	-0.98	0.97	down	4.61	5.59	1	1	NM_004636	NM_004636	NM_004636	Hs.82222	ENST00000454939	THC2751795	7869	SEMA3B	sema domain, immunoglobulin domain (Ig), short basic domain, secreted, (semaphorin) 3B	Homo sapiens sema domain, immunoglobulin domain (Ig), short basic domain, secreted, (semaphorin) 3B (SEMA3B), transcript variant 1, mRNA [NM_004636]	chr3:50314465-50314524	hs|3p21.31	GO:0004872(receptor activity)|GO:0005576(extracellular region)|GO:0005783(endoplasmic reticulum)|GO:0007267(cell-cell signaling)|GO:0007275(multicellular organismal development)|GO:0007411(axon guidance)|GO:0016020(membrane)	04360:Axon guidance
A_23_P331748	-1.13	1.12	down	3.68	4.81	1	1	NM_001772	NM_001772	NM_001772	Hs.83731	ENST00000262262	NP1178007	945	CD33	CD33 molecule	Homo sapiens CD33 molecule (CD33), transcript variant 1, mRNA [NM_001772]	chr19:51742998-51743057	hs|19q13.41	GO:0004872(receptor activity)|GO:0005529(sugar binding)|GO:0005886(plasma membrane)|GO:0005887(integral to plasma membrane)|GO:0007155(cell adhesion)|GO:0007165(signal transduction)|GO:0007267(cell-cell signaling)|GO:0008285(negative regulation of cell proliferation)|GO:0009897(external side of plasma membrane)	04640:Hematopoietic cell lineage
A_24_P403244	-0.9	0.9	down	4.26	5.16	1	1	NM_178238	NM_178238	NM_178238	Hs.632314	ENST00000444874	THC2540557	29990	PILRB	paired immunoglobin-like type 2 receptor beta	Homo sapiens paired immunoglobin-like type 2 receptor beta (PILRB), transcript variant 3, mRNA [NM_178238]	chr7:99957029-99957088	hs|7q22.1	GO:0004872(receptor activity)|GO:0005515(protein binding)|GO:0005887(integral to plasma membrane)|GO:0007169(transmembrane receptor protein tyrosine kinase signaling pathway)|GO:0007171(activation of transmembrane receptor protein tyrosine kinase activity)|GO:0016020(membrane)
A_24_P218265	-1.5	1.5	down	1.79	3.29	1	1	NM_003842	NM_003842	NM_003842	Hs.521456	ENST00000276431	THC2499461	8795	TNFRSF10B	tumor necrosis factor receptor superfamily, member 10b	Homo sapiens tumor necrosis factor receptor superfamily, member 10b (TNFRSF10B), transcript variant 1, mRNA [NM_003842]	chr8:22877835-22877776	hs|8p21.3	GO:0004872(receptor activity)|GO:0005515(protein binding)|GO:0005886(plasma membrane)|GO:0006915(apoptosis)|GO:0006919(activation of caspase activity)|GO:0007166(cell surface receptor linked signaling pathway)|GO:0007250(activation of NF-kappaB-inducing kinase activity)|GO:0008624(induction of apoptosis by extracellular signals)|GO:0008625(induction of apoptosis via death domain receptors)|GO:000…	04060:Cytokine-cytokine receptor interaction|04115:p53 signaling pathway|04210:Apoptosis|04650:Natural killer cell mediated cytotoxicity
A_33_P3371984	-0.61	0.61	down	1.79	2.4	1	1	NM_205833	NM_205833	NM_205833	Hs.22111	ENST00000370901	THC2476972	3547	IGSF1	immunoglobulin superfamily, member 1	Homo sapiens immunoglobulin superfamily, member 1 (IGSF1), transcript variant 2, mRNA [NM_205833]	chrX:130419158-130419099	hs|Xq26.2	GO:0004872(receptor activity)|GO:0005515(protein binding)|GO:0005576(extracellular region)|GO:0006355(regulation of transcription, DNA-dependent)|GO:0007165(signal transduction)|GO:0016020(membrane)|GO:0016021(integral to membrane)|GO:0048186(inhibin beta-A binding)|GO:0048187(inhibin beta-B binding)
A_23_P31224	-0.75	0.75	down	6.7	7.45	1	1	NM_178273	NM_178273	NM_178273	Hs.444407	ENST00000432297	THC2535758	29992	PILRA	paired immunoglobin-like type 2 receptor alpha	Homo sapiens paired immunoglobin-like type 2 receptor alpha (PILRA), transcript variant 3, mRNA [NM_178273]	chr7:99971912-99971971	hs|7q22.1	GO:0004872(receptor activity)|GO:0005515(protein binding)|GO:0005576(extracellular region)|GO:0005886(plasma membrane)|GO:0007165(signal transduction)|GO:0016021(integral to membrane)|GO:0044419(interspecies interaction between organisms)
A_24_P99216	-1	1	down	1.29	2.29	1	1	NM_014045	NM_014045	NM_014045	Hs.525232	ENST00000546834	THC2523294	26020	LRP10	low density lipoprotein receptor-related protein 10	Homo sapiens low density lipoprotein receptor-related protein 10 (LRP10), mRNA [NM_014045]	chr14:23345985-23346165	hs|14q11.2	GO:0004872(receptor activity)|GO:0005041(low-density lipoprotein receptor activity)|GO:0005905(coated pit)|GO:0006629(lipid metabolic process)|GO:0006869(lipid transport)|GO:0006897(endocytosis)|GO:0016020(membrane)|GO:0016021(integral to membrane)
A_23_P126908	-0.61	0.61	down	1.79	2.4	1	1	NM_003820	NM_003820	NM_003820	Hs.512898	ENST00000466750	NP088555	8764	TNFRSF14	tumor necrosis factor receptor superfamily, member 14	Homo sapiens tumor necrosis factor receptor superfamily, member 14 (TNFRSF14), mRNA [NM_003820]	chr1:2495144-2495203	hs|1p36.32	GO:0004872(receptor activity)|GO:0005031(tumor necrosis factor receptor activity)|GO:0005515(protein binding)|GO:0005886(plasma membrane)|GO:0005887(integral to plasma membrane)|GO:0006955(immune response)|GO:0007166(cell surface receptor linked signaling pathway)|GO:0031295(T cell costimulation)|GO:0033209(tumor necrosis factor-mediated signaling pathway)|GO:0044419(interspecies interaction betw…	04060:Cytokine-cytokine receptor interaction
A_33_P3309468	-2	2	down	1.79	3.79	1	1	NM_002850	NM_002850	NM_002850	Hs.644384	ENST00000372412	THC2517908	5802	PTPRS	protein tyrosine phosphatase, receptor type, S	Homo sapiens protein tyrosine phosphatase, receptor type, S (PTPRS), transcript variant 1, mRNA [NM_002850]	chr19:5205578-5205519	hs|19p13.3	GO:0004872(receptor activity)|GO:0005001(transmembrane receptor protein tyrosine phosphatase activity)|GO:0005515(protein binding)|GO:0005887(integral to plasma membrane)|GO:0007155(cell adhesion)|GO:0016020(membrane)|GO:0016787(hydrolase activity)|GO:0021510(spinal cord development)|GO:0021549(cerebellum development)|GO:0021766(hippocampus development)|GO:0021987(cerebral cortex development)|GO:…
A_33_P3290394	-0.82	0.81	down	4.06	4.88	1	1	NM_000206	NM_000206	NM_000206	Hs.84	ENST00000374202	THC2555484	3561	IL2RG	interleukin 2 receptor, gamma	Homo sapiens interleukin 2 receptor, gamma (IL2RG), mRNA [NM_000206]	chrX:70327330-70327271	hs|Xq13.1	GO:0004872(receptor activity)|GO:0004896(cytokine receptor activity)|GO:0004911(interleukin-2 receptor activity)|GO:0004913(interleukin-4 receptor activity)|GO:0004917(interleukin-7 receptor activity)|GO:0005515(protein binding)|GO:0005886(plasma membrane)|GO:0005887(integral to plasma membrane)|GO:0006955(immune response)|GO:0007165(signal transduction)|GO:0009897(external side of plasma membran…	04060:Cytokine-cytokine receptor interaction|04144:Endocytosis|04630:Jak-STAT signaling pathway|05340:Primary immunodeficiency
A_33_P3396010	-0.59	0.58	down	2.29	2.88	0	1	NM_001206966	NM_001206966	NM_001206966	Hs.534342	ENST00000438221	NP868672	177	AGER	advanced glycosylation end product-specific receptor	Homo sapiens advanced glycosylation end product-specific receptor (AGER), transcript variant 9, mRNA [NM_001206966]	chr6:32149366-32149307	hs|6p21.32	GO:0004872(receptor activity)|GO:0004888(transmembrane receptor activity)|GO:0005515(protein binding)|GO:0005576(extracellular region)|GO:0005615(extracellular space)|GO:0005737(cytoplasm)|GO:0005886(plasma membrane)|GO:0005887(integral to plasma membrane)|GO:0006954(inflammatory response)|GO:0007166(cell surface receptor linked signaling pathway)|GO:0007259(JAK-STAT cascade)|GO:0007420(brain dev…
A_33_P3299279	-0.64	0.63	down	4.06	4.7	0	1	NM_001014279	NM_001014279	NM_001014279	Hs.529385	ENST00000314890	THC2604138	389289	C5orf39	chromosome 5 open reading frame 39	Homo sapiens chromosome 5 open reading frame 39 (C5orf39), mRNA [NM_001014279]	chr5:43039560-43039501	hs|5p12	GO:0004872(receptor activity)
A_24_P201739	-0.71	0.7	down	5.28	5.99	1	1	NM_005475	NM_005475	NM_005475	Hs.506784	ENST00000341259	THC2514529	10019	SH2B3	SH2B adaptor protein 3	Homo sapiens SH2B adaptor protein 3 (SH2B3), mRNA [NM_005475]	chr12:111888993-111889052	hs|12q24.12	GO:0004871(signal transducer activity)|GO:0005829(cytosol)|GO:0007596(blood coagulation)|GO:0030154(cell differentiation)|GO:0035162(embryonic hemopoiesis)|GO:0035556(intracellular signal transduction)	04722:Neurotrophin signaling pathway
A_23_P18641	-0.77	0.77	down	2.29	3.06	1	1	NM_031953	NM_031953	NM_031953	Hs.369091	ENST00000513433	NP510216	83891	SNX25	sorting nexin 25	Homo sapiens sorting nexin 25 (SNX25), mRNA [NM_031953]	chr4:186283106-186283165	hs|4q35.1	GO:0004871(signal transducer activity)|GO:0005768(endosome)|GO:0007154(cell communication)|GO:0010008(endosome membrane)|GO:0015031(protein transport)|GO:0016020(membrane)|GO:0035091(phosphatidylinositol binding)
A_23_P3532	-0.7	0.69	down	5.28	5.98	1	1	NM_004862	NM_004862	NM_004862	Hs.459940	ENST00000381810	THC2579980	9516	LITAF	lipopolysaccharide-induced TNF factor	Homo sapiens lipopolysaccharide-induced TNF factor (LITAF), transcript variant 1, mRNA [NM_004862]	chr16:11642876-11642817	hs|16p13.13	GO:0004871(signal transducer activity)|GO:0005765(lysosomal membrane)|GO:0005794(Golgi apparatus)|GO:0006357(regulation of transcription from RNA polymerase II promoter)|GO:0006915(apoptosis)|GO:0007165(signal transduction)|GO:0016020(membrane)|GO:0043123(positive regulation of I-kappaB kinase/NF-kappaB cascade)|GO:0050699(WW domain binding)
A_33_P3407324	-9.7	9.71	down	-6.64	3.06	1	1	NM_016315	NM_016315	NM_016315	Hs.470887	ENST00000409609	THC2507452	51454	GULP1	GULP, engulfment adaptor PTB domain containing 1	Homo sapiens GULP, engulfment adaptor PTB domain containing 1 (GULP1), mRNA [NM_016315]	chr2:189458677-189458736	hs|2q32.2	GO:0004871(signal transducer activity)|GO:0005737(cytoplasm)|GO:0006810(transport)|GO:0006869(lipid transport)|GO:0006911(phagocytosis, engulfment)|GO:0006915(apoptosis)|GO:0007165(signal transduction)
A_23_P320578	-1.09	1.08	down	1.79	2.88	0	1	NM_002928	NM_002928	NM_002928	Hs.413297	ENST00000367558	THC2466612	6004	RGS16	regulator of G-protein signaling 16	Homo sapiens regulator of G-protein signaling 16 (RGS16), mRNA [NM_002928]	chr1:182567930-182567871	hs|1q25.3	GO:0004871(signal transducer activity)|GO:0005096(GTPase activator activity)|GO:0005516(calmodulin binding)|GO:0005624(membrane fraction)|GO:0005737(cytoplasm)|GO:0005886(plasma membrane)|GO:0007601(visual perception)|GO:0008277(regulation of G-protein coupled receptor protein signaling pathway)|GO:0009968(negative regulation of signal transduction)|GO:0043547(positive regulation of GTPase activi…
A_23_P24234	-0.72	0.72	down	5.56	6.28	1	1	NM_001030015	NM_001030015	NM_001030015	Hs.283922	ENST00000372071	THC2482526	94233	OPN4	opsin 4	Homo sapiens opsin 4 (OPN4), transcript variant 2, mRNA [NM_001030015]	chr10:88426117-88426176	hs|10q23.2	GO:0004871(signal transducer activity)|GO:0004872(receptor activity)|GO:0005502(11-cis retinal binding)|GO:0005886(plasma membrane)|GO:0007601(visual perception)|GO:0007602(phototransduction)|GO:0008020(G-protein coupled photoreceptor activity)|GO:0009584(detection of visible light)|GO:0016021(integral to membrane)|GO:0018298(protein-chromophore linkage)|GO:0042752(regulation of circadian rhythm)…
A_23_P21425	-7.93	7.94	down	-6.64	1.29	1	1	NM_178471	NM_178471	NM_178471	Hs.496762	ENST00000276218	THC2479570	139760	GPR119	G protein-coupled receptor 119	Homo sapiens G protein-coupled receptor 119 (GPR119), mRNA [NM_178471]	chrX:129518731-129518672	hs|Xq26.1	GO:0004871(signal transducer activity)|GO:0004872(receptor activity)|GO:0004930(G-protein coupled receptor activity)|GO:0005886(plasma membrane)|GO:0008289(lipid binding)|GO:0016021(integral to membrane)|GO:0030073(insulin secretion)
A_23_P103532	-0.78	0.77	down	2.66	3.44	0	1	NM_153832	NM_153832	NM_153832	Hs.632453	ENST00000493800	THC2628589	23432	GPR161	G protein-coupled receptor 161	Homo sapiens G protein-coupled receptor 161 (GPR161), transcript variant 2, mRNA [NM_153832]	chr1:168065891-168065832	hs|1q24.2	GO:0004871(signal transducer activity)|GO:0004872(receptor activity)|GO:0004930(G-protein coupled receptor activity)|GO:0005886(plasma membrane)|GO:0007275(multicellular organismal development)|GO:0016021(integral to membrane)
A_24_P90216	-0.71	0.71	down	6.7	7.41	0	1	NM_018490	NM_018490	NM_018490	Hs.502176	ENST00000379214	THC2465964	55366	LGR4	leucine-rich repeat containing G protein-coupled receptor 4	Homo sapiens leucine-rich repeat containing G protein-coupled receptor 4 (LGR4), mRNA [NM_018490]	chr11:27387978-27387919	hs|11p14.1	GO:0004871(signal transducer activity)|GO:0004872(receptor activity)|GO:0004930(G-protein coupled receptor activity)|GO:0005886(plasma membrane)|GO:0007186(G-protein coupled receptor protein signaling pathway)|GO:0016021(integral to membrane)|GO:0016500(protein-hormone receptor activity)|GO:0030539(male genitalia development)|GO:0035239(tube morphogenesis)|GO:0045892(negative regulation of transc…
A_23_P415706	-0.63	0.63	down	2.66	3.29	1	1	NM_198827	NM_198827	NM_198827	Hs.719239	ENST00000261654	THC2474773	283383	GPR133	G protein-coupled receptor 133	Homo sapiens G protein-coupled receptor 133 (GPR133), mRNA [NM_198827]	chr12:131625700-131625759	hs|12q24.33	GO:0004871(signal transducer activity)|GO:0004872(receptor activity)|GO:0004930(G-protein coupled receptor activity)|GO:0005886(plasma membrane)|GO:0007186(G-protein coupled receptor protein signaling pathway)|GO:0007218(neuropeptide signaling pathway)|GO:0016021(integral to membrane)
A_23_P382835	-1.79	1.79	down	0	1.79	1	1	NM_002563	NM_002563	NM_002563	Hs.654526	ENST00000305097	THC2474618	5028	P2RY1	purinergic receptor P2Y, G-protein coupled, 1	Homo sapiens purinergic receptor P2Y, G-protein coupled, 1 (P2RY1), mRNA [NM_002563]	chr3:152555738-152555797	hs|3q25.2	GO:0004871(signal transducer activity)|GO:0004872(receptor activity)|GO:0004930(G-protein coupled receptor activity)|GO:0005524(ATP binding)|GO:0005739(mitochondrion)|GO:0005886(plasma membrane)|GO:0005887(integral to plasma membrane)|GO:0007166(cell surface receptor linked signaling pathway)|GO:0007193(inhibition of adenylate cyclase activity by G-protein signaling pathway)|GO:0007200(activation…	04080:Neuroactive ligand-receptor interaction
A_33_P3406836	-2.39	2.39	down	1.29	3.68	1	1	NM_000866	NM_000866	NM_000866	Hs.248136	ENST00000319595	THC2703181	3355	HTR1F	5-hydroxytryptamine (serotonin) receptor 1F	Homo sapiens 5-hydroxytryptamine (serotonin) receptor 1F (HTR1F), mRNA [NM_000866]	chr3:88042860-88042919	hs|3p11.1	GO:0004871(signal transducer activity)|GO:0004872(receptor activity)|GO:0004930(G-protein coupled receptor activity)|GO:0004993(serotonin receptor activity)|GO:0005886(plasma membrane)|GO:0005887(integral to plasma membrane)|GO:0007187(G-protein signaling, coupled to cyclic nucleotide second messenger)|GO:0007210(serotonin receptor signaling pathway)|GO:0007268(synaptic transmission)|GO:0051378(s…	04080:Neuroactive ligand-receptor interaction
A_23_P139099	-0.77	0.77	down	3.29	4.06	1	1	NM_001005275	NM_001005275	NM_001005275	Hs.554529	ENST00000314706	THC2604935	81328	OR4A15	olfactory receptor, family 4, subfamily A, member 15	Homo sapiens olfactory receptor, family 4, subfamily A, member 15 (OR4A15), mRNA [NM_001005275]	chr11:55136052-55136111	hs|11q11	GO:0004871(signal transducer activity)|GO:0004872(receptor activity)|GO:0004930(G-protein coupled receptor activity)|GO:0004984(olfactory receptor activity)|GO:0005886(plasma membrane)|GO:0016021(integral to membrane)|GO:0050896(response to stimulus)	04740:Olfactory transduction
A_23_P23502	-1	1	down	1.29	2.29	0	1	NM_001005185	NM_001005185	NM_001005185	Hs.553592	ENST00000335094	THC2612623	128372	OR6N1	olfactory receptor, family 6, subfamily N, member 1	Homo sapiens olfactory receptor, family 6, subfamily N, member 1 (OR6N1), mRNA [NM_001005185]	chr1:158736408-158736349	hs|1q23.1	GO:0004871(signal transducer activity)|GO:0004872(receptor activity)|GO:0004930(G-protein coupled receptor activity)|GO:0004984(olfactory receptor activity)|GO:0005886(plasma membrane)|GO:0016021(integral to membrane)|GO:0050896(response to stimulus)	04740:Olfactory transduction
A_24_P333993	-0.66	0.66	down	1.29	1.95	0	1	NM_001001957	NM_001001957	NM_001001957	Hs.269151	ENST00000360358	THC2480700	343171	OR2W3	olfactory receptor, family 2, subfamily W, member 3	Homo sapiens olfactory receptor, family 2, subfamily W, member 3 (OR2W3), mRNA [NM_001001957]	chr1:248059520-248059579	hs|1q44	GO:0004871(signal transducer activity)|GO:0004872(receptor activity)|GO:0004930(G-protein coupled receptor activity)|GO:0004984(olfactory receptor activity)|GO:0005886(plasma membrane)|GO:0016021(integral to membrane)|GO:0050896(response to stimulus)	04740:Olfactory transduction
A_23_P410408	-6.64	6.64	down	-6.64	0	0	1	NM_175883	NM_175883	NM_175883	Hs.531755	ENST00000344248	THC2483157	162998	OR7D2	olfactory receptor, family 7, subfamily D, member 2	Homo sapiens olfactory receptor, family 7, subfamily D, member 2 (OR7D2), mRNA [NM_175883]	chr19:9299233-9299292	hs|19p13.2	GO:0004871(signal transducer activity)|GO:0004872(receptor activity)|GO:0004930(G-protein coupled receptor activity)|GO:0004984(olfactory receptor activity)|GO:0005886(plasma membrane)|GO:0006355(regulation of transcription, DNA-dependent)|GO:0016021(integral to membrane)|GO:0050896(response to stimulus)	04740:Olfactory transduction
A_23_P71867	-1.33	1.33	down	4.41	5.74	1	1	NM_147162	NM_147162	NM_147162	Hs.591088	ENST00000378817	NP1212280	3590	IL11RA	interleukin 11 receptor, alpha	Homo sapiens interleukin 11 receptor, alpha (IL11RA), transcript variant 2, mRNA [NM_147162]	chr9:34660510-34660569	hs|9p13.3	GO:0004871(signal transducer activity)|GO:0004872(receptor activity)|GO:0004888(transmembrane receptor activity)|GO:0004896(cytokine receptor activity)|GO:0005887(integral to plasma membrane)|GO:0007165(signal transduction)|GO:0016020(membrane)|GO:0032502(developmental process)|GO:0060322(head development)	04060:Cytokine-cytokine receptor interaction|04630:Jak-STAT signaling pathway|04640:Hematopoietic cell lineage
A_23_P86975	-0.77	0.77	down	2.29	3.06	1	1	NM_021571	NM_021571	NM_021571	Hs.56279	ENST00000530950	THC2478933	59082	CARD18	caspase recruitment domain family, member 18	Homo sapiens caspase recruitment domain family, member 18 (CARD18), mRNA [NM_021571]	chr11:105009673-105009614	hs|11q22.3	GO:0004869(cysteine-type endopeptidase inhibitor activity)|GO:0005575(cellular_component)|GO:0005622(intracellular)|GO:0006954(inflammatory response)|GO:0030414(peptidase inhibitor activity)|GO:0042981(regulation of apoptosis)	04621:NOD-like receptor signaling pathway
A_23_P170453	-0.74	0.74	down	7.75	8.49	1	1	NM_001900	NM_001900	NM_001900	Hs.121489	ENST00000304710	THC2477887	1473	CST5	cystatin D	Homo sapiens cystatin D (CST5), mRNA [NM_001900]	chr20:23858186-23856894	hs|20p11.21	GO:0004869(cysteine-type endopeptidase inhibitor activity)|GO:0005515(protein binding)|GO:0005576(extracellular region)|GO:0030414(peptidase inhibitor activity)	04970:Salivary secretion
A_23_P214330	-0.78	0.78	down	5.67	6.45	1	1	NM_030666	NM_030666	NM_030666	Hs.381167	ENST00000468511	THC2618870	1992	SERPINB1	serpin peptidase inhibitor, clade B (ovalbumin), member 1	Homo sapiens serpin peptidase inhibitor, clade B (ovalbumin), member 1 (SERPINB1), mRNA [NM_030666]	chr6:2833923-2833864	hs|6p25.2	GO:0004867(serine-type endopeptidase inhibitor activity)|GO:0005615(extracellular space)|GO:0005737(cytoplasm)|GO:0010951(negative regulation of endopeptidase activity)|GO:0030162(regulation of proteolysis)|GO:0030414(peptidase inhibitor activity)	05146:Amoebiasis
A_23_P166929	-0.78	0.77	down	2.66	3.44	0	1	NM_005025	NM_005025	NM_005025	Hs.478153	ENST00000472941	THC2719169	5274	SERPINI1	serpin peptidase inhibitor, clade I (neuroserpin), member 1	Homo sapiens serpin peptidase inhibitor, clade I (neuroserpin), member 1 (SERPINI1), transcript variant 1, mRNA [NM_005025]	chr3:167508208-167508267	hs|3q26.1	GO:0004867(serine-type endopeptidase inhibitor activity)|GO:0005576(extracellular region)|GO:0007417(central nervous system development)|GO:0007422(peripheral nervous system development)|GO:0010951(negative regulation of endopeptidase activity)|GO:0030155(regulation of cell adhesion)|GO:0030162(regulation of proteolysis)|GO:0030414(peptidase inhibitor activity)
A_23_P45011	-1.09	1.08	down	1.79	2.88	1	1	NM_030949	NM_030949	NM_030949	Hs.486798	ENST00000361131	THC2465080	81706	PPP1R14C	protein phosphatase 1, regulatory (inhibitor) subunit 14C	Homo sapiens protein phosphatase 1, regulatory (inhibitor) subunit 14C (PPP1R14C), mRNA [NM_030949]	chr6:150570937-150570996	hs|6q25.1	GO:0004865(protein serine/threonine phosphatase inhibitor activity)|GO:0005737(cytoplasm)|GO:0016020(membrane)|GO:0042325(regulation of phosphorylation)
A_33_P3215720	-0.59	0.58	down	2.29	2.88	0	1	NM_006241	NM_006241	NM_006241	Hs.535731	ENST00000460437	NP1074417	5504	PPP1R2	protein phosphatase 1, regulatory (inhibitor) subunit 2	Homo sapiens protein phosphatase 1, regulatory (inhibitor) subunit 2 (PPP1R2), mRNA [NM_006241]	chr3:195245974-195245916	hs|3q29	GO:0004865(protein serine/threonine phosphatase inhibitor activity)|GO:0005515(protein binding)|GO:0005975(carbohydrate metabolic process)|GO:0005977(glycogen metabolic process)|GO:0006091(generation of precursor metabolites and energy)|GO:0009966(regulation of signal transduction)|GO:0043666(regulation of phosphoprotein phosphatase activity)
A_33_P3236157	-2.5	2.5	down	1.29	3.79	1	0	NM_003362	NM_003362	NM_003362	Hs.191334	ENST00000539287	NP1276444	7374	UNG	uracil-DNA glycosylase	Homo sapiens uracil-DNA glycosylase (UNG), nuclear gene encoding mitochondrial protein, transcript variant 1, mRNA [NM_003362]	chr12:109548738-109548797	hs|12q24.11	GO:0004844(uracil DNA N-glycosylase activity)|GO:0005634(nucleus)|GO:0005739(mitochondrion)|GO:0006281(DNA repair)|GO:0006284(base-excision repair)|GO:0008152(metabolic process)|GO:0016446(somatic hypermutation of immunoglobulin genes)|GO:0016447(somatic recombination of immunoglobulin gene segments)|GO:0016799(hydrolase activity, hydrolyzing N-glycosyl compounds)|GO:0044419(interspecies interact…	03410:Base excision repair|05340:Primary immunodeficiency
A_33_P3217347	-0.97	0.97	down	3.29	4.26	1	1	NM_145119	NM_145119	NM_145119	Hs.522679	ENST00000374571	THC2461520	64219	PJA1	praja ring finger 1	Homo sapiens praja ring finger 1 (PJA1), transcript variant 1, mRNA [NM_145119]	chrX:68380793-68380734	hs|Xq13.1	GO:0004842(ubiquitin-protein ligase activity)|GO:0005737(cytoplasm)|GO:0008270(zinc ion binding)|GO:0016874(ligase activity)|GO:0030163(protein catabolic process)|GO:0046872(metal ion binding)
A_33_P3255544	-2.4	2.4	down	0	2.4	1	1	NM_018434	NM_018434	NM_018434	Hs.484363	ENST00000519708	THC2488706	55819	RNF130	ring finger protein 130	Homo sapiens ring finger protein 130 (RNF130), mRNA [NM_018434]	chr5:179397470-179397411	hs|5q35.3	GO:0004842(ubiquitin-protein ligase activity)|GO:0005634(nucleus)|GO:0005737(cytoplasm)|GO:0006915(apoptosis)|GO:0008270(zinc ion binding)|GO:0012501(programmed cell death)|GO:0016020(membrane)|GO:0016021(integral to membrane)|GO:0016567(protein ubiquitination)|GO:0016874(ligase activity)|GO:0046872(metal ion binding)
A_23_P75741	-9.52	9.52	down	-6.64	2.88	1	1	NM_198183	NM_198183	NM_198183	Hs.425777	ENST00000528275	THC2678906	9246	UBE2L6	ubiquitin-conjugating enzyme E2L 6	Homo sapiens ubiquitin-conjugating enzyme E2L 6 (UBE2L6), transcript variant 2, mRNA [NM_198183]	chr11:57319956-57319897	hs|11q12.1	GO:0004842(ubiquitin-protein ligase activity)|GO:0005515(protein binding)|GO:0005829(cytosol)|GO:0006464(protein modification process)|GO:0016567(protein ubiquitination)|GO:0016874(ligase activity)|GO:0019941(modification-dependent protein catabolic process)|GO:0032020(ISG15-protein conjugation)|GO:0032480(negative regulation of type I interferon production)|GO:0042296(ISG15 ligase activity)|GO:0…	04120:Ubiquitin mediated proteolysis|05012:Parkinson's disease
A_23_P56709	-2.15	2.14	down	1.29	3.44	1	1	NM_005667	NM_005667	NM_005667	Hs.469199	ENST00000472030	THC2504374	7844	RNF103	ring finger protein 103	Homo sapiens ring finger protein 103 (RNF103), transcript variant 1, mRNA [NM_005667]	chr2:86830871-86830812	hs|2p11.2	GO:0004842(ubiquitin-protein ligase activity)|GO:0005515(protein binding)|GO:0005783(endoplasmic reticulum)|GO:0005789(endoplasmic reticulum membrane)|GO:0007417(central nervous system development)|GO:0008270(zinc ion binding)|GO:0016020(membrane)|GO:0016021(integral to membrane)|GO:0016567(protein ubiquitination)|GO:0016874(ligase activity)|GO:0030433(ER-associated protein catabolic process)|GO:…
A_24_P941912	-0.78	0.78	down	4.5	5.28	1	1	NM_138287	NM_138287	NM_138287	Hs.518201	ENST00000296161	THC2500723	151636	DTX3L	deltex 3-like (Drosophila)	Homo sapiens deltex 3-like (Drosophila) (DTX3L), mRNA [NM_138287]	chr3:122293039-122293098	hs|3q21.1	GO:0004842(ubiquitin-protein ligase activity)|GO:0005515(protein binding)|GO:0005634(nucleus)|GO:0005737(cytoplasm)|GO:0006974(response to DNA damage stimulus)|GO:0008270(zinc ion binding)|GO:0010390(histone monoubiquitination)|GO:0016568(chromatin modification)|GO:0016874(ligase activity)|GO:0042393(histone binding)|GO:0046872(metal ion binding)	04330:Notch signaling pathway
A_23_P106798	-0.61	0.61	down	1.79	2.4	0	1	NM_003031	NM_003031	NM_003031	Hs.713615	ENST00000356721	NP590706	6477	SIAH1	seven in absentia homolog 1 (Drosophila)	Homo sapiens seven in absentia homolog 1 (Drosophila) (SIAH1), transcript variant 1, mRNA [NM_003031]	chr16:48395600-48395541	hs|16q12.1	GO:0004842(ubiquitin-protein ligase activity)|GO:0005515(protein binding)|GO:0005624(membrane fraction)|GO:0005634(nucleus)|GO:0005737(cytoplasm)|GO:0005769(early endosome)|GO:0005829(cytosol)|GO:0006508(proteolysis)|GO:0006915(apoptosis)|GO:0007049(cell cycle)|GO:0007275(multicellular organismal development)|GO:0007283(spermatogenesis)|GO:0007399(nervous system development)|GO:0007411(axon guida…	04115:p53 signaling pathway|04120:Ubiquitin mediated proteolysis|04310:Wnt signaling pathway
A_23_P201731	-1.15	1.15	down	2.88	4.03	1	1	NM_004619	NM_004619	NM_004619	Hs.523930	ENST00000336184	THC2463009	7188	TRAF5	TNF receptor-associated factor 5	Homo sapiens TNF receptor-associated factor 5 (TRAF5), transcript variant 1, mRNA [NM_004619]	chr1:211548188-211548247	hs|1q32.3	GO:0004842(ubiquitin-protein ligase activity)|GO:0004871(signal transducer activity)|GO:0005515(protein binding)|GO:0005737(cytoplasm)|GO:0005813(centrosome)|GO:0007165(signal transduction)|GO:0008270(zinc ion binding)|GO:0008284(positive regulation of cell proliferation)|GO:0009898(internal side of plasma membrane)|GO:0035631(CD40 receptor complex)|GO:0042981(regulation of apoptosis)|GO:0043123(…	05200:Pathways in cancer|05222:Small cell lung cancer
A_23_P143748	-1.5	1.5	down	1.79	3.29	1	1	NM_015140	NM_015140	NM_015140	Hs.517670	ENST00000484711	NP1183070	23170	TTLL12	tubulin tyrosine ligase-like family, member 12	Homo sapiens tubulin tyrosine ligase-like family, member 12 (TTLL12), mRNA [NM_015140]	chr22:43562901-43562842	hs|22q13.2	GO:0004835(tubulin-tyrosine ligase activity)|GO:0006464(protein modification process)
A_33_P3294986	-0.65	0.64	down	3.79	4.44	1	1	NM_005357	NM_005357	NM_005357	Hs.656980	ENST00000244289	THC2470363	3991	LIPE	lipase, hormone-sensitive	Homo sapiens lipase, hormone-sensitive (LIPE), mRNA [NM_005357]	chr19:42905725-42905666	hs|19q13.2	GO:0004806(triglyceride lipase activity)|GO:0005515(protein binding)|GO:0005615(extracellular space)|GO:0005737(cytoplasm)|GO:0005811(lipid particle)|GO:0005829(cytosol)|GO:0005886(plasma membrane)|GO:0005901(caveola)|GO:0006468(protein phosphorylation)|GO:0006629(lipid metabolic process)|GO:0007565(female pregnancy)|GO:0008152(metabolic process)|GO:0008202(steroid metabolic process)|GO:0008203(c…	04910:Insulin signaling pathway
A_33_P3351120	-1.28	1.27	down	2.66	3.94	1	1	NM_003330	NM_003330	NM_003330	Hs.728817	ENST00000378070	THC2648330	7296	TXNRD1	thioredoxin reductase 1	Homo sapiens thioredoxin reductase 1 (TXNRD1), transcript variant 1, mRNA [NM_003330]	chr12:104732949-104733008	hs|12q23.3	GO:0004791(thioredoxin-disulfide reductase activity)|GO:0005634(nucleus)|GO:0005730(nucleolus)|GO:0005737(cytoplasm)|GO:0005829(cytosol)|GO:0006810(transport)|GO:0007165(signal transduction)|GO:0009055(electron carrier activity)|GO:0015035(protein disulfide oxidoreductase activity)|GO:0015949(nucleobase, nucleoside and nucleotide interconversion)|GO:0016491(oxidoreductase activity)|GO:0022900(ele…	00240:Pyrimidine metabolism|00450:Selenocompound metabolism
A_24_P115007	-0.81	0.8	down	3.13	3.94	1	0	NM_170740	NM_170740	NM_170740	Hs.371723	ENST00000357578	THC2491603	7915	ALDH5A1	aldehyde dehydrogenase 5 family, member A1	Homo sapiens aldehyde dehydrogenase 5 family, member A1 (ALDH5A1), nuclear gene encoding mitochondrial protein, transcript variant 1, mRNA [NM_170740]	chr6:24536869-24536928	hs|6p22.3	GO:0004777(succinate-semialdehyde dehydrogenase activity)|GO:0005625(soluble fraction)|GO:0005739(mitochondrion)|GO:0005759(mitochondrial matrix)|GO:0006006(glucose metabolic process)|GO:0006083(acetate metabolic process)|GO:0006105(succinate metabolic process)|GO:0006536(glutamate metabolic process)|GO:0006541(glutamine metabolic process)|GO:0006650(glycerophospholipid metabolic process)|GO:0006…	00250:Alanine, aspartate and glutamate metabolism|00650:Butanoate metabolism|01100:Metabolic pathways
A_23_P203488	-1.18	1.18	down	2.66	3.84	1	1	NM_000543	NM_000543	NM_000543	Hs.498173	ENST00000531336	THC2570647	6609	SMPD1	sphingomyelin phosphodiesterase 1, acid lysosomal	Homo sapiens sphingomyelin phosphodiesterase 1, acid lysosomal (SMPD1), transcript variant 1, mRNA [NM_000543]	chr11:6415436-6415495	hs|11p15.4	GO:0004767(sphingomyelin phosphodiesterase activity)|GO:0005615(extracellular space)|GO:0005764(lysosome)|GO:0006684(sphingomyelin metabolic process)|GO:0006685(sphingomyelin catabolic process)|GO:0007165(signal transduction)|GO:0007399(nervous system development)|GO:0008152(metabolic process)|GO:0008219(cell death)|GO:0016798(hydrolase activity, acting on glycosyl bonds)|GO:0023021(termination o…	00600:Sphingolipid metabolism|01100:Metabolic pathways|04142:Lysosome
A_23_P74269	-1.15	1.14	down	2.29	3.44	1	1	NM_003132	NM_003132	NM_003132	Hs.76244	ENST00000489073	THC2469561	6723	SRM	spermidine synthase	Homo sapiens spermidine synthase (SRM), mRNA [NM_003132]	chr1:11116125-11115982	hs|1p36.22	GO:0004766(spermidine synthase activity)|GO:0005829(cytosol)|GO:0006595(polyamine metabolic process)|GO:0008295(spermidine biosynthetic process)|GO:0016740(transferase activity)|GO:0034641(cellular nitrogen compound metabolic process)|GO:0042803(protein homodimerization activity)	00270:Cysteine and methionine metabolism|00330:Arginine and proline metabolism|00410:beta-Alanine metabolism|00480:Glutathione metabolism|01100:Metabolic pathways
A_24_P305764	-1.34	1.34	down	1.79	3.13	1	1	NM_004595	NM_004595	NM_004595	Hs.727552	ENST00000379404	THC2783686	6611	SMS	spermine synthase	Homo sapiens spermine synthase (SMS), mRNA [NM_004595]	chrX:22010809-22012467	hs|Xp22.11	GO:0004766(spermidine synthase activity)|GO:0005829(cytosol)|GO:0006555(methionine metabolic process)|GO:0006595(polyamine metabolic process)|GO:0006597(spermine biosynthetic process)|GO:0016740(transferase activity)|GO:0016768(spermine synthase activity)|GO:0034641(cellular nitrogen compound metabolic process)	00270:Cysteine and methionine metabolism|00330:Arginine and proline metabolism|00410:beta-Alanine metabolism|00480:Glutathione metabolism|01100:Metabolic pathways
A_23_P131646	-0.72	0.72	down	8.04	8.76	1	1	NM_144563	NM_144563	NM_144563	Hs.469264	ENST00000283646	NP1170296	22934	RPIA	ribose 5-phosphate isomerase A	Homo sapiens ribose 5-phosphate isomerase A (RPIA), mRNA [NM_144563]	chr2:89050202-89050261	hs|2p11.2	GO:0004751(ribose-5-phosphate isomerase activity)|GO:0005622(intracellular)|GO:0005625(soluble fraction)|GO:0005792(microsome)|GO:0005829(cytosol)|GO:0005975(carbohydrate metabolic process)|GO:0006098(pentose-phosphate shunt)|GO:0009052(pentose-phosphate shunt, non-oxidative branch)|GO:0016853(isomerase activity)|GO:0019693(ribose phosphate metabolic process)|GO:0048029(monosaccharide binding)	00030:Pentose phosphate pathway|01100:Metabolic pathways
A_23_P87351	-1.13	1.13	down	2.66	3.79	1	1	NM_001033	NM_001033	NM_001033	Hs.445705	ENST00000532170	THC2644510	6240	RRM1	ribonucleotide reductase M1	Homo sapiens ribonucleotide reductase M1 (RRM1), mRNA [NM_001033]	chr11:4159947-4160006	hs|11p15.4	GO:0004748(ribonucleoside-diphosphate reductase activity)|GO:0005524(ATP binding)|GO:0005654(nucleoplasm)|GO:0005737(cytoplasm)|GO:0005829(cytosol)|GO:0005971(ribonucleoside-diphosphate reductase complex)|GO:0006260(DNA replication)|GO:0009263(deoxyribonucleotide biosynthetic process)|GO:0015949(nucleobase, nucleoside and nucleotide interconversion)|GO:0016491(oxidoreductase activity)|GO:0017076(…	00230:Purine metabolism|00240:Pyrimidine metabolism|00480:Glutathione metabolism|01100:Metabolic pathways
A_33_P3364884	-1	1	down	1.29	2.29	1	1	NM_000925	NM_000925	NM_000925	Hs.161357	ENST00000461692	THC2605546	5162	PDHB	pyruvate dehydrogenase (lipoamide) beta	Homo sapiens pyruvate dehydrogenase (lipoamide) beta (PDHB), nuclear gene encoding mitochondrial protein, transcript variant 1, mRNA [NM_000925]	chr3:58413486-58413427	hs|3p14.3	GO:0004739(pyruvate dehydrogenase (acetyl-transferring) activity)|GO:0005739(mitochondrion)|GO:0005759(mitochondrial matrix)|GO:0006090(pyruvate metabolic process)|GO:0006096(glycolysis)|GO:0006099(tricarboxylic acid cycle)|GO:0010510(regulation of acetyl-CoA biosynthetic process from pyruvate)|GO:0016491(oxidoreductase activity)|GO:0045254(pyruvate dehydrogenase complex)	00010:Glycolysis / Gluconeogenesis|00020:Citrate cycle (TCA cycle)|00290:Valine, leucine and isoleucine biosynthesis|00620:Pyruvate metabolism|00650:Butanoate metabolism|01100:Metabolic pathways
A_33_P3315906	-0.71	0.71	down	3.44	4.15	1	1	NM_032611	NM_032611	NM_032611	Hs.43666	ENST00000521578	THC2780585	11156	PTP4A3	protein tyrosine phosphatase type IVA, member 3	Homo sapiens protein tyrosine phosphatase type IVA, member 3 (PTP4A3), transcript variant 1, mRNA [NM_032611]	chr8:142441100-142441159	hs|8q24.3	GO:0004727(prenylated protein tyrosine phosphatase activity)|GO:0005769(early endosome)|GO:0005886(plasma membrane)|GO:0008138(protein tyrosine/serine/threonine phosphatase activity)|GO:0016787(hydrolase activity)
A_23_P256077	-1	1	down	0	1	0	1	NM_022076	NM_022076	NM_022076	Hs.534478	ENST00000339042	THC2479394	63904	DUSP21	dual specificity phosphatase 21	Homo sapiens dual specificity phosphatase 21 (DUSP21), mRNA [NM_022076]	chrX:44703986-44704045	hs|Xp11.3	GO:0004725(protein tyrosine phosphatase activity)|GO:0005634(nucleus)|GO:0005737(cytoplasm)|GO:0005739(mitochondrion)|GO:0005743(mitochondrial inner membrane)|GO:0008138(protein tyrosine/serine/threonine phosphatase activity)|GO:0016020(membrane)|GO:0016787(hydrolase activity)|GO:0017017(MAP kinase tyrosine/serine/threonine phosphatase activity)|GO:0035335(peptidyl-tyrosine dephosphorylation)
A_33_P3272698	-1.65	1.64	down	2.29	3.94	1	1	NM_017823	NM_017823	NM_017823	Hs.425801	ENST00000368107	THC2463822	54935	DUSP23	dual specificity phosphatase 23	Homo sapiens dual specificity phosphatase 23 (DUSP23), mRNA [NM_017823]	chr1:159752201-159752260	hs|1q23.2	GO:0004725(protein tyrosine phosphatase activity)|GO:0005634(nucleus)|GO:0005730(nucleolus)|GO:0005737(cytoplasm)|GO:0005829(cytosol)|GO:0008138(protein tyrosine/serine/threonine phosphatase activity)|GO:0016787(hydrolase activity)|GO:0043231(intracellular membrane-bounded organelle)
A_23_P154771	-2.72	2.72	down	2.29	5.01	1	1	NM_080611	NM_080611	NM_080611	Hs.585017	ENST00000486996	NP349912	128853	DUSP15	dual specificity phosphatase 15	Homo sapiens dual specificity phosphatase 15 (DUSP15), transcript variant 1, mRNA [NM_080611]	chr20:30449397-30449338	hs|20q11.21	GO:0004725(protein tyrosine phosphatase activity)|GO:0005515(protein binding)|GO:0005737(cytoplasm)|GO:0005886(plasma membrane)|GO:0006470(protein dephosphorylation)|GO:0008138(protein tyrosine/serine/threonine phosphatase activity)|GO:0016787(hydrolase activity)
A_23_P338890	-0.87	0.87	down	6.85	7.72	1	1	NM_002827	NM_002827	NM_002827	Hs.417549	ENST00000371621	THC2468914	5770	PTPN1	protein tyrosine phosphatase, non-receptor type 1	Homo sapiens protein tyrosine phosphatase, non-receptor type 1 (PTPN1), mRNA [NM_002827]	chr20:49200887-49200946	hs|20q13.13	GO:0004725(protein tyrosine phosphatase activity)|GO:0005158(insulin receptor binding)|GO:0005515(protein binding)|GO:0005626(insoluble fraction)|GO:0005769(early endosome)|GO:0005783(endoplasmic reticulum)|GO:0005789(endoplasmic reticulum membrane)|GO:0005829(cytosol)|GO:0005886(plasma membrane)|GO:0007596(blood coagulation)|GO:0008270(zinc ion binding)|GO:0009966(regulation of signal transducti…	04520:Adherens junction|04910:Insulin signaling pathway
A_33_P3369761	-0.74	0.73	down	7.22	7.96	1	0	NM_001161779	NM_001161779	NM_001161779	Hs.22265	ENST00000396200	THC2466932	54704	PDP1	pyruvate dehyrogenase phosphatase catalytic subunit 1	Homo sapiens pyruvate dehyrogenase phosphatase catalytic subunit 1 (PDP1), nuclear gene encoding mitochondrial protein, transcript variant 2, mRNA [NM_001161779]	chr8:94938235-94938294	hs|8q22.1	GO:0004724(magnesium-dependent protein serine/threonine phosphatase activity)|GO:0004741([pyruvate dehydrogenase (lipoamide)] phosphatase activity)|GO:0005509(calcium ion binding)|GO:0005739(mitochondrion)|GO:0005759(mitochondrial matrix)|GO:0006090(pyruvate metabolic process)|GO:0006470(protein dephosphorylation)|GO:0008287(protein serine/threonine phosphatase complex)|GO:0010510(regulation of a…
A_24_P214598	-2	1.99	down	3.56	5.56	1	1	NM_152542	NM_152542	NM_152542	Hs.291000	ENST00000506423	THC2755977	152926	PPM1K	protein phosphatase, Mg2+/Mn2+ dependent, 1K	Homo sapiens protein phosphatase, Mg2+/Mn2+ dependent, 1K (PPM1K), nuclear gene encoding mitochondrial protein, mRNA [NM_152542]	chr4:89189978-89189919	hs|4q22.1	GO:0004722(protein serine/threonine phosphatase activity)|GO:0005739(mitochondrion)|GO:0005759(mitochondrial matrix)|GO:0006470(protein dephosphorylation)|GO:0008287(protein serine/threonine phosphatase complex)|GO:0016787(hydrolase activity)|GO:0046872(metal ion binding)
A_23_P209477	-7.64	7.64	down	-6.64	1	0	1	NM_177983	NM_177983	NM_177983	Hs.643951	ENST00000350803	THC2540425	5496	PPM1G	protein phosphatase, Mg2+/Mn2+ dependent, 1G	Homo sapiens protein phosphatase, Mg2+/Mn2+ dependent, 1G (PPM1G), mRNA [NM_177983]	chr2:27605078-27605019	hs|2p23.3	GO:0004722(protein serine/threonine phosphatase activity)|GO:0005634(nucleus)|GO:0005730(nucleolus)|GO:0005737(cytoplasm)|GO:0006470(protein dephosphorylation)|GO:0007050(cell cycle arrest)|GO:0008287(protein serine/threonine phosphatase complex)|GO:0016787(hydrolase activity)|GO:0046872(metal ion binding)
A_24_P419211	-0.74	0.75	down	3.44	4.18	1	1	NM_004685	NM_004685	NM_004685	Hs.643702	ENST00000319298	THC2609591	9107	MTMR6	myotubularin related protein 6	Homo sapiens myotubularin related protein 6 (MTMR6), mRNA [NM_004685]	chr13:25822113-25822054	hs|13q12.13	GO:0004722(protein serine/threonine phosphatase activity)|GO:0004725(protein tyrosine phosphatase activity)|GO:0005634(nucleus)|GO:0005635(nuclear envelope)|GO:0005737(cytoplasm)|GO:0006470(protein dephosphorylation)|GO:0015269(calcium-activated potassium channel activity)|GO:0016787(hydrolase activity)|GO:0016791(phosphatase activity)|GO:0035335(peptidyl-tyrosine dephosphorylation)	00051:Fructose and mannose metabolism
A_23_P306933	-10.7	10.71	down	-6.64	4.06	1	1	NM_139283	NM_139283	NM_139283	Hs.13854	ENST00000354300	THC2721393	160760	PPTC7	PTC7 protein phosphatase homolog (S. cerevisiae)	Homo sapiens PTC7 protein phosphatase homolog (S. cerevisiae) (PPTC7), mRNA [NM_139283]	chr12:110972503-110972444	hs|12q24.11	GO:0004721(phosphoprotein phosphatase activity)|GO:0005739(mitochondrion)|GO:0016787(hydrolase activity)|GO:0046872(metal ion binding)
A_23_P83192	-0.97	0.97	down	3.44	4.41	1	1	NM_014172	NM_014172	NM_014172	Hs.409834	ENST00000492540	THC2559032	29085	PHPT1	phosphohistidine phosphatase 1	Homo sapiens phosphohistidine phosphatase 1 (PHPT1), transcript variant 3, mRNA [NM_014172]	chr9:139745212-139745271	hs|9q34.3	GO:0004721(phosphoprotein phosphatase activity)|GO:0005737(cytoplasm)|GO:0005829(cytosol)|GO:0006470(protein dephosphorylation)|GO:0008969(phosphohistidine phosphatase activity)|GO:0016787(hydrolase activity)|GO:0019855(calcium channel inhibitor activity)|GO:0044325(ion channel binding)|GO:0050860(negative regulation of T cell receptor signaling pathway)|GO:0051350(negative regulation of lyase ac…	00051:Fructose and mannose metabolism
A_23_P63289	-0.78	0.77	down	2.66	3.44	1	1	NM_014188	NM_014188	NM_014188	Hs.549751	ENST00000378726	THC2484216	29101	SSU72	SSU72 RNA polymerase II CTD phosphatase homolog (S. cerevisiae)	Homo sapiens SSU72 RNA polymerase II CTD phosphatase homolog (S. cerevisiae) (SSU72), mRNA [NM_014188]	chr1:1477388-1477329	hs|1p36.33	GO:0004721(phosphoprotein phosphatase activity)|GO:0005634(nucleus)|GO:0005737(cytoplasm)|GO:0006397(mRNA processing)|GO:0016787(hydrolase activity)
A_23_P81880	-2.4	2.4	down	0	2.4	1	0	NM_005730	NM_005730	NM_005730	Hs.524530	ENST00000398073	THC2468109	10106	CTDSP2	CTD (carboxy-terminal domain, RNA polymerase II, polypeptide A) small phosphatase 2	Homo sapiens CTD (carboxy-terminal domain, RNA polymerase II, polypeptide A) small phosphatase 2 (CTDSP2), mRNA [NM_005730]	chr12:58213870-58213811	hs|12q14.1	GO:0004721(phosphoprotein phosphatase activity)|GO:0005625(soluble fraction)|GO:0005634(nucleus)|GO:0005654(nucleoplasm)|GO:0006470(protein dephosphorylation)|GO:0008420(CTD phosphatase activity)|GO:0016787(hydrolase activity)|GO:0046872(metal ion binding)
A_24_P271014	-0.63	0.62	down	5.95	6.58	1	1	NM_001042388	NM_001042388	NM_001042388	Hs.464595	ENST00000400556	THC2514055	9989	PPP4R1	protein phosphatase 4, regulatory subunit 1	Homo sapiens protein phosphatase 4, regulatory subunit 1 (PPP4R1), transcript variant 1, mRNA [NM_001042388]	chr18:9547630-9547571	hs|18p11.22	GO:0004721(phosphoprotein phosphatase activity)|GO:0005515(protein binding)|GO:0006468(protein phosphorylation)|GO:0007165(signal transduction)|GO:0030289(protein phosphatase 4 complex)|GO:0030362(protein phosphatase type 4 regulator activity)
A_24_P97197	-0.66	0.66	down	1.29	1.95	1	1	NM_182642	NM_182642	NM_182642	Hs.444468	ENST00000491064	THC2557091	58190	CTDSP1	CTD (carboxy-terminal domain, RNA polymerase II, polypeptide A) small phosphatase 1	Homo sapiens CTD (carboxy-terminal domain, RNA polymerase II, polypeptide A) small phosphatase 1 (CTDSP1), transcript variant 2, mRNA [NM_182642]	chr2:219268088-219269026	hs|2q35	GO:0004721(phosphoprotein phosphatase activity)|GO:0005515(protein binding)|GO:0005634(nucleus)|GO:0006357(regulation of transcription from RNA polymerase II promoter)|GO:0006470(protein dephosphorylation)|GO:0008420(CTD phosphatase activity)|GO:0016787(hydrolase activity)|GO:0045665(negative regulation of neuron differentiation)|GO:0046872(metal ion binding)|GO:0050768(negative regulation of neu…
A_23_P405110	-0.71	0.7	down	3.13	3.84	1	1	NM_033313	NM_033313	NM_033313	Hs.127411	ENST00000370124	THC2486238	8556	CDC14A	CDC14 cell division cycle 14 homolog A (S. cerevisiae)	Homo sapiens CDC14 cell division cycle 14 homolog A (S. cerevisiae) (CDC14A), transcript variant 3, mRNA [NM_033313]	chr1:100949903-100949962	hs|1p21.2	GO:0004721(phosphoprotein phosphatase activity)|GO:0004725(protein tyrosine phosphatase activity)|GO:0005515(protein binding)|GO:0005634(nucleus)|GO:0005730(nucleolus)|GO:0005737(cytoplasm)|GO:0005813(centrosome)|GO:0005819(spindle)|GO:0005856(cytoskeleton)|GO:0007049(cell cycle)|GO:0008138(protein tyrosine/serine/threonine phosphatase activity)|GO:0008283(cell proliferation)|GO:0016787(hydrolase…	04110:Cell cycle
A_23_P210829	-1	1	down	0	1	1	1	NM_018257	NM_018257	NM_018257	Hs.473317	ENST00000369758	THC2484104	55251	PCMTD2	protein-L-isoaspartate (D-aspartate) O-methyltransferase domain containing 2	Homo sapiens protein-L-isoaspartate (D-aspartate) O-methyltransferase domain containing 2 (PCMTD2), transcript variant 1, mRNA [NM_018257]	chr20:62907010-62907069	hs|20q13.33	GO:0004719(protein-L-isoaspartate (D-aspartate) O-methyltransferase activity)|GO:0005737(cytoplasm)|GO:0006464(protein modification process)
A_24_P64126	-0.7	0.7	down	5.03	5.73	1	1	NM_003909	NM_003909	NM_003909	Hs.191219	ENST00000517490	THC2461526	8895	CPNE3	copine III	Homo sapiens copine III (CPNE3), mRNA [NM_003909]	chr8:87572942-87573001	hs|8q21.3	GO:0004674(protein serine/threonine kinase activity)|GO:0005215(transporter activity)|GO:0005544(calcium-dependent phospholipid binding)|GO:0005737(cytoplasm)|GO:0005829(cytosol)|GO:0006629(lipid metabolic process)|GO:0016192(vesicle-mediated transport)
A_24_P97931	-1.29	1.29	down	0	1.29	1	1	NM_001320	NM_001320	NM_001320	Hs.73527	ENST00000493079	THC2592423	1460	CSNK2B	casein kinase 2, beta polypeptide	Homo sapiens casein kinase 2, beta polypeptide (CSNK2B), mRNA [NM_001320]	chr6:31637268-31637654	hs|6p21.33	GO:0004674(protein serine/threonine kinase activity)|GO:0005102(receptor binding)|GO:0005515(protein binding)|GO:0005634(nucleus)|GO:0005737(cytoplasm)|GO:0005829(cytosol)|GO:0005886(plasma membrane)|GO:0005956(protein kinase CK2 complex)|GO:0007165(signal transduction)|GO:0007411(axon guidance)|GO:0008134(transcription factor binding)|GO:0008285(negative regulation of cell proliferation)|GO:0016…	03008:Ribosome biogenesis in eukaryotes|04310:Wnt signaling pathway|04520:Adherens junction|04530:Tight junction
A_23_P28590	-1.06	1.06	down	4.81	5.87	1	0	NM_024622	NM_024622	NM_024622	Hs.529276	ENST00000488516	THC2462422	79675	FASTKD1	FAST kinase domains 1	Homo sapiens FAST kinase domains 1 (FASTKD1), mRNA [NM_024622]	chr2:170393797-170393738	hs|2q31.1	GO:0004672(protein kinase activity)|GO:0005739(mitochondrion)|GO:0045333(cellular respiration)
A_23_P345830	-0.84	0.84	down	5.28	6.12	1	1	NM_014929	NM_014929	NM_014929	Hs.5930	ENST00000403094	THC2727609	22868	FASTKD2	FAST kinase domains 2	Homo sapiens FAST kinase domains 2 (FASTKD2), transcript variant 3, mRNA [NM_014929]	chr2:207656439-207656498	hs|2q33.3	GO:0004672(protein kinase activity)|GO:0005739(mitochondrion)|GO:0045333(cellular respiration)
A_24_P712350	-0.64	0.63	down	7.14	7.78	1	1	NM_001821	NM_001821	NM_001821	Hs.654545	ENST00000366553	THC2517136	1122	CHML	choroideremia-like (Rab escort protein 2)	Homo sapiens choroideremia-like (Rab escort protein 2) (CHML), mRNA [NM_001821]	chr1:241792606-241792547	hs|1q43	GO:0004663(Rab geranylgeranyltransferase activity)|GO:0005096(GTPase activator activity)|GO:0005968(Rab-protein geranylgeranyltransferase complex)|GO:0006886(intracellular protein transport)|GO:0007601(visual perception)
A_24_P336705	-0.9	0.9	down	3.44	4.34	1	1	NM_004582	NM_004582	NM_004582	Hs.78948	ENST00000370824	THC2512547	5876	RABGGTB	Rab geranylgeranyltransferase, beta subunit	Homo sapiens Rab geranylgeranyltransferase, beta subunit (RABGGTB), mRNA [NM_004582]	chr1:76259803-76259862	hs|1p31.1	GO:0004659(prenyltransferase activity)|GO:0004663(Rab geranylgeranyltransferase activity)|GO:0005515(protein binding)|GO:0006464(protein modification process)|GO:0007601(visual perception)|GO:0016740(transferase activity)|GO:0046872(metal ion binding)
A_24_P605190	-1.5	1.5	down	1.79	3.29	1	0	NM_005023	NM_005023	NM_005023	Hs.254006	ENST00000419445	THC2615064	5229	PGGT1B	protein geranylgeranyltransferase type I, beta subunit	Homo sapiens protein geranylgeranyltransferase type I, beta subunit (PGGT1B), mRNA [NM_005023]	chr5:114547105-114547046	hs|5q22.3	GO:0004659(prenyltransferase activity)|GO:0004662(CAAX-protein geranylgeranyltransferase activity)|GO:0005953(CAAX-protein geranylgeranyltransferase complex)|GO:0008144(drug binding)|GO:0008270(zinc ion binding)|GO:0008284(positive regulation of cell proliferation)|GO:0016740(transferase activity)|GO:0018344(protein geranylgeranylation)|GO:0019840(isoprenoid binding)|GO:0034097(response to cytoki…
A_24_P175989	-1.09	1.08	down	1.79	2.88	1	1	NM_016226	NM_016226	NM_016226	Hs.600114	ENST00000548259	THC2538537	51699	VPS29	vacuolar protein sorting 29 homolog (S. cerevisiae)	Homo sapiens vacuolar protein sorting 29 homolog (S. cerevisiae) (VPS29), transcript variant 1, mRNA [NM_016226]	chr12:110933835-110930996	hs|12q24.11	GO:0004647(phosphoserine phosphatase activity)|GO:0005737(cytoplasm)|GO:0005768(endosome)|GO:0010008(endosome membrane)|GO:0015031(protein transport)|GO:0016020(membrane)|GO:0016788(hydrolase activity, acting on ester bonds)|GO:0046872(metal ion binding)
A_23_P61180	-0.67	0.68	down	6.32	6.99	1	0	NM_018390	NM_018390	NM_018390	Hs.522568	ENST00000399012	THC2519931	55344	PLCXD1	phosphatidylinositol-specific phospholipase C, X domain containing 1	Homo sapiens phosphatidylinositol-specific phospholipase C, X domain containing 1 (PLCXD1), transcript variant 1, mRNA [NM_018390]	chrY:169727-169786	hs|Yp11.32	GO:0004629(phospholipase C activity)|GO:0006629(lipid metabolic process)|GO:0035556(intracellular signal transduction)
A_23_P214544	-2	2	down	1.79	3.79	1	1	NM_001509	NM_001509	NM_001509	Hs.248129	ENST00000469384	THC2610711	2880	GPX5	glutathione peroxidase 5 (epididymal androgen-related protein)	Homo sapiens glutathione peroxidase 5 (epididymal androgen-related protein) (GPX5), transcript variant 1, mRNA [NM_001509]	chr6:28500169-28501768	hs|6p22.1	GO:0004602(glutathione peroxidase activity)|GO:0005576(extracellular region)|GO:0006629(lipid metabolic process)|GO:0006979(response to oxidative stress)|GO:0016491(oxidoreductase activity)	00480:Glutathione metabolism|00590:Arachidonic acid metabolism
A_33_P3285868	-0.66	0.66	down	3.13	3.79	1	1	NM_134268	NM_134268	NM_134268	Hs.95120	ENST00000293230	THC2463884	114757	CYGB	cytoglobin	Homo sapiens cytoglobin (CYGB), mRNA [NM_134268]	chr17:74523520-74523461	hs|17q25.1	GO:0004601(peroxidase activity)|GO:0005344(oxygen transporter activity)|GO:0005737(cytoplasm)|GO:0006810(transport)|GO:0006979(response to oxidative stress)|GO:0015671(oxygen transport)|GO:0019825(oxygen binding)|GO:0020037(heme binding)|GO:0043005(neuron projection)|GO:0043025(neuronal cell body)|GO:0046872(metal ion binding)
A_33_P3622472	-0.85	0.85	down	5.79	6.64	1	1	NM_003491	NM_003491	NM_003491	Hs.433291	ENST00000393710	THC2522014	8260	NAA10	N(alpha)-acetyltransferase 10, NatA catalytic subunit	Homo sapiens N(alpha)-acetyltransferase 10, NatA catalytic subunit (NAA10), mRNA [NM_003491]	chrX:153197847-153197788	hs|Xq28	GO:0004596(peptide alpha-N-acetyltransferase activity)|GO:0005515(protein binding)|GO:0005622(intracellular)|GO:0005634(nucleus)|GO:0005737(cytoplasm)|GO:0006323(DNA packaging)|GO:0006474(N-terminal protein amino acid acetylation)|GO:0006475(internal protein amino acid acetylation)|GO:0008080(N-acetyltransferase activity)|GO:0008152(metabolic process)|GO:0016407(acetyltransferase activity)|GO:001…
A_23_P161297	-0.6	0.6	down	4.88	5.48	1	1	NM_018245	NM_018245	NM_018245	Hs.17860	ENST00000490844	THC2501419	55753	OGDHL	oxoglutarate dehydrogenase-like	Homo sapiens oxoglutarate dehydrogenase-like (OGDHL), nuclear gene encoding mitochondrial protein, transcript variant 1, mRNA [NM_018245]	chr10:50942857-50942798	hs|10q11.23	GO:0004591(oxoglutarate dehydrogenase (succinyl-transferring) activity)|GO:0005739(mitochondrion)|GO:0005759(mitochondrial matrix)|GO:0006096(glycolysis)|GO:0006099(tricarboxylic acid cycle)|GO:0016491(oxidoreductase activity)|GO:0030976(thiamine pyrophosphate binding)	00020:Citrate cycle (TCA cycle)|00310:Lysine degradation|00380:Tryptophan metabolism|01100:Metabolic pathways
A_23_P6624	-9.93	9.94	down	-6.64	3.29	1	1	NM_000373	NM_000373	NM_000373	Hs.2057	ENST00000479719	THC2604727	7372	UMPS	uridine monophosphate synthetase	Homo sapiens uridine monophosphate synthetase (UMPS), transcript variant 1, mRNA [NM_000373]	chr3:124462910-124462969	hs|3q21.2	GO:0004588(orotate phosphoribosyltransferase activity)|GO:0004590(orotidine-5'-phosphate decarboxylase activity)|GO:0005634(nucleus)|GO:0005737(cytoplasm)|GO:0005829(cytosol)|GO:0006206(pyrimidine base metabolic process)|GO:0006207(de novo' pyrimidine base biosynthetic process)|GO:0006221(pyrimidine nucleotide biosynthetic process)|GO:0006222(UMP biosynthetic process)|GO:0009116(nucleoside metabo…	00240:Pyrimidine metabolism|00983:Drug metabolism - other enzymes|01100:Metabolic pathways
A_23_P98092	-1.59	1.58	down	1.29	2.88	1	1	NM_000274	NM_000274	NM_000274	Hs.523332	ENST00000368845	THC2492435	4942	OAT	ornithine aminotransferase	Homo sapiens ornithine aminotransferase (OAT), nuclear gene encoding mitochondrial protein, transcript variant 1, mRNA [NM_000274]	chr10:126086316-126086257	hs|10q26.13	GO:0004587(ornithine-oxo-acid transaminase activity)|GO:0005737(cytoplasm)|GO:0005739(mitochondrion)|GO:0005759(mitochondrial matrix)|GO:0007601(visual perception)|GO:0008483(transaminase activity)|GO:0008652(cellular amino acid biosynthetic process)|GO:0016740(transferase activity)|GO:0030170(pyridoxal phosphate binding)|GO:0034641(cellular nitrogen compound metabolic process)	00330:Arginine and proline metabolism|01100:Metabolic pathways
A_23_P149099	-1.17	1.17	down	3.79	4.96	1	1	NM_005216	NM_005216	NM_005216	Hs.523145	ENST00000415136	THC2592896	1650	DDOST	dolichyl-diphosphooligosaccharide--protein glycosyltransferase	Homo sapiens dolichyl-diphosphooligosaccharide--protein glycosyltransferase (DDOST), mRNA [NM_005216]	chr1:20978961-20978902	hs|1p36.12	GO:0004576(oligosaccharyl transferase activity)|GO:0004579(dolichyl-diphosphooligosaccharide-protein glycotransferase activity)|GO:0005783(endoplasmic reticulum)|GO:0005789(endoplasmic reticulum membrane)|GO:0005792(microsome)|GO:0006486(protein glycosylation)|GO:0006487(protein N-linked glycosylation)|GO:0008250(oligosaccharyltransferase complex)|GO:0016020(membrane)|GO:0016021(integral to membr…	00510:N-Glycan biosynthesis|01100:Metabolic pathways|04141:Protein processing in endoplasmic reticulum
A_23_P11543	-3.29	3.29	down	0	3.29	1	1	NM_000147	NM_000147	NM_000147	Hs.370858	ENST00000374479	THC2518697	2517	FUCA1	fucosidase, alpha-L- 1, tissue	Homo sapiens fucosidase, alpha-L- 1, tissue (FUCA1), mRNA [NM_000147]	chr1:24171909-24171850	hs|1p36.11	GO:0004560(alpha-L-fucosidase activity)|GO:0005529(sugar binding)|GO:0005625(soluble fraction)|GO:0005737(cytoplasm)|GO:0005764(lysosome)|GO:0005975(carbohydrate metabolic process)|GO:0006004(fucose metabolic process)|GO:0006027(glycosaminoglycan catabolic process)|GO:0016798(hydrolase activity, acting on glycosyl bonds)|GO:0043169(cation binding)	00511:Other glycan degradation|04142:Lysosome
A_33_P3304133	-1.11	1.11	down	1.29	2.4	1	1	NM_138342	NM_138342	NM_138342	Hs.436178	ENST00000535456	NP526814	89944	GLB1L2	galactosidase, beta 1-like 2	Homo sapiens galactosidase, beta 1-like 2 (GLB1L2), mRNA [NM_138342]	chr11:134245578-134245637	hs|11q25	GO:0004553(hydrolase activity, hydrolyzing O-glycosyl compounds)|GO:0005576(extracellular region)|GO:0005975(carbohydrate metabolic process)|GO:0043169(cation binding)
A_23_P12189	-0.87	0.87	down	1.79	2.66	1	1	NM_213566	NM_213566	NM_213566	Hs.484782	ENST00000377038	THC2466084	1676	DFFA	DNA fragmentation factor, 45kDa, alpha polypeptide	Homo sapiens DNA fragmentation factor, 45kDa, alpha polypeptide (DFFA), transcript variant 2, mRNA [NM_213566]	chr1:10521342-10521283	hs|1p36.22	GO:0004536(deoxyribonuclease activity)|GO:0005634(nucleus)|GO:0005654(nucleoplasm)|GO:0005737(cytoplasm)|GO:0005829(cytosol)|GO:0006309(DNA fragmentation involved in apoptotic nuclear change)|GO:0006915(apoptosis)|GO:0006917(induction of apoptosis)|GO:0006921(cellular component disassembly involved in apoptosis)|GO:0035556(intracellular signal transduction)|GO:0043066(negative regulation of apopt…	04210:Apoptosis
A_33_P3382351	-10.79	10.79	down	-6.64	4.15	1	1	NM_001004333	NM_001004333	NM_001004333	Hs.632232	ENST00000402093	NP1186124	440400	RNASEK	ribonuclease, RNase K	Homo sapiens ribonuclease, RNase K (RNASEK), transcript variant 1, mRNA [NM_001004333]	chr17:6917791-6917850	hs|17p13.1	GO:0004521(endoribonuclease activity)|GO:0005575(cellular_component)|GO:0009303(rRNA transcription)|GO:0016020(membrane)|GO:0016021(integral to membrane)|GO:0016787(hydrolase activity)
A_23_P43238	-2.15	2.14	down	1.29	3.44	1	1	NM_145201	NM_145201	NM_145201	Hs.493164	ENST00000480946	THC2589265	93100	NAPRT1	nicotinate phosphoribosyltransferase domain containing 1	Homo sapiens nicotinate phosphoribosyltransferase domain containing 1 (NAPRT1), mRNA [NM_145201]	chr8:144658899-144658840	hs|8q24.3	GO:0004514(nicotinate-nucleotide diphosphorylase (carboxylating) activity)|GO:0004516(nicotinate phosphoribosyltransferase activity)|GO:0005634(nucleus)|GO:0005737(cytoplasm)|GO:0005794(Golgi apparatus)|GO:0005829(cytosol)|GO:0006766(vitamin metabolic process)|GO:0006767(water-soluble vitamin metabolic process)|GO:0006769(nicotinamide metabolic process)|GO:0006979(response to oxidative stress)|GO…
A_23_P202860	-0.6	0.61	down	8.55	9.15	1	0	NM_024514	NM_024514	NM_024514	Hs.371427	ENST00000334636	THC2493601	120227	CYP2R1	cytochrome P450, family 2, subfamily R, polypeptide 1	Homo sapiens cytochrome P450, family 2, subfamily R, polypeptide 1 (CYP2R1), mRNA [NM_024514]	chr11:14899691-14899632	hs|11p15.2	GO:0004497(monooxygenase activity)|GO:0005783(endoplasmic reticulum)|GO:0005789(endoplasmic reticulum membrane)|GO:0005792(microsome)|GO:0006766(vitamin metabolic process)|GO:0006805(xenobiotic metabolic process)|GO:0008202(steroid metabolic process)|GO:0009055(electron carrier activity)|GO:0010164(response to cesium ion)|GO:0010212(response to ionizing radiation)|GO:0016020(membrane)|GO:0016705(…	00100:Steroid biosynthesis|01100:Metabolic pathways
A_23_P131060	-2.41	2.41	down	2.66	5.07	0	1	NM_007253	NM_007253	NM_007253	Hs.268554	ENST00000443973	THC2608499	11283	CYP4F8	cytochrome P450, family 4, subfamily F, polypeptide 8	Homo sapiens cytochrome P450, family 4, subfamily F, polypeptide 8 (CYP4F8), mRNA [NM_007253]	chr19:15739621-15740029	hs|19p13.12	GO:0004497(monooxygenase activity)|GO:0005783(endoplasmic reticulum)|GO:0005789(endoplasmic reticulum membrane)|GO:0005792(microsome)|GO:0006693(prostaglandin metabolic process)|GO:0006805(xenobiotic metabolic process)|GO:0009055(electron carrier activity)|GO:0016020(membrane)|GO:0016021(integral to membrane)|GO:0016705(oxidoreductase activity, acting on paired donors, with incorporation or reduc…
A_33_P3376478	-0.96	0.96	down	2.88	3.84	1	1	NM_000102	NM_000102	NM_000102	Hs.438016	ENST00000369887	THC2469626	1586	CYP17A1	cytochrome P450, family 17, subfamily A, polypeptide 1	Homo sapiens cytochrome P450, family 17, subfamily A, polypeptide 1 (CYP17A1), mRNA [NM_000102]	chr10:104590371-104590312	hs|10q24.32	GO:0004497(monooxygenase activity)|GO:0004508(steroid 17-alpha-monooxygenase activity)|GO:0005783(endoplasmic reticulum)|GO:0005789(endoplasmic reticulum membrane)|GO:0005792(microsome)|GO:0006082(organic acid metabolic process)|GO:0006694(steroid biosynthetic process)|GO:0006702(androgen biosynthetic process)|GO:0006704(glucocorticoid biosynthetic process)|GO:0006805(xenobiotic metabolic process…	00140:Steroid hormone biosynthesis|01100:Metabolic pathways
A_23_P137157	-0.76	0.75	down	3.68	4.44	0	1	NM_002910	NM_002910	NM_002910	Hs.158331	ENST00000442361	THC2474350	5973	RENBP	renin binding protein	Homo sapiens renin binding protein (RENBP), mRNA [NM_002910]	chrX:153207086-153207027	hs|Xq28	GO:0004476(mannose-6-phosphate isomerase activity)|GO:0004857(enzyme inhibitor activity)|GO:0004866(endopeptidase inhibitor activity)|GO:0005524(ATP binding)|GO:0006013(mannose metabolic process)|GO:0006044(N-acetylglucosamine metabolic process)|GO:0008217(regulation of blood pressure)|GO:0010951(negative regulation of endopeptidase activity)|GO:0016853(isomerase activity)|GO:0017076(purine nucle…	00520:Amino sugar and nucleotide sugar metabolism
A_23_P321261	-2.04	2.04	down	2.66	4.7	1	1	NM_002396	NM_002396	NM_002396	Hs.233119	ENST00000321341	THC2467174	4200	ME2	malic enzyme 2, NAD(+)-dependent, mitochondrial	Homo sapiens malic enzyme 2, NAD(+)-dependent, mitochondrial (ME2), nuclear gene encoding mitochondrial protein, transcript variant 1, mRNA [NM_002396]	chr18:48473496-48473555	hs|18q21.2	GO:0004471(malate dehydrogenase (decarboxylating) activity)|GO:0005739(mitochondrion)|GO:0005759(mitochondrial matrix)|GO:0006108(malate metabolic process)|GO:0009055(electron carrier activity)|GO:0016491(oxidoreductase activity)|GO:0016619(malate dehydrogenase (oxaloacetate-decarboxylating) activity)|GO:0043231(intracellular membrane-bounded organelle)|GO:0046872(metal ion binding)|GO:0051287(NA…	00620:Pyruvate metabolism
A_24_P103886	-2.15	2.14	down	1.29	3.44	1	1	NM_004508	NM_004508	NM_004508	Hs.283652	ENST00000381344	THC2474222	3422	IDI1	isopentenyl-diphosphate delta isomerase 1	Homo sapiens isopentenyl-diphosphate delta isomerase 1 (IDI1), mRNA [NM_004508]	chr10:1086678-1086619	hs|10p15.3	GO:0004452(isopentenyl-diphosphate delta-isomerase activity)|GO:0005739(mitochondrion)|GO:0005777(peroxisome)|GO:0005829(cytosol)|GO:0006695(cholesterol biosynthetic process)|GO:0008299(isoprenoid biosynthetic process)|GO:0016787(hydrolase activity)|GO:0016853(isomerase activity)|GO:0035634(response to stilbenoid)|GO:0046872(metal ion binding)	00900:Terpenoid backbone biosynthesis|01100:Metabolic pathways
A_33_P3356711	-0.59	0.59	down	5.34	5.93	1	1	NM_198267	NM_198267	NM_198267	Hs.489811	ENST00000339121	THC2482683	54556	ING3	inhibitor of growth family, member 3	Homo sapiens inhibitor of growth family, member 3 (ING3), transcript variant 3, mRNA [NM_198267]	chr7:120596864-120596923	hs|7q31.31	GO:0004402(histone acetyltransferase activity)|GO:0005634(nucleus)|GO:0006355(regulation of transcription, DNA-dependent)|GO:0008270(zinc ion binding)|GO:0016568(chromatin modification)|GO:0032777(Piccolo NuA4 histone acetyltransferase complex)|GO:0035064(methylated histone residue binding)|GO:0035267(NuA4 histone acetyltransferase complex)|GO:0040008(regulation of growth)|GO:0043065(positive reg…
A_23_P202170	-0.56	0.56	down	2.88	3.44	1	1	NM_012215	NM_012215	NM_012215	Hs.500842	ENST00000361464	THC2470155	10724	MGEA5	meningioma expressed antigen 5 (hyaluronidase)	Homo sapiens meningioma expressed antigen 5 (hyaluronidase) (MGEA5), transcript variant 1, mRNA [NM_012215]	chr10:103544394-103544335	hs|10q24.32	GO:0004402(histone acetyltransferase activity)|GO:0004415(hyalurononglucosaminidase activity)|GO:0005634(nucleus)|GO:0005737(cytoplasm)|GO:0006044(N-acetylglucosamine metabolic process)|GO:0006516(glycoprotein catabolic process)|GO:0006612(protein targeting to membrane)|GO:0007568(aging)|GO:0010524(positive regulation of calcium ion transport into cytosol)|GO:0010616(negative regulation of cardia…
A_24_P945283	-0.7	0.7	down	3.56	4.26	1	1	NM_021120	NM_021120	NM_021120	Hs.522680	ENST00000542398	THC2606992	1741	DLG3	discs, large homolog 3 (Drosophila)	Homo sapiens discs, large homolog 3 (Drosophila) (DLG3), transcript variant 1, mRNA [NM_021120]	chrX:69725254-69725313	hs|Xq13.1	GO:0004385(guanylate kinase activity)|GO:0005515(protein binding)|GO:0005737(cytoplasm)|GO:0005886(plasma membrane)|GO:0007268(synaptic transmission)|GO:0007411(axon guidance)|GO:0008022(protein C-terminus binding)|GO:0008285(negative regulation of cell proliferation)|GO:0010923(negative regulation of phosphatase activity)|GO:0014069(postsynaptic density)|GO:0019902(phosphatase binding)|GO:001990…
A_33_P3247858	-1.29	1.29	down	0	1.29	1	1	NM_001166461	NM_001166461	NM_001166461	Hs.496984	ENST00000488694	NP1465354	4354	MPP1	membrane protein, palmitoylated 1, 55kDa	Homo sapiens membrane protein, palmitoylated 1, 55kDa (MPP1), transcript variant 3, mRNA [NM_001166461]	chrX:154019318-154019259	hs|Xq28	GO:0004385(guanylate kinase activity)|GO:0005515(protein binding)|GO:0005622(intracellular)|GO:0005624(membrane fraction)|GO:0005887(integral to plasma membrane)|GO:0007165(signal transduction)|GO:0016020(membrane)|GO:0030863(cortical cytoskeleton)|GO:0032420(stereocilium)|GO:0042995(cell projection)|GO:0090022(regulation of neutrophil chemotaxis)
A_33_P3266550	-0.78	0.77	down	2.66	3.44	0	1	NM_020469	NM_020469	NM_020469	Hs.654423	ENST00000319878	THC2758173	28	ABO	ABO blood group (transferase A, alpha 1-3-N-acetylgalactosaminyltransferase; transferase B, alpha 1-3-galactosyltransferase)	Homo sapiens ABO blood group (transferase A, alpha 1-3-N-acetylgalactosaminyltransferase; transferase B, alpha 1-3-galactosyltransferase) (ABO), mRNA [NM_020469]	chr9:136130807-136130748	hs|9q34.2	GO:0004380(glycoprotein-fucosylgalactoside alpha-N-acetylgalactosaminyltransferase activity)|GO:0004381(fucosylgalactoside 3-alpha-galactosyltransferase activity)|GO:0005576(extracellular region)|GO:0005794(Golgi apparatus)|GO:0005975(carbohydrate metabolic process)|GO:0006486(protein glycosylation)|GO:0016020(membrane)|GO:0016021(integral to membrane)|GO:0016758(transferase activity, transferrin…	00601:Glycosphingolipid biosynthesis - lacto and neolacto series|01100:Metabolic pathways
A_33_P3230876	-0.59	0.58	down	5.43	6.02	1	1	NM_001004127	NM_001004127	NM_001004127	Hs.512963	ENST00000521508	THC2602016	440138	ALG11	asparagine-linked glycosylation 11, alpha-1,2-mannosyltransferase homolog (yeast)	Homo sapiens asparagine-linked glycosylation 11, alpha-1,2-mannosyltransferase homolog (yeast) (ALG11), transcript variant A, mRNA [NM_001004127]	chr13:52603719-52603778	hs|13q14.3	GO:0004377(glycolipid 2-alpha-mannosyltransferase activity)|GO:0005783(endoplasmic reticulum)|GO:0005789(endoplasmic reticulum membrane)|GO:0006488(dolichol-linked oligosaccharide biosynthetic process)|GO:0009058(biosynthetic process)|GO:0016020(membrane)|GO:0016021(integral to membrane)|GO:0016757(transferase activity, transferring glycosyl groups)|GO:0018279(protein N-linked glycosylation via a…	00510:N-Glycan biosynthesis|01100:Metabolic pathways
A_23_P204736	-0.68	0.68	down	5.07	5.75	1	1	NM_005276	NM_005276	NM_005276	Hs.524418	ENST00000301149	THC2465930	2819	GPD1	glycerol-3-phosphate dehydrogenase 1 (soluble)	Homo sapiens glycerol-3-phosphate dehydrogenase 1 (soluble) (GPD1), mRNA [NM_005276]	chr12:50504625-50504684	hs|12q13.12	GO:0004367(glycerol-3-phosphate dehydrogenase [NAD+] activity)|GO:0004368(glycerol-3-phosphate dehydrogenase activity)|GO:0005625(soluble fraction)|GO:0005737(cytoplasm)|GO:0005739(mitochondrion)|GO:0005829(cytosol)|GO:0005975(carbohydrate metabolic process)|GO:0006094(gluconeogenesis)|GO:0006116(NADH oxidation)|GO:0009331(glycerol-3-phosphate dehydrogenase complex)|GO:0019432(triglyceride biosyn…	00564:Glycerophospholipid metabolism
A_23_P69810	-0.82	0.83	down	9.82	10.64	1	0	NM_032717	NM_032717	NM_032717	Hs.99196	ENST00000395226	THC2464807	84803	AGPAT9	1-acylglycerol-3-phosphate O-acyltransferase 9	Homo sapiens 1-acylglycerol-3-phosphate O-acyltransferase 9 (AGPAT9), mRNA [NM_032717]	chr4:84526584-84526643	hs|4q21.23	GO:0004366(glycerol-3-phosphate O-acyltransferase activity)|GO:0005783(endoplasmic reticulum)|GO:0005789(endoplasmic reticulum membrane)|GO:0008152(metabolic process)|GO:0008654(phospholipid biosynthetic process)|GO:0016020(membrane)|GO:0016021(integral to membrane)|GO:0016746(transferase activity, transferring acyl groups)|GO:0019432(triglyceride biosynthetic process)|GO:0032006(regulation of TO…	00561:Glycerolipid metabolism|00564:Glycerophospholipid metabolism|01100:Metabolic pathways
A_23_P13899	-1.5	1.5	down	1.79	3.29	1	1	NM_002046	NM_002046	NM_002046	Hs.544577	ENST00000450282	THC2501690	2597	GAPDH	glyceraldehyde-3-phosphate dehydrogenase	Homo sapiens glyceraldehyde-3-phosphate dehydrogenase (GAPDH), mRNA [NM_002046]	chr12:6646918-6646977	hs|12p13.31	GO:0004365(glyceraldehyde-3-phosphate dehydrogenase (NAD+) (phosphorylating) activity)|GO:0005515(protein binding)|GO:0005634(nucleus)|GO:0005737(cytoplasm)|GO:0005829(cytosol)|GO:0005975(carbohydrate metabolic process)|GO:0006006(glucose metabolic process)|GO:0006094(gluconeogenesis)|GO:0006096(glycolysis)|GO:0016020(membrane)|GO:0016491(oxidoreductase activity)|GO:0016740(transferase activity)|…	00010:Glycolysis / Gluconeogenesis|01100:Metabolic pathways|05010:Alzheimer's disease
A_24_P304051	-1	1	down	0	1	1	1	NM_004832	NM_004832	NM_004832	Hs.190028	ENST00000493946	THC2600032	9446	GSTO1	glutathione S-transferase omega 1	Homo sapiens glutathione S-transferase omega 1 (GSTO1), transcript variant 1, mRNA [NM_004832]	chr10:106025842-106025901	hs|10q25.1	GO:0004364(glutathione transferase activity)|GO:0005737(cytoplasm)|GO:0005829(cytosol)|GO:0006805(xenobiotic metabolic process)|GO:0008150(biological_process)|GO:0008152(metabolic process)|GO:0016656(monodehydroascorbate reductase (NADH) activity)|GO:0016740(transferase activity)|GO:0019853(L-ascorbic acid biosynthetic process)	00480:Glutathione metabolism|00980:Metabolism of xenobiotics by cytochrome P450|00982:Drug metabolism - cytochrome P450
A_33_P3257903	-2.15	2.14	down	1.29	3.44	0	1	NM_001512	NM_001512	NM_001512	Hs.485557	ENST00000370959	THC2515010	2941	GSTA4	glutathione S-transferase alpha 4	Homo sapiens glutathione S-transferase alpha 4 (GSTA4), mRNA [NM_001512]	chr6:52850310-52850251	hs|6p12.2	GO:0004364(glutathione transferase activity)|GO:0005737(cytoplasm)|GO:0005829(cytosol)|GO:0006749(glutathione metabolic process)|GO:0006805(xenobiotic metabolic process)|GO:0008152(metabolic process)|GO:0016740(transferase activity)|GO:0042803(protein homodimerization activity)	00480:Glutathione metabolism|00980:Metabolism of xenobiotics by cytochrome P450|00982:Drug metabolism - cytochrome P450
A_33_P3287218	-1.5	1.5	down	1.79	3.29	1	1	NM_001143679	NM_001143679	NM_001143679	Hs.390667	ENST00000479303	THC2473636	373156	GSTK1	glutathione S-transferase kappa 1	Homo sapiens glutathione S-transferase kappa 1 (GSTK1), nuclear gene encoding mitochondrial protein, transcript variant 2, mRNA [NM_001143679]	chr7:142966142-142966201	hs|7q34	GO:0004364(glutathione transferase activity)|GO:0005622(intracellular)|GO:0005777(peroxisome)|GO:0015035(protein disulfide oxidoreductase activity)|GO:0016740(transferase activity)|GO:0043231(intracellular membrane-bounded organelle)	00480:Glutathione metabolism|00980:Metabolism of xenobiotics by cytochrome P450|00982:Drug metabolism - cytochrome P450|04146:Peroxisome
A_23_P146084	-1.79	1.79	down	0	1.79	1	1	NM_000637	NM_000637	NM_000637	Hs.271510	ENST00000414019	THC2472101	2936	GSR	glutathione reductase	Homo sapiens glutathione reductase (GSR), transcript variant 1, mRNA [NM_000637]	chr8:30537028-30536969	hs|8p12	GO:0004362(glutathione-disulfide reductase activity)|GO:0005625(soluble fraction)|GO:0005737(cytoplasm)|GO:0005739(mitochondrion)|GO:0005829(cytosol)|GO:0006749(glutathione metabolic process)|GO:0007283(spermatogenesis)|GO:0009055(electron carrier activity)|GO:0015949(nucleobase, nucleoside and nucleotide interconversion)|GO:0016491(oxidoreductase activity)|GO:0042803(protein homodimerization act…	00480:Glutathione metabolism
A_33_P3365142	-1.09	1.08	down	1.79	2.88	1	1	NM_013445	NM_013445	NM_013445	Hs.420036	ENST00000375272	THC2480263	2571	GAD1	glutamate decarboxylase 1 (brain, 67kDa)	Homo sapiens glutamate decarboxylase 1 (brain, 67kDa) (GAD1), transcript variant GAD25, mRNA [NM_013445]	chr2:171693315-171693374	hs|2q31.1	GO:0004351(glutamate decarboxylase activity)|GO:0005515(protein binding)|GO:0005622(intracellular)|GO:0005886(plasma membrane)|GO:0006538(glutamate catabolic process)|GO:0006540(glutamate decarboxylation to succinate)|GO:0007268(synaptic transmission)|GO:0007269(neurotransmitter secretion)|GO:0012506(vesicle membrane)|GO:0016829(lyase activity)|GO:0016831(carboxy-lyase activity)|GO:0018352(protei…	00250:Alanine, aspartate and glutamate metabolism|00410:beta-Alanine metabolism|00430:Taurine and hypotaurine metabolism|00650:Butanoate metabolism|01100:Metabolic pathways|04940:Type I diabetes mellitus
A_24_P58337	-1	1	down	1.29	2.29	1	1	NM_002032	NM_002032	NM_002032	Hs.524910	ENST00000534719	THC2586462	2495	FTH1	ferritin, heavy polypeptide 1	Homo sapiens ferritin, heavy polypeptide 1 (FTH1), mRNA [NM_002032]	chr11:61732335-61732276	hs|11q12.3	GO:0004322(ferroxidase activity)|GO:0005506(iron ion binding)|GO:0005515(protein binding)|GO:0005739(mitochondrion)|GO:0005829(cytosol)|GO:0006826(iron ion transport)|GO:0006879(cellular iron ion homeostasis)|GO:0006880(intracellular sequestering of iron ion)|GO:0006892(post-Golgi vesicle-mediated transport)|GO:0006955(immune response)|GO:0008043(intracellular ferritin complex)|GO:0008199(ferric …	00860:Porphyrin and chlorophyll metabolism
A_23_P132358	-0.56	0.56	down	2.88	3.44	1	1	NM_173467	NM_173467	NM_173467	Hs.349111	ENST00000290429	THC2463899	27349	MCAT	malonyl CoA:ACP acyltransferase (mitochondrial)	Homo sapiens malonyl CoA:ACP acyltransferase (mitochondrial) (MCAT), nuclear gene encoding mitochondrial protein, transcript variant 1, mRNA [NM_173467]	chr22:43529193-43529134	hs|22q13.2	GO:0004314([acyl-carrier-protein] S-malonyltransferase activity)|GO:0005488(binding)|GO:0005739(mitochondrion)|GO:0006633(fatty acid biosynthetic process)|GO:0008152(metabolic process)|GO:0016740(transferase activity)	00061:Fatty acid biosynthesis|01100:Metabolic pathways
A_24_P940803	-1.27	1.27	down	1.79	3.06	1	1	NM_033505	NM_033505	NM_033505	Hs.189073	ENST00000260585	THC2646531	85465	EPT1	ethanolaminephosphotransferase 1 (CDP-ethanolamine-specific)	Homo sapiens ethanolaminephosphotransferase 1 (CDP-ethanolamine-specific) (EPT1), mRNA [NM_033505]	chr2:26618451-26618510	hs|2p23.3	GO:0004307(ethanolaminephosphotransferase activity)|GO:0008654(phospholipid biosynthetic process)|GO:0016020(membrane)|GO:0016021(integral to membrane)|GO:0016740(transferase activity)|GO:0016780(phosphotransferase activity, for other substituted phosphate groups)|GO:0046872(metal ion binding)	00564:Glycerophospholipid metabolism|00565:Ether lipid metabolism|01100:Metabolic pathways
A_23_P8834	-0.71	0.7	down	3.13	3.84	0	1	NM_001979	NM_001979	NM_001979	Hs.212088	ENST00000415449	NP1176033	2053	EPHX2	epoxide hydrolase 2, cytoplasmic	Homo sapiens epoxide hydrolase 2, cytoplasmic (EPHX2), mRNA [NM_001979]	chr8:27402115-27402174	hs|8p21.1	GO:0004301(epoxide hydrolase activity)|GO:0005625(soluble fraction)|GO:0005730(nucleolus)|GO:0005737(cytoplasm)|GO:0005777(peroxisome)|GO:0005794(Golgi apparatus)|GO:0005829(cytosol)|GO:0005925(focal adhesion)|GO:0006805(xenobiotic metabolic process)|GO:0006874(cellular calcium ion homeostasis)|GO:0006954(inflammatory response)|GO:0008217(regulation of blood pressure)|GO:0009636(response to toxin…	00590:Arachidonic acid metabolism|01100:Metabolic pathways|04146:Peroxisome
A_24_P134834	-1.37	1.37	down	1.29	2.66	1	1	NM_032276	NM_032276	NM_032276	Hs.471514	ENST00000392062	THC2487901	84236	RHBDD1	rhomboid domain containing 1	Homo sapiens rhomboid domain containing 1 (RHBDD1), transcript variant 1, mRNA [NM_032276]	chr2:227861047-227861106	hs|2q36.3	GO:0004252(serine-type endopeptidase activity)|GO:0006508(proteolysis)|GO:0008233(peptidase activity)|GO:0016020(membrane)|GO:0016021(integral to membrane)
A_23_P64214	-1.89	1.89	down	1.79	3.68	0	1	NM_004716	NM_004716	NM_004716	Hs.648612	ENST00000527861	THC2540423	9159	PCSK7	proprotein convertase subtilisin/kexin type 7	Homo sapiens proprotein convertase subtilisin/kexin type 7 (PCSK7), mRNA [NM_004716]	chr11:117077873-117077814	hs|11q23.3	GO:0004252(serine-type endopeptidase activity)|GO:0005794(Golgi apparatus)|GO:0006508(proteolysis)|GO:0008233(peptidase activity)|GO:0016020(membrane)|GO:0016021(integral to membrane)|GO:0016486(peptide hormone processing)|GO:0030173(integral to Golgi membrane)
A_24_P943193	-0.79	0.8	down	5.03	5.82	1	1	NM_006036	NM_006036	NM_006036	Hs.727511	ENST00000409936	THC2501130	9581	PREPL	prolyl endopeptidase-like	Homo sapiens prolyl endopeptidase-like (PREPL), transcript variant 1, mRNA [NM_006036]	chr2:44545965-44545906	hs|2p21	GO:0004252(serine-type endopeptidase activity)|GO:0005737(cytoplasm)|GO:0005829(cytosol)|GO:0006508(proteolysis)|GO:0008233(peptidase activity)
A_33_P3335451	-1	1	down	1.29	2.29	1	1	NM_018622	NM_018622	NM_018622	Hs.478469	ENST00000311101	THC2570323	55486	PARL	presenilin associated, rhomboid-like	Homo sapiens presenilin associated, rhomboid-like (PARL), nuclear gene encoding mitochondrial protein, transcript variant 1, mRNA [NM_018622]	chr3:183547249-183547190	hs|3q27.1	GO:0004252(serine-type endopeptidase activity)|GO:0005634(nucleus)|GO:0005739(mitochondrion)|GO:0005743(mitochondrial inner membrane)|GO:0006508(proteolysis)|GO:0008233(peptidase activity)|GO:0016020(membrane)|GO:0016021(integral to membrane)
A_23_P47282	-2.29	2.29	down	0	2.29	1	1	NM_021978	NM_021978	NM_021978	Hs.504315	ENST00000278742	THC2468365	6768	ST14	suppression of tumorigenicity 14 (colon carcinoma)	Homo sapiens suppression of tumorigenicity 14 (colon carcinoma) (ST14), mRNA [NM_021978]	chr11:130079815-130079874	hs|11q24.3	GO:0004252(serine-type endopeptidase activity)|GO:0005576(extracellular region)|GO:0005615(extracellular space)|GO:0005886(plasma membrane)|GO:0005887(integral to plasma membrane)|GO:0006508(proteolysis)|GO:0008233(peptidase activity)|GO:0008236(serine-type peptidase activity)|GO:0016323(basolateral plasma membrane)|GO:0019897(extrinsic to plasma membrane)
A_23_P54079	-2	2	down	1.79	3.79	1	1	NM_017807	NM_017807	NM_017807	Hs.525196	ENST00000553292	THC2541516	55644	OSGEP	O-sialoglycoprotein endopeptidase	Homo sapiens O-sialoglycoprotein endopeptidase (OSGEP), mRNA [NM_017807]	chr14:20915409-20915350	hs|14q11.2	GO:0004222(metalloendopeptidase activity)|GO:0006508(proteolysis)|GO:0008033(tRNA processing)|GO:0046872(metal ion binding)
[truncated: 1,069 more rows]
