# Supplementary material for: Discovery of the Oncogenic Parp1, a Target of bcr-abl and a Potential Therapeutic, in mir-181a/PPFIA1 Signaling Pathway
Source: Mol Ther Nucleic Acids. 2019 Feb 8;16:1–14. doi: 10.1016/j.omtn.2019.01.015 (PMC6393709; doi:10.1016/j.omtn.2019.01.015)
Supplement: Data S3. The Candidate Targets of miR-181a Predicted by Multiple Softwares [file mmc4.xls]

## Sheet: MirnaTargetSupport
#MiRNA	Target gene	MiRanda	MirTarget	PicTar	microT	TargetScanS	Target name
hsa-miR-181a-5p	6654	1	1	1	1	1	SOS1
hsa-miR-181a-5p	286410	1	1	1	1	1	ATP11C
hsa-miR-181a-5p	80315	1	1	1	1	1	CPEB4
hsa-miR-181a-5p	65125	1	1	1	1	1	WNK1
hsa-miR-181a-5p	1654	1	1	1	1	1	DDX3X
hsa-miR-181a-5p	1024	1	0	1	1	1	CDK8
hsa-miR-181a-5p	9397	1	1	1	1	1	NMT2
hsa-miR-181a-5p	5898	1	0	1	1	1	RALA
hsa-miR-181a-5p	23760	1	1	0	1	1	PITPNB
hsa-miR-181a-5p	8500	1	1	1	1	1	PPFIA1
hsa-miR-181a-5p	84132	1	1	1	1	1	USP42
hsa-miR-181a-5p	4287	1	1	0	1	1	ATXN3
hsa-miR-181a-5p	57533	1	1	0	1	1	TBC1D14
hsa-miR-181a-5p	79718	1	1	1	0	1	TBL1XR1
hsa-miR-181a-5p	10018	1	0	1	1	1	BCL2L11
hsa-miR-181a-5p	284390	0	0	0	0	0	ZNF763
hsa-miR-181a-5p	627	0	0	0	0	0	BDNF
hsa-miR-181a-5p	1027	1	0	0	1	0	CDKN1B
hsa-miR-181a-5p	6045	0	0	0	1	1	RNF2
hsa-miR-181a-5p	1045	1	0	1	1	1	CDX2
hsa-miR-181a-5p	3265	0	0	0	0	0	HRAS
hsa-miR-181a-5p	1848	1	0	1	0	0	DUSP6
hsa-miR-181a-5p	1814	0	0	0	0	0	DRD3
hsa-miR-181a-5p	26191	1	1	0	1	0	PTPN22
hsa-miR-181a-5p	8115	0	0	0	0	0	TCL1A
hsa-miR-181a-5p	2821	0	0	0	0	0	GPI
hsa-miR-181a-5p	5781	0	0	0	0	0	PTPN11
hsa-miR-181a-5p	28996	0	0	1	0	1	HIPK2
hsa-miR-181a-5p	118471	0	0	0	0	0	PRAP1
hsa-miR-181a-5p	10629	0	0	0	0	0	TAF6L
hsa-miR-181a-5p	5172	1	1	0	1	1	SLC26A4
hsa-miR-181a-5p	5660	1	0	1	1	1	PSAP
hsa-miR-181a-5p	153830	1	1	1	1	1	RNF145
hsa-miR-181a-5p	10526	1	1	1	1	1	IPO8
hsa-miR-181a-5p	122809	1	1	0	1	1	SOCS4
hsa-miR-181a-5p	7913	1	0	1	1	1	DEK
hsa-miR-181a-5p	55625	1	0	1	1	1	ZDHHC7
hsa-miR-181a-5p	23216	1	1	1	1	1	TBC1D1
hsa-miR-181a-5p	113251	1	1	1	1	1	LARP4
hsa-miR-181a-5p	5581	1	1	1	1	1	PRKCE
hsa-miR-181a-5p	7903	1	1	1	1	1	ST8SIA4
hsa-miR-181a-5p	57448	1	1	1	1	1	BIRC6
hsa-miR-181a-5p	23116	1	1	1	1	1	FAM179B
hsa-miR-181a-5p	1362	1	1	1	1	1	CPD
hsa-miR-181a-5p	9690	1	0	1	1	1	UBE3C
hsa-miR-181a-5p	10721	1	1	0	1	1	POLQ
hsa-miR-181a-5p	5592	1	1	0	1	1	PRKG1
hsa-miR-181a-5p	1875	1	1	1	1	1	E2F5
hsa-miR-181a-5p	5594	1	1	1	1	1	MAPK1
hsa-miR-181a-5p	54566	1	0	1	1	1	EPB41L4B
hsa-miR-181a-5p	54207	1	1	1	1	1	KCNK10
hsa-miR-181a-5p	5318	1	1	0	1	1	PKP2
hsa-miR-181a-5p	8653	1	1	0	1	1	DDX3Y
hsa-miR-181a-5p	54812	1	1	1	1	1	AFTPH
hsa-miR-181a-5p	11228	1	1	1	0	1	RASSF8
hsa-miR-181a-5p	59345	1	1	0	1	1	GNB4
hsa-miR-181a-5p	51304	1	1	0	1	1	ZDHHC3
hsa-miR-181a-5p	23321	1	1	1	1	1	TRIM2
hsa-miR-181a-5p	154215	1	1	1	1	1	NKAIN2
hsa-miR-181a-5p	54545	1	1	1	1	1	MTMR12
hsa-miR-181a-5p	56146	1	1	1	1	1	PCDHA2
hsa-miR-181a-5p	403341	1	1	1	1	1	ZBTB34
hsa-miR-181a-5p	7046	1	1	1	1	1	TGFBR1
hsa-miR-181a-5p	79770	1	1	0	1	1	TXNDC15
hsa-miR-181a-5p	23592	1	0	1	1	1	LEMD3
hsa-miR-181a-5p	54014	1	1	1	1	1	BRWD1
hsa-miR-181a-5p	5090	1	1	1	1	1	PBX3
hsa-miR-181a-5p	51696	1	1	1	1	1	HECA
hsa-miR-181a-5p	64282	1	1	1	1	1	PAPD5
hsa-miR-181a-5p	10447	1	1	0	1	1	FAM3C
hsa-miR-181a-5p	56134	1	1	1	0	1	PCDHAC2
hsa-miR-181a-5p	23774	1	1	1	1	1	BRD1
hsa-miR-181a-5p	58155	1	1	0	1	1	PTBP2
hsa-miR-181a-5p	2321	1	1	1	0	1	FLT1
hsa-miR-181a-5p	488	1	1	1	1	1	ATP2A2
hsa-miR-181a-5p	2911	1	0	1	1	1	GRM1
hsa-miR-181a-5p	1960	1	0	1	1	1	EGR3
hsa-miR-181a-5p	8476	1	1	1	1	1	CDC42BPA
hsa-miR-181a-5p	83892	1	0	1	1	1	KCTD10
hsa-miR-181a-5p	26130	1	1	1	1	1	GAPVD1
hsa-miR-181a-5p	55110	1	1	0	1	1	MAGOHB
hsa-miR-181a-5p	51105	1	1	1	1	0	PHF20L1
hsa-miR-181a-5p	55858	1	1	0	1	1	TMEM165
hsa-miR-181a-5p	79139	1	1	1	1	1	DERL1
hsa-miR-181a-5p	56141	1	1	1	0	1	PCDHA7
hsa-miR-181a-5p	25849	1	1	0	1	1	PARM1
hsa-miR-181a-5p	254827	1	1	0	1	1	NAALADL2
hsa-miR-181a-5p	8654	1	1	0	1	1	PDE5A
hsa-miR-181a-5p	26115	1	0	1	1	1	TANC2
hsa-miR-181a-5p	9915	1	0	1	1	1	ARNT2
hsa-miR-181a-5p	156	1	1	0	1	1	ADRBK1
hsa-miR-181a-5p	4205	1	0	1	1	1	MEF2A
hsa-miR-181a-5p	164	1	1	1	1	1	AP1G1
hsa-miR-181a-5p	119392	1	0	1	1	1	C10orf78
hsa-miR-181a-5p	56180	1	1	0	1	1	MOSPD1
hsa-miR-181a-5p	114800	1	0	1	1	1	CCDC85A
hsa-miR-181a-5p	26031	1	1	1	1	1	OSBPL3
hsa-miR-181a-5p	3491	1	1	1	1	1	CYR61
hsa-miR-181a-5p	10560	1	1	0	1	1	SLC19A2
hsa-miR-181a-5p	56261	1	1	1	1	1	RP5-1022P6.2
hsa-miR-181a-5p	9698	1	0	1	1	1	PUM1
hsa-miR-181a-5p	57157	1	1	1	1	1	PHTF2
hsa-miR-181a-5p	51479	1	0	1	1	1	ANKFY1
hsa-miR-181a-5p	252884	1	1	1	1	0	ZNF396
hsa-miR-181a-5p	60468	1	0	1	1	1	BACH2
hsa-miR-181a-5p	868	1	1	1	1	1	CBLB
hsa-miR-181a-5p	56889	1	1	1	1	1	TM9SF3
hsa-miR-181a-5p	50650	1	1	0	1	1	ARHGEF3
hsa-miR-181a-5p	3696	1	1	1	1	1	ITGB8
hsa-miR-181a-5p	55634	1	1	1	1	1	ZNF673
hsa-miR-181a-5p	23360	1	1	0	1	1	FNBP4
hsa-miR-181a-5p	55203	1	0	1	1	1	LGI2
hsa-miR-181a-5p	219899	1	1	0	1	1	TBCEL
hsa-miR-181a-5p	154043	1	1	0	1	1	CNKSR3
hsa-miR-181a-5p	7576	1	1	1	1	0	ZNF28
hsa-miR-181a-5p	23215	1	1	0	1	1	BAT2L2
hsa-miR-181a-5p	23608	1	1	1	1	1	MKRN1
hsa-miR-181a-5p	6660	1	1	1	1	1	SOX5
hsa-miR-181a-5p	6249	1	1	1	1	1	CLIP1
hsa-miR-181a-5p	23492	1	1	1	1	1	CBX7
hsa-miR-181a-5p	54407	1	1	1	1	1	SLC38A2
hsa-miR-181a-5p	157807	1	1	0	1	1	CLVS1
hsa-miR-181a-5p	5122	1	1	1	1	1	PCSK1
hsa-miR-181a-5p	152330	1	1	1	1	1	CNTN4
hsa-miR-181a-5p	283554	1	1	1	1	1	GPR137C
hsa-miR-181a-5p	55327	1	0	1	1	1	LIN7C
hsa-miR-181a-5p	10040	1	1	1	1	1	TOM1L1
hsa-miR-181a-5p	66008	1	0	1	1	1	TRAK2
hsa-miR-181a-5p	9792	1	0	1	1	1	SERTAD2
hsa-miR-181a-5p	55466	1	1	0	1	1	DNAJA4
hsa-miR-181a-5p	25758	1	1	1	0	1	C11orf41
hsa-miR-181a-5p	58517	1	1	1	1	1	RBM25
hsa-miR-181a-5p	159090	1	0	1	1	1	FAM122B
hsa-miR-181a-5p	23435	1	1	1	1	1	TARDBP
hsa-miR-181a-5p	4026	1	1	1	1	1	LPP
hsa-miR-181a-5p	920	1	1	1	1	1	CD4
hsa-miR-181a-5p	9770	1	1	0	1	1	RASSF2
hsa-miR-181a-5p	1385	1	1	1	1	1	CREB1
hsa-miR-181a-5p	4299	1	0	1	1	1	AFF1
hsa-miR-181a-5p	2123	1	1	0	1	1	EVI2A
hsa-miR-181a-5p	119504	1	1	0	1	1	C10orf104
hsa-miR-181a-5p	257194	1	0	1	1	1	NEGR1
hsa-miR-181a-5p	3632	1	1	1	1	1	INPP5A
hsa-miR-181a-5p	9774	1	0	1	1	1	BCLAF1
hsa-miR-181a-5p	5054	1	1	0	1	1	SERPINE1
hsa-miR-181a-5p	57677	1	1	0	1	1	ZFP14
hsa-miR-181a-5p	80204	1	0	1	1	1	FBXO11
hsa-miR-181a-5p	5074	1	1	1	1	1	PAWR
hsa-miR-181a-5p	23119	1	1	1	1	1	HIC2
hsa-miR-181a-5p	376940	0	1	1	1	1	ZC3H6
hsa-miR-181a-5p	25890	1	1	1	1	1	ABI3BP
hsa-miR-181a-5p	54331	1	0	1	1	1	GNG2
hsa-miR-181a-5p	56995	1	0	1	1	1	TULP4
hsa-miR-181a-5p	10498	1	0	1	1	1	CARM1
hsa-miR-181a-5p	11238	1	1	0	1	1	CA5B
hsa-miR-181a-5p	3778	1	0	1	1	1	KCNMA1
hsa-miR-181a-5p	90249	1	0	1	1	1	UNC5A
hsa-miR-181a-5p	389421	1	1	1	1	1	LIN28B
hsa-miR-181a-5p	4004	1	0	1	1	1	LMO1
hsa-miR-181a-5p	5728	1	0	1	1	1	PTEN
hsa-miR-181a-5p	7319	1	1	1	1	0	UBE2A
hsa-miR-181a-5p	10006	1	1	0	1	1	ABI1
hsa-miR-181a-5p	10725	0	1	1	1	1	NFAT5
hsa-miR-181a-5p	57633	1	1	1	1	1	LRRN1
hsa-miR-181a-5p	596	1	0	1	1	1	BCL2
hsa-miR-181a-5p	23384	1	0	1	1	1	CYTSA
hsa-miR-181a-5p	4643	1	1	0	1	1	MYO1E
hsa-miR-181a-5p	10736	1	0	1	1	1	SIX2
hsa-miR-181a-5p	5412	1	1	1	1	1	UBL3
hsa-miR-181a-5p	91694	1	1	1	1	0	LONRF1
hsa-miR-181a-5p	6781	1	1	1	1	1	STC1
hsa-miR-181a-5p	23199	1	0	1	1	1	KIAA0182
hsa-miR-181a-5p	64848	1	1	0	1	1	YTHDC2
hsa-miR-181a-5p	55300	1	1	1	1	1	PI4K2B
hsa-miR-181a-5p	6049	1	1	1	1	0	RNF6
hsa-miR-181a-5p	55107	1	1	1	1	1	ANO1
hsa-miR-181a-5p	4154	1	1	0	1	1	MBNL1
hsa-miR-181a-5p	81573	1	1	1	1	1	ANKRD13C
hsa-miR-181a-5p	1456	1	0	1	1	1	CSNK1G3
hsa-miR-181a-5p	5087	1	1	1	0	1	PBX1
hsa-miR-181a-5p	382	1	1	1	0	1	ARF6
hsa-miR-181a-5p	57673	1	1	1	1	1	BEND3
hsa-miR-181a-5p	80055	1	1	0	1	1	PGAP1
hsa-miR-181a-5p	55279	1	1	0	1	1	ZNF654
hsa-miR-181a-5p	3842	1	1	1	1	1	TNPO1
hsa-miR-181a-5p	8535	1	1	1	1	1	CBX4
hsa-miR-181a-5p	348980	1	1	0	1	1	HCN1
hsa-miR-181a-5p	55719	1	1	0	1	1	FAM178A
hsa-miR-181a-5p	4137	1	0	1	1	1	MAPT
hsa-miR-181a-5p	117178	1	1	1	1	1	SSX2IP
hsa-miR-181a-5p	2180	1	1	0	1	1	ACSL1
hsa-miR-181a-5p	2915	1	1	1	0	1	GRM5
hsa-miR-181a-5p	55809	1	0	1	1	1	TRERF1
hsa-miR-181a-5p	5580	1	1	1	1	1	PRKCD
hsa-miR-181a-5p	3198	1	1	1	1	1	HOXA1
hsa-miR-181a-5p	8030	1	0	1	1	1	CCDC6
hsa-miR-181a-5p	55553	1	1	1	1	1	SOX6
hsa-miR-181a-5p	283659	1	1	1	1	1	PRTG
hsa-miR-181a-5p	23411	1	1	1	1	1	SIRT1
hsa-miR-181a-5p	11082	1	1	1	0	1	ESM1
hsa-miR-181a-5p	85440	1	1	1	1	1	DOCK7
hsa-miR-181a-5p	92	1	1	1	1	1	ACVR2A
hsa-miR-181a-5p	23269	1	0	1	1	1	MGA
hsa-miR-181a-5p	58487	0	1	1	1	1	CREBZF
hsa-miR-181a-5p	2898	1	0	1	1	1	GRIK2
hsa-miR-181a-5p	9648	1	1	0	1	1	GCC2
hsa-miR-181a-5p	56136	1	1	1	0	1	PCDHA13
hsa-miR-181a-5p	360023	1	0	1	1	1	ZBTB41
hsa-miR-181a-5p	285527	1	0	1	1	1	FRYL
hsa-miR-181a-5p	126669	1	1	0	1	1	SHE
hsa-miR-181a-5p	10988	1	1	0	1	1	METAP2
hsa-miR-181a-5p	81848	1	1	1	1	1	SPRY4
hsa-miR-181a-5p	2820	1	1	1	1	1	GPD2
hsa-miR-181a-5p	90333	1	1	1	1	1	ZNF468
hsa-miR-181a-5p	163590	1	1	0	1	1	TOR1AIP2
hsa-miR-181a-5p	23001	1	1	0	1	1	WDFY3
hsa-miR-181a-5p	57579	1	1	0	1	1	FAM135A
hsa-miR-181a-5p	8850	1	1	1	1	0	KAT2B
hsa-miR-181a-5p	26086	1	1	1	1	1	GPSM1
hsa-miR-181a-5p	58508	1	1	1	1	1	MLL3
hsa-miR-181a-5p	9371	1	1	1	1	1	KIF3B
hsa-miR-181a-5p	9975	1	1	1	1	1	NR1D2
hsa-miR-181a-5p	23493	1	1	1	1	1	HEY2
hsa-miR-181a-5p	56135	1	1	1	0	1	PCDHAC1
hsa-miR-181a-5p	163131	1	1	0	1	1	ZNF780B
hsa-miR-181a-5p	93487	1	1	0	1	1	MAPK1IP1L
hsa-miR-181a-5p	63876	1	1	1	1	1	PKNOX2
hsa-miR-181a-5p	1996	1	1	1	1	1	ELAVL4
hsa-miR-181a-5p	3207	1	1	1	1	1	HOXA11
hsa-miR-181a-5p	22908	1	0	1	1	1	SACM1L
hsa-miR-181a-5p	84258	1	0	1	1	1	SYT3
hsa-miR-181a-5p	84890	1	1	1	1	1	ADO
hsa-miR-181a-5p	10525	1	0	1	1	1	HYOU1
hsa-miR-181a-5p	25836	1	0	1	1	1	NIPBL
hsa-miR-181a-5p	11096	1	1	1	1	1	ADAMTS5
hsa-miR-181a-5p	2019	1	1	1	1	1	EN1
hsa-miR-181a-5p	3837	1	1	1	1	1	KPNB1
hsa-miR-181a-5p	6503	1	1	0	1	1	SLA
hsa-miR-181a-5p	4130	1	0	1	1	1	MAP1A
hsa-miR-181a-5p	83594	1	1	0	1	1	NUDT12
hsa-miR-181a-5p	29094	1	1	1	1	1	HSPC159
hsa-miR-181a-5p	144348	1	0	1	1	1	ZNF664
hsa-miR-181a-5p	9530	1	1	0	1	1	BAG4
hsa-miR-181a-5p	8503	1	1	1	1	1	PIK3R3
hsa-miR-181a-5p	22823	1	1	1	1	1	MTF2
hsa-miR-181a-5p	481	1	1	1	1	1	ATP1B1
hsa-miR-181a-5p	28999	1	1	1	1	1	KLF15
hsa-miR-181a-5p	7092	1	1	0	1	1	TLL1
hsa-miR-181a-5p	8812	1	1	1	0	1	CCNK
hsa-miR-181a-5p	7068	1	0	1	1	1	THRB
hsa-miR-181a-5p	8036	1	0	1	1	1	SHOC2
hsa-miR-181a-5p	55654	1	0	1	1	1	TMEM127
hsa-miR-181a-5p	10915	1	1	1	1	1	TCERG1
hsa-miR-181a-5p	55749	1	1	1	1	0	CCAR1
hsa-miR-181a-5p	5927	1	1	0	1	1	KDM5A
hsa-miR-181a-5p	100101267	1	1	1	1	1	POM121C
hsa-miR-181a-5p	84622	1	1	0	1	1	ZNF594
hsa-miR-181a-5p	257397	1	0	1	1	1	MAP3K7IP3
hsa-miR-181a-5p	29994	1	1	1	1	1	BAZ2B
hsa-miR-181a-5p	56143	1	1	1	0	1	PCDHA5
hsa-miR-181a-5p	168850	1	1	1	1	1	ZNF800
hsa-miR-181a-5p	8303	1	0	1	1	1	SNN
hsa-miR-181a-5p	5083	1	1	1	1	1	PAX9
hsa-miR-181a-5p	9043	1	0	1	1	1	SPAG9
hsa-miR-181a-5p	4848	1	1	1	1	1	CNOT2
hsa-miR-181a-5p	64426	1	1	0	1	1	SUDS3
hsa-miR-181a-5p	253943	1	0	1	1	1	YTHDF3
hsa-miR-181a-5p	51306	1	1	1	1	1	FAM13B
hsa-miR-181a-5p	9520	1	0	1	1	1	NPEPPS
hsa-miR-181a-5p	55602	1	1	1	1	0	CDKN2AIP
hsa-miR-181a-5p	5328	1	1	0	1	1	PLAU
hsa-miR-181a-5p	1268	1	1	1	1	1	CNR1
hsa-miR-181a-5p	678	1	1	1	0	1	ZFP36L2
hsa-miR-181a-5p	56142	1	1	1	1	1	PCDHA6
hsa-miR-181a-5p	57452	1	0	1	1	1	GALNTL1
hsa-miR-181a-5p	9760	1	1	1	1	1	TOX
hsa-miR-181a-5p	10564	1	1	1	1	0	ARFGEF2
hsa-miR-181a-5p	57542	1	1	0	1	1	KLHDC5
hsa-miR-181a-5p	144455	1	1	1	1	1	E2F7
hsa-miR-181a-5p	5787	1	1	0	1	1	PTPRB
hsa-miR-181a-5p	51441	1	0	1	1	1	YTHDF2
hsa-miR-181a-5p	8874	1	1	1	0	1	ARHGEF7
hsa-miR-181a-5p	81688	1	1	1	1	1	C6orf62
hsa-miR-181a-5p	2280	1	1	1	1	1	FKBP1A
hsa-miR-181a-5p	5534	1	1	1	0	1	PPP3R1
hsa-miR-181a-5p	3558	1	1	0	1	1	IL2
hsa-miR-181a-5p	6934	1	1	1	0	1	TCF7L2
hsa-miR-181a-5p	51088	1	1	1	1	1	KLHL5
hsa-miR-181a-5p	1847	1	0	1	1	1	DUSP5
hsa-miR-181a-5p	153364	1	1	0	1	1	MBLAC2
hsa-miR-181a-5p	10644	1	1	1	1	1	IGF2BP2
hsa-miR-181a-5p	11186	1	0	1	1	1	RASSF1
hsa-miR-181a-5p	11043	1	1	1	0	1	MID2
hsa-miR-181a-5p	9201	1	1	0	1	1	DCLK1
hsa-miR-181a-5p	51762	1	0	1	1	1	RAB8B
hsa-miR-181a-5p	79832	1	1	1	1	1	QSER1
hsa-miR-181a-5p	84503	1	1	1	0	1	ZNF527
hsa-miR-181a-5p	91746	1	1	1	1	1	YTHDC1
hsa-miR-181a-5p	4215	1	1	1	1	1	MAP3K3
hsa-miR-181a-5p	6092	1	1	1	1	1	ROBO2
hsa-miR-181a-5p	26258	1	1	0	1	1	PLDN
hsa-miR-181a-5p	4284	1	1	1	1	1	MIP
hsa-miR-181a-5p	29970	1	0	1	1	1	SCHIP1
hsa-miR-181a-5p	53944	1	0	1	1	1	CSNK1G1
hsa-miR-181a-5p	7182	1	1	1	1	1	NR2C2
hsa-miR-181a-5p	2683	1	1	1	1	1	B4GALT1
hsa-miR-181a-5p	84901	1	1	0	1	1	NFATC2IP
hsa-miR-181a-5p	9615	1	1	1	1	0	GDA
hsa-miR-181a-5p	64710	1	1	1	0	1	NUCKS1
hsa-miR-181a-5p	2353	1	0	1	1	1	FOS
hsa-miR-181a-5p	10019	1	1	0	1	1	SH2B3
hsa-miR-181a-5p	79768	1	1	0	1	1	C15orf29
hsa-miR-181a-5p	23262	1	1	1	1	1	HISPPD1
hsa-miR-181a-5p	122525	1	1	0	1	1	C14orf28
hsa-miR-181a-5p	1462	1	1	1	0	1	VCAN
hsa-miR-181a-5p	1974	1	1	1	1	1	EIF4A2
hsa-miR-181a-5p	3231	1	1	0	1	1	HOXD1
hsa-miR-181a-5p	256691	1	1	1	1	1	MAMDC2
hsa-miR-181a-5p	491	1	1	1	1	1	ATP2B2
hsa-miR-181a-5p	56147	1	1	1	0	1	PCDHA1
hsa-miR-181a-5p	9632	1	1	1	1	1	SEC24C
hsa-miR-181a-5p	2887	1	1	1	1	1	GRB10
hsa-miR-181a-5p	64798	1	1	0	1	1	DEPDC6
hsa-miR-181a-5p	57561	1	0	1	1	1	ARRDC3
hsa-miR-181a-5p	92255	1	1	1	1	1	LMBRD2
hsa-miR-181a-5p	57282	1	1	1	0	1	SLC4A10
hsa-miR-181a-5p	5495	1	0	1	1	1	PPM1B
hsa-miR-181a-5p	3845	1	1	0	1	1	KRAS
hsa-miR-181a-5p	4323	1	0	1	1	1	MMP14
hsa-miR-181a-5p	23039	1	1	1	0	1	XPO7
hsa-miR-181a-5p	23277	1	0	1	1	1	KIAA0664
hsa-miR-181a-5p	6733	1	1	1	1	1	SRPK2
hsa-miR-181a-5p	6018	1	1	1	1	1	RLF
hsa-miR-181a-5p	51701	1	0	1	1	1	NLK
hsa-miR-181a-5p	55500	1	0	1	1	1	ETNK1
hsa-miR-181a-5p	57568	1	1	1	1	1	SIPA1L2
hsa-miR-181a-5p	221477	1	1	0	1	1	C6orf89
hsa-miR-181a-5p	1783	1	1	1	1	0	DYNC1LI2
hsa-miR-181a-5p	56140	1	1	1	0	1	PCDHA8
hsa-miR-181a-5p	65977	1	1	1	1	1	PLEKHA3
hsa-miR-181a-5p	3720	1	0	1	1	1	JARID2
hsa-miR-181a-5p	5066	1	1	1	1	1	PAM
hsa-miR-181a-5p	5780	1	1	1	1	1	PTPN9
hsa-miR-181a-5p	55619	1	1	1	1	0	DOCK10
hsa-miR-181a-5p	55696	1	0	1	1	1	RBM22
hsa-miR-181a-5p	1808	1	1	1	1	1	DPYSL2
hsa-miR-181a-5p	132204	1	1	1	1	1	SYNPR
hsa-miR-181a-5p	221687	1	1	1	1	1	RNF182
hsa-miR-181a-5p	969	1	1	1	1	1	CD69
hsa-miR-181a-5p	2554	1	1	1	1	1	GABRA1
hsa-miR-181a-5p	5500	1	0	1	1	1	PPP1CB
hsa-miR-181a-5p	11275	1	1	1	1	1	KLHL2
hsa-miR-181a-5p	54469	1	1	1	1	1	ZFAND6
hsa-miR-181a-5p	23032	1	1	1	1	1	USP33
hsa-miR-181a-5p	5901	1	0	1	1	1	RAN
hsa-miR-181a-5p	4857	1	1	1	1	1	NOVA1
hsa-miR-181a-5p	54464	1	1	0	1	1	XRN1
hsa-miR-181a-5p	22822	1	0	1	1	1	PHLDA1
hsa-miR-181a-5p	9510	1	0	1	1	1	ADAMTS1
hsa-miR-181a-5p	50488	1	0	1	1	1	MINK1
hsa-miR-181a-5p	8013	1	1	1	1	1	NR4A3
hsa-miR-181a-5p	9847	1	1	1	1	1	KIAA0528
hsa-miR-181a-5p	2627	1	1	1	1	1	GATA6
hsa-miR-181a-5p	5791	1	0	1	1	1	PTPRE
hsa-miR-181a-5p	8452	1	1	1	1	1	CUL3
hsa-miR-181a-5p	253558	1	1	1	1	1	LCLAT1
hsa-miR-181a-5p	120114	1	1	1	1	0	FAT3
hsa-miR-181a-5p	10802	1	1	1	1	0	SEC24A
hsa-miR-181a-5p	9752	1	1	1	1	1	PCDHA9
hsa-miR-181a-5p	151963	1	1	1	1	1	C3orf59
hsa-miR-181a-5p	10150	1	0	1	1	1	MBNL2
hsa-miR-181a-5p	5167	1	1	0	1	1	ENPP1
hsa-miR-181a-5p	2120	1	1	1	1	1	ETV6
hsa-miR-181a-5p	27069	1	1	1	1	0	GHITM
hsa-miR-181a-5p	54805	1	1	1	1	0	CNNM2
hsa-miR-181a-5p	65979	1	1	0	1	1	PHACTR4
hsa-miR-181a-5p	131566	1	1	1	1	1	DCBLD2
hsa-miR-181a-5p	8726	1	1	1	1	1	EED
hsa-miR-181a-5p	56623	1	1	1	1	1	INPP5E
hsa-miR-181a-5p	140609	1	1	1	1	1	NEK7
hsa-miR-181a-5p	136319	1	0	1	1	1	MTPN
hsa-miR-181a-5p	3930	1	1	1	1	1	LBR
hsa-miR-181a-5p	80209	1	1	0	1	1	C13orf23
hsa-miR-181a-5p	22982	1	1	1	1	1	DIP2C
hsa-miR-181a-5p	9464	1	0	1	1	1	HAND2
hsa-miR-181a-5p	53344	1	0	1	1	1	CHIC1
hsa-miR-181a-5p	2615	1	1	1	1	1	LRRC32
hsa-miR-181a-5p	131096	1	1	0	1	1	KCNH8
hsa-miR-181a-5p	64895	1	1	1	1	1	PAPOLG
hsa-miR-181a-5p	1955	1	1	0	1	1	MEGF9
hsa-miR-181a-5p	203523	1	0	1	1	1	ZNF449
hsa-miR-181a-5p	84910	1	1	1	0	1	TMEM87B
hsa-miR-181a-5p	9519	1	1	1	1	1	TBPL1
hsa-miR-181a-5p	55111	1	0	1	1	1	PLEKHJ1
hsa-miR-181a-5p	54453	1	1	1	1	1	RIN2
hsa-miR-181a-5p	55636	1	0	1	1	1	CHD7
hsa-miR-181a-5p	22884	1	0	1	1	1	WDR37
hsa-miR-181a-5p	170692	1	1	1	1	1	ADAMTS18
hsa-miR-181a-5p	9444	1	0	1	1	1	QKI
hsa-miR-181a-5p	9228	1	1	1	1	1	DLGAP2
hsa-miR-181a-5p	2060	1	0	1	1	1	EPS15
hsa-miR-181a-5p	9465	1	1	0	1	1	AKAP7
hsa-miR-181a-5p	1500	1	0	1	1	1	CTNND1
hsa-miR-181a-5p	65084	1	1	0	1	1	TMEM135
hsa-miR-181a-5p	388272	1	1	1	1	0	C16orf87
hsa-miR-181a-5p	255798	1	1	0	1	1	C3orf43
hsa-miR-181a-5p	10000	1	1	1	1	0	AKT3
hsa-miR-181a-5p	56946	1	0	1	1	1	C11orf30
hsa-miR-181a-5p	23317	1	1	1	1	1	DNAJC13
hsa-miR-181a-5p	7184	1	1	1	1	1	HSP90B1
hsa-miR-181a-5p	10015	1	1	1	1	1	PDCD6IP
hsa-miR-181a-5p	4660	0	1	1	1	1	PPP1R12B
hsa-miR-181a-5p	8715	1	0	1	1	1	NOL4
hsa-miR-181a-5p	114789	1	1	1	1	1	SLC25A25
hsa-miR-181a-5p	130340	1	1	0	1	1	AP1S3
hsa-miR-181a-5p	57144	1	0	1	1	1	PAK7
hsa-miR-181a-5p	29967	1	1	1	1	1	LRP12
hsa-miR-181a-5p	9802	1	1	1	1	1	DAZAP2
hsa-miR-181a-5p	10512	1	1	0	1	1	SEMA3C
hsa-miR-181a-5p	400966	1	1	1	1	0	RGPD1
hsa-miR-181a-5p	5071	1	1	0	1	1	PARK2
hsa-miR-181a-5p	57149	1	1	0	1	1	LYRM1
hsa-miR-181a-5p	10479	1	1	1	1	1	SLC9A6
hsa-miR-181a-5p	79872	1	1	1	0	1	CBLL1
hsa-miR-181a-5p	2744	1	1	0	1	1	GLS
hsa-miR-181a-5p	147837	1	1	1	1	1	ZNF563
hsa-miR-181a-5p	79577	1	0	1	1	1	CDC73
hsa-miR-181a-5p	11176	1	0	1	1	1	BAZ2A
hsa-miR-181a-5p	23527	1	0	1	1	1	ACAP2
hsa-miR-181a-5p	5618	1	1	1	0	1	PRLR
hsa-miR-181a-5p	6696	1	1	0	1	1	SPP1
hsa-miR-181a-5p	4131	1	1	1	1	1	MAP1B
hsa-miR-181a-5p	9474	1	1	1	1	0	ATG5
hsa-miR-181a-5p	84895	1	0	1	1	1	FAM73B
hsa-miR-181a-5p	4139	1	1	0	1	1	MARK1
hsa-miR-181a-5p	64398	1	1	1	1	1	MPP5
hsa-miR-181a-5p	11108	1	1	0	1	1	PRDM4
hsa-miR-181a-5p	4982	1	1	1	1	1	TNFRSF11B
hsa-miR-181a-5p	9848	1	0	1	1	1	MFAP3L
hsa-miR-181a-5p	3976	1	0	1	1	1	LIF
hsa-miR-181a-5p	6197	1	0	1	1	1	RPS6KA3
hsa-miR-181a-5p	340419	1	0	1	1	1	RSPO2
hsa-miR-181a-5p	23309	1	0	1	1	1	SIN3B
hsa-miR-181a-5p	23657	1	1	0	1	1	SLC7A11
hsa-miR-181a-5p	9425	1	1	1	1	1	CDYL
hsa-miR-181a-5p	23228	1	1	1	1	1	PLCL2
hsa-miR-181a-5p	9480	0	1	1	1	1	ONECUT2
hsa-miR-181a-5p	577	1	1	1	1	1	BAI3
hsa-miR-181a-5p	55885	1	1	1	1	1	LMO3
hsa-miR-181a-5p	154141	1	0	1	1	1	MBOAT1
hsa-miR-181a-5p	2908	1	1	1	1	1	NR3C1
hsa-miR-181a-5p	56139	1	1	1	0	1	PCDHA10
hsa-miR-181a-5p	90268	1	1	0	1	1	FAM105B
hsa-miR-181a-5p	254170	1	1	1	1	1	FBXO33
hsa-miR-181a-5p	3148	1	1	1	1	1	HMGB2
hsa-miR-181a-5p	291	1	1	0	1	1	SLC25A4
hsa-miR-181a-5p	7078	1	1	1	1	1	TIMP3
hsa-miR-181a-5p	8434	1	1	1	1	1	RECK
hsa-miR-181a-5p	54617	1	1	1	1	1	INO80
hsa-miR-181a-5p	51232	1	0	1	1	1	CRIM1
hsa-miR-181a-5p	169200	1	1	0	1	1	TMEM64
hsa-miR-181a-5p	56144	1	1	1	1	1	PCDHA4
hsa-miR-181a-5p	91947	1	1	1	1	0	ARRDC4
hsa-miR-181a-5p	799	1	1	0	1	1	CALCR
hsa-miR-181a-5p	7547	1	1	1	1	1	ZIC3
hsa-miR-181a-5p	90594	1	1	0	1	1	ZNF439
hsa-miR-181a-5p	150275	1	1	0	1	1	CCDC117
hsa-miR-181a-5p	6198	1	1	1	1	1	RPS6KB1
hsa-miR-181a-5p	23171	1	1	1	1	1	GPD1L
hsa-miR-181a-5p	2099	1	1	1	1	1	ESR1
hsa-miR-181a-5p	27020	1	0	1	1	1	NPTN
hsa-miR-181a-5p	134218	1	0	1	1	1	DNAJC21
hsa-miR-181a-5p	221184	1	1	1	1	1	CPNE2
hsa-miR-181a-5p	843	1	0	1	1	1	CASP10
hsa-miR-181a-5p	4853	1	1	0	1	1	NOTCH2
hsa-miR-181a-5p	6453	1	1	1	1	1	ITSN1
hsa-miR-181a-5p	79441	1	1	0	1	1	HAUS3
hsa-miR-181a-5p	6515	1	0	1	1	1	SLC2A3
hsa-miR-181a-5p	80205	1	1	1	1	1	CHD9
hsa-miR-181a-5p	8065	1	0	1	1	1	CUL5
hsa-miR-181a-5p	23387	1	0	1	1	1	SIK3
hsa-miR-181a-5p	7342	1	1	1	1	1	UBP1
hsa-miR-181a-5p	1307	1	0	1	1	1	COL16A1
hsa-miR-181a-5p	50937	1	1	0	1	1	CDON
hsa-miR-181a-5p	92949	1	1	1	1	1	ADAMTSL1
hsa-miR-181a-5p	6400	1	1	1	1	1	SEL1L
hsa-miR-181a-5p	64778	1	1	1	1	0	FNDC3B
hsa-miR-181a-5p	730051	1	1	1	0	1	ZNF814
hsa-miR-181a-5p	399665	1	0	1	1	1	FAM102A
hsa-miR-181a-5p	55964	1	0	1	1	1	2013-09-03
hsa-miR-181a-5p	104	1	1	1	1	1	ADARB1
hsa-miR-181a-5p	221895	1	1	1	1	1	JAZF1
hsa-miR-181a-5p	26122	1	1	1	1	1	EPC2
hsa-miR-181a-5p	25841	1	0	1	1	1	ABTB2
hsa-miR-181a-5p	9991	1	1	1	1	1	ROD1
hsa-miR-181a-5p	79888	1	0	1	1	1	LPCAT1
hsa-miR-181a-5p	987	1	1	1	1	1	LRBA
hsa-miR-181a-5p	8731	1	1	1	1	1	RNMT
hsa-miR-181a-5p	1012	1	0	1	1	1	CDH13
hsa-miR-181a-5p	79834	0	1	1	1	1	SGK269
hsa-miR-181a-5p	8473	1	0	1	1	1	OGT
hsa-miR-181a-5p	3843	1	1	1	1	1	IPO5
hsa-miR-181a-5p	863	1	0	1	1	1	CBFA2T3
hsa-miR-181a-5p	256130	1	1	0	1	1	TMEM196
hsa-miR-181a-5p	340533	1	1	1	1	1	KIAA2022
hsa-miR-181a-5p	91748	1	1	1	1	1	C14orf43
hsa-miR-181a-5p	3675	1	0	1	1	1	ITGA3
hsa-miR-181a-5p	65056	1	1	1	1	1	GPBP1
hsa-miR-181a-5p	7110	1	1	0	1	1	TMF1
hsa-miR-181a-5p	80218	1	0	1	1	1	NAT13
hsa-miR-181a-5p	57609	1	1	1	1	1	DIP2B
hsa-miR-181a-5p	205327	1	1	1	1	1	C2orf69
hsa-miR-181a-5p	9908	1	1	1	1	1	G3BP2
hsa-miR-181a-5p	56907	1	1	1	1	1	SPIRE1
hsa-miR-181a-5p	23332	1	1	1	1	1	CLASP1
hsa-miR-181a-5p	66036	1	1	1	1	1	MTMR9
hsa-miR-181a-5p	7703	1	0	1	1	1	PCGF2
hsa-miR-181a-5p	112950	1	1	1	0	1	MED8
hsa-miR-181a-5p	2113	1	0	1	1	1	ETS1
hsa-miR-181a-5p	4254	1	1	1	1	1	KITLG
hsa-miR-181a-5p	7546	1	1	1	1	1	ZIC2
hsa-miR-181a-5p	84068	1	1	0	1	1	SLC10A7
hsa-miR-181a-5p	134548	1	1	1	1	1	ANKRD43
hsa-miR-181a-5p	64062	1	1	0	1	1	RBM26
hsa-miR-181a-5p	133	1	1	1	1	1	ADM
hsa-miR-181a-5p	7532	1	1	1	1	1	YWHAG
hsa-miR-181a-5p	4076	1	1	1	1	1	CAPRIN1
hsa-miR-181a-5p	5529	1	1	0	1	1	PPP2R5E
hsa-miR-181a-5p	55137	1	1	1	1	1	FIGN
hsa-miR-181a-5p	4092	1	0	1	1	1	SMAD7
hsa-miR-181a-5p	9392	1	1	0	1	1	TGFBRAP1
hsa-miR-181a-5p	23173	1	1	1	1	1	METAP1
hsa-miR-181a-5p	8301	1	0	1	1	1	PICALM
hsa-miR-181a-5p	11333	1	1	0	1	1	PDAP1
hsa-miR-181a-5p	1787	1	1	0	1	1	TRDMT1
hsa-miR-181a-5p	55917	1	1	1	1	1	CTTNBP2NL
hsa-miR-181a-5p	9378	1	1	1	1	1	NRXN1
hsa-miR-181a-5p	10217	1	1	1	1	1	CTDSPL
hsa-miR-181a-5p	2043	1	0	1	1	1	EPHA4
hsa-miR-181a-5p	84433	1	0	1	1	1	CARD11
hsa-miR-181a-5p	9254	1	0	1	1	1	CACNA2D2
hsa-miR-181a-5p	861	1	0	1	1	1	RUNX1
hsa-miR-181a-5p	79027	1	1	1	1	1	ZNF655
hsa-miR-181a-5p	55030	1	1	0	1	1	FBXO34
hsa-miR-181a-5p	3609	1	1	1	1	1	ILF3
hsa-miR-181a-5p	10396	1	0	1	1	1	ATP8A1
hsa-miR-181a-5p	84458	1	1	1	1	1	LCOR
hsa-miR-181a-5p	93	0	1	1	1	1	ACVR2B
hsa-miR-181a-5p	22862	1	0	1	1	1	FNDC3A
hsa-miR-181a-5p	1316	1	1	1	0	1	KLF6
hsa-miR-181a-5p	818	1	0	1	1	1	CAMK2G
hsa-miR-181a-5p	84206	1	0	1	1	1	MEX3B
hsa-miR-181a-5p	900	1	1	0	1	1	CCNG1
hsa-miR-181a-5p	80012	1	1	1	1	1	PHC3
hsa-miR-181a-5p	9472	1	1	1	1	1	AKAP6
hsa-miR-181a-5p	5205	1	0	1	1	1	ATP8B1
hsa-miR-181a-5p	8999	1	0	1	1	1	CDKL2
hsa-miR-181a-5p	54811	1	1	1	1	1	ZNF562
hsa-miR-181a-5p	80196	1	1	1	1	1	RNF34
hsa-miR-181a-5p	23112	0	1	1	1	1	TNRC6B
hsa-miR-181a-5p	9819	1	1	1	1	1	TSC22D2
hsa-miR-181a-5p	57221	1	1	1	1	1	KIAA1244
hsa-miR-181a-5p	57486	1	1	0	1	1	NLN
hsa-miR-181a-5p	83988	1	0	1	1	1	NCALD
hsa-miR-181a-5p	3224	1	1	1	1	1	HOXC8
hsa-miR-181a-5p	157922	1	0	1	1	1	CAMSAP1
hsa-miR-181a-5p	51422	1	0	1	1	1	PRKAG2
hsa-miR-181a-5p	51527	1	1	1	1	1	C14orf129
hsa-miR-181a-5p	27342	1	1	1	1	1	RABGEF1
hsa-miR-181a-5p	23607	1	0	1	1	1	CD2AP
hsa-miR-181a-5p	129642	1	1	1	1	1	MBOAT2
hsa-miR-181a-5p	23469	1	1	1	1	0	PHF3
hsa-miR-181a-5p	9883	1	1	1	0	1	POM121
hsa-miR-181a-5p	54619	1	1	1	1	1	CCNJ
hsa-miR-181a-5p	1958	1	0	1	1	1	EGR1
hsa-miR-181a-5p	114882	1	1	1	1	1	OSBPL8
hsa-miR-181a-5p	9025	1	1	0	1	1	RNF8
hsa-miR-181a-5p	22841	1	0	1	1	1	RAB11FIP2
hsa-miR-181a-5p	27086	1	1	1	1	1	FOXP1
hsa-miR-181a-5p	23176	1	1	1	1	0	2013-09-08
hsa-miR-181a-5p	54502	1	0	1	1	1	RBM47
hsa-miR-181a-5p	9318	1	1	1	0	1	COPS2
hsa-miR-181a-5p	54842	1	1	1	1	1	MFSD6
hsa-miR-181a-5p	339318	1	1	1	1	0	ZNF181
hsa-miR-181a-5p	57182	1	0	1	1	1	ANKRD50
hsa-miR-181a-5p	192670	1	1	0	1	1	EIF2C4
hsa-miR-181a-5p	93624	1	1	1	1	1	TADA2B
hsa-miR-181a-5p	145270	1	0	1	1	1	PRIMA1
hsa-miR-181a-5p	2186	1	0	1	1	1	BPTF
hsa-miR-181a-5p	80335	1	0	1	1	1	WDR82
hsa-miR-181a-5p	375341	1	1	0	1	1	C3orf62
hsa-miR-181a-5p	8614	1	1	0	1	1	STC2
hsa-miR-181a-5p	9882	1	1	1	1	1	TBC1D4
hsa-miR-181a-5p	284406	1	1	0	1	1	ZFP82
hsa-miR-181a-5p	152404	1	1	1	1	1	IGSF11
hsa-miR-181a-5p	23505	1	1	0	1	1	TMEM131
hsa-miR-181a-5p	84067	1	1	1	1	1	FAM160A2
hsa-miR-181a-5p	10458	1	0	1	1	1	BAIAP2
hsa-miR-181a-5p	5324	1	1	1	1	1	PLAG1
hsa-miR-181a-5p	1993	1	1	1	1	1	ELAVL2
hsa-miR-181a-5p	2020	1	1	1	1	1	EN2
hsa-miR-181a-5p	91298	1	1	0	1	1	C12orf29
hsa-miR-181a-5p	285175	1	1	1	0	1	UNC80
hsa-miR-181a-5p	5908	1	1	1	1	1	RAP1B
hsa-miR-181a-5p	80155	1	0	1	1	1	NARG1
hsa-miR-181a-5p	5465	1	1	1	1	1	PPARA
hsa-miR-181a-5p	284370	1	1	1	1	0	ZNF615
hsa-miR-181a-5p	6432	1	1	1	1	1	SFRS7
hsa-miR-181a-5p	9890	1	0	1	1	1	LPPR4
hsa-miR-181a-5p	8976	1	1	1	1	0	WASL
hsa-miR-181a-5p	6319	1	1	0	1	1	SCD
hsa-miR-181a-5p	54910	1	0	1	1	1	SEMA4C
hsa-miR-181a-5p	5049	1	1	1	1	1	PAFAH1B2
hsa-miR-181a-5p	64599	1	0	1	1	1	GIGYF1
hsa-miR-181a-5p	56137	1	1	1	0	1	PCDHA12
hsa-miR-181a-5p	7045	1	1	1	1	0	TGFBI
hsa-miR-181a-5p	23035	1	1	0	1	1	PHLPP2
hsa-miR-181a-5p	55629	1	1	1	1	1	PNRC2
hsa-miR-181a-5p	57148	1	1	1	1	1	RALGAPB
hsa-miR-181a-5p	8929	1	0	1	1	1	PHOX2B
hsa-miR-181a-5p	79727	1	1	1	1	1	LIN28
hsa-miR-181a-5p	4144	1	1	1	1	0	MAT2A
hsa-miR-181a-5p	114818	1	1	1	1	1	KLHL29
hsa-miR-181a-5p	801	1	1	1	1	1	CALM1
hsa-miR-181a-5p	7126	1	1	0	1	1	TNFAIP1
hsa-miR-181a-5p	57659	1	1	1	1	1	ZBTB4
hsa-miR-181a-5p	472	1	1	0	1	1	ATM
hsa-miR-181a-5p	341208	1	1	0	1	1	HEPHL1
hsa-miR-181a-5p	26047	1	0	1	1	1	CNTNAP2
hsa-miR-181a-5p	51060	1	0	1	1	1	TXNDC12
hsa-miR-181a-5p	955	1	1	0	1	1	ENTPD6
hsa-miR-181a-5p	6263	1	1	0	1	1	RYR3
hsa-miR-181a-5p	65981	1	1	0	1	1	CAPRIN2
hsa-miR-181a-5p	5885	1	1	1	1	1	RAD21
hsa-miR-181a-5p	8553	1	1	1	1	1	BHLHE40
hsa-miR-181a-5p	6310	1	1	1	1	1	ATXN1
hsa-miR-181a-5p	7320	1	1	0	1	1	UBE2B
hsa-miR-181a-5p	5931	1	1	1	1	1	RBBP7
hsa-miR-181a-5p	4185	1	1	1	1	1	ADAM11
hsa-miR-181a-5p	51274	1	1	1	0	1	KLF3
hsa-miR-181a-5p	2649	1	1	1	1	1	NR6A1
hsa-miR-181a-5p	64759	1	1	0	1	1	TNS3
hsa-miR-181a-5p	57606	1	1	0	1	1	SLAIN2
hsa-miR-181a-5p	4628	1	0	1	1	1	MYH10
hsa-miR-181a-5p	84466	1	1	0	1	1	MEGF10
hsa-miR-181a-5p	22903	1	1	1	1	1	BTBD3
hsa-miR-181a-5p	22906	1	1	1	0	1	TRAK1
hsa-miR-181a-5p	23312	1	1	1	1	1	DMXL2
hsa-miR-181a-5p	8315	1	1	0	1	1	BRAP
hsa-miR-181a-5p	54541	1	1	0	1	1	DDIT4
hsa-miR-181a-5p	10771	1	1	0	1	1	ZMYND11
hsa-miR-181a-5p	25939	1	1	0	1	1	SAMHD1
hsa-miR-181a-5p	26039	1	1	1	1	1	SS18L1
hsa-miR-181a-5p	677	1	1	1	0	1	ZFP36L1
hsa-miR-181a-5p	143098	1	1	0	1	1	MPP7
hsa-miR-181a-5p	57715	1	1	1	1	1	SEMA4G
hsa-miR-181a-5p	29843	1	1	1	1	1	SENP1
hsa-miR-181a-5p	9441	1	0	1	1	1	MED26
hsa-miR-181a-5p	254251	1	0	1	1	1	LCORL
hsa-miR-181a-5p	166968	1	1	1	1	1	MIER3
hsa-miR-181a-5p	55769	1	1	1	1	1	ZNF83
hsa-miR-181a-5p	1901	1	1	1	1	1	S1PR1
hsa-miR-181a-5p	55144	1	1	0	1	1	LRRC8D
hsa-miR-181a-5p	23189	1	1	1	1	1	KANK1
hsa-miR-181a-5p	246175	1	0	1	1	1	CNOT6L
hsa-miR-181a-5p	7695	1	1	0	1	1	ZNF136
hsa-miR-181a-5p	26585	1	1	1	1	1	GREM1
hsa-miR-181a-5p	11051	1	1	0	1	1	NUDT21
hsa-miR-181a-5p	348938	1	1	1	1	1	NIPAL4
hsa-miR-181a-5p	10499	1	1	1	0	1	NCOA2
hsa-miR-181a-5p	55363	1	1	0	1	1	HEMGN
hsa-miR-181a-5p	222166	1	1	1	1	1	C7orf41
hsa-miR-181a-5p	163115	1	1	0	1	1	ZNF781
hsa-miR-181a-5p	8660	1	1	1	1	1	IRS2
hsa-miR-181a-5p	57092	1	1	1	1	0	PCNP
hsa-miR-181a-5p	23023	1	0	1	1	1	TMCC1
hsa-miR-181a-5p	57495	1	1	1	1	1	KIAA1239
hsa-miR-181a-5p	3836	1	1	1	1	1	KPNA1
hsa-miR-181a-5p	3131	1	1	1	1	1	HLF
hsa-miR-181a-5p	3552	1	1	1	1	1	IL1A
hsa-miR-181a-5p	114798	1	1	1	1	1	SLITRK1
hsa-miR-181a-5p	2891	1	0	1	1	1	GRIA2
hsa-miR-181a-5p	6121	1	1	1	1	0	RPE65
hsa-miR-181a-5p	401474	1	1	1	1	1	SAMD12
hsa-miR-181a-5p	5156	1	1	1	1	1	PDGFRA
hsa-miR-181a-5p	9732	1	1	1	1	1	DOCK4
hsa-miR-181a-5p	23467	1	1	1	0	1	NPTXR
hsa-miR-181a-5p	54816	1	1	1	1	1	ZNF280D
hsa-miR-181a-5p	56138	1	1	1	0	1	PCDHA11
hsa-miR-181a-5p	9839	1	1	1	0	1	ZEB2
hsa-miR-181a-5p	51312	1	0	1	1	1	SLC25A37
hsa-miR-181a-5p	79018	1	1	1	1	1	C17orf39
hsa-miR-181a-5p	153222	1	1	1	1	1	C5orf41
hsa-miR-181a-5p	221937	0	1	1	1	1	FOXK1
hsa-miR-181a-5p	4781	1	1	1	1	1	NFIB
hsa-miR-181a-5p	56145	1	1	1	0	1	PCDHA3
hsa-miR-181a-5p	23338	1	0	1	1	1	PHF15
hsa-miR-181a-5p	80856	1	1	0	1	1	KIAA1715
hsa-miR-181a-5p	619279	1	1	1	1	1	ZNF704
hsa-miR-181a-5p	8555	1	1	0	1	1	CDC14B
hsa-miR-181a-5p	131405	1	1	1	1	1	TRIM71
hsa-miR-181a-5p	115	1	0	1	1	1	ADCY9
hsa-miR-181a-5p	90957	1	1	1	1	1	DHX57
hsa-miR-181a-5p	9772	1	1	1	1	1	KIAA0195
hsa-miR-181a-5p	10298	1	0	1	1	1	PAK4
hsa-miR-181a-5p	8287	1	1	0	1	1	USP9Y
hsa-miR-181a-5p	490	1	1	1	1	1	ATP2B1
hsa-miR-181a-5p	60592	1	1	1	1	0	SCOC
hsa-miR-181a-5p	26118	1	0	1	1	1	WSB1
hsa-miR-181a-5p	8997	1	1	0	1	1	KALRN
hsa-miR-181a-5p	23099	1	1	1	0	1	ZBTB43
hsa-miR-181a-5p	6907	1	1	1	1	1	TBL1X
hsa-miR-181a-5p	26225	1	1	1	1	1	ARL5A
hsa-miR-181a-5p	3840	1	1	1	1	1	KPNA4
hsa-miR-181a-5p	23186	1	1	0	1	1	RCOR1
hsa-miR-181a-5p	90459	1	1	0	1	1	ERI1
hsa-miR-181a-5p	11052	1	1	1	0	1	CPSF6
hsa-miR-181a-5p	8766	1	1	1	1	1	RAB11A
hsa-miR-181a-5p	10401	1	0	1	1	1	PIAS3
hsa-miR-181a-5p	80036	1	1	1	1	1	TRPM3
hsa-miR-181a-5p	123720	1	1	0	1	1	WHAMM
hsa-miR-181a-5p	54726	1	1	1	1	1	OTUD4
hsa-miR-181a-5p	5604	1	1	1	1	1	MAP2K1
hsa-miR-181a-5p	23255	1	0	1	1	1	KIAA0802
hsa-miR-181a-5p	79647	1	0	1	1	1	AKIRIN1
hsa-miR-181a-5p	56479	1	1	1	1	1	KCNQ5
hsa-miR-181a-5p	3267	1	0	1	1	1	AGFG1
hsa-miR-181a-5p	2800	1	0	1	1	1	GOLGA1
hsa-miR-181a-5p	79642	1	1	1	1	1	ARSJ
hsa-miR-181a-5p	5316	1	1	0	1	1	PKNOX1
hsa-miR-181a-5p	5629	1	0	1	1	1	PROX1
