# Supplementary material for: Discovery of the Oncogenic Parp1, a Target of bcr-abl and a Potential Therapeutic, in mir-181a/PPFIA1 Signaling Pathway
Source: Mol Ther Nucleic Acids. 2019 Feb 8;16:1–14. doi: 10.1016/j.omtn.2019.01.015 (PMC6393709; doi:10.1016/j.omtn.2019.01.015)
Supplement: Data S4. The Phosphorylation Ratio Downregulated by Transfection with miR-181a Mimic or PPFIA1-siRNA as Detected by an Antibody Microarray System [file mmc5.xls]

## Sheet: protein in phosph-array
	Cancer Signaling Phospho Antibody Array (PCS248)
			H=Human, M=Mouse, R=Rat
ID	Antibody Name	Reactivity	Swiss Prot
238	14-3-3 zeta (Ab-58)	HMR	P63104
113	14-3-3 zeta (Phospho-Ser58)	HMR	P63104
217	4E-BP1 (Ab-36)	HMR	Q13541
90	4E-BP1 (Phospho-Thr36)	HMR	Q13541
158	AKT (Ab-308)	HMR	P31749
157	AKT (Ab-473)	HMR	P31749
31	AKT (Phospho-Ser473)	HMR	P31749
32	AKT (Phospho-Thr308)	HMR	P31749
202	AKT2 (Ab-474)	HMR	P31751
59	AKT2 (Phospho-Ser474)	HMR	P31751
239	AMPK1 (Ab-174)	HMR	Q13131
114	AMPK1 (Phospho-Thr174)	HMR	Q13131
197	ATM (Ab-1981)	HM	Q13315
163	BAD (Ab-112)	HMR	Q92934
164	BAD (Ab-136)	HMR	Q92934
165	BAD (Ab-155)	HMR	Q92934
40	BAD (Phospho-Ser112)	HMR	Q92934
41	BAD (Phospho-Ser136)	HMR	Q92934
42	BAD (Phospho-Ser155)	HMR	Q92934
160	BCL-2 (Ab-56)	H	P10415
161	BCL-2 (Ab-70)	HR	P10415
38	BCL-2 (Phospho-Ser70)	HR	P10415
37	BCL-2 (Phospho-Thr56)	H	P10415
162	BCL-XL (Ab-62)	HMR	Q07817
39	BCL-XL (Phospho-Ser62)	HMR	Q07817
223	BRCA1 (Ab-1423)	H	P38398
192	BRCA1 (Ab-1524)	HM	P38398
96	BRCA1 (Phospho-Ser1423)	H	P38398
55	BRCA1 (Phospho-Ser1524)	HM	P38398
236	CaMKII (Ab-286)	HMR	Q9UQM7
111	CaMKII (Phospho-Thr286)	HMR	Q9UQM7
215	Catenin beta (Ab-37)	HMR	P35222
176	Catenin beta (Ab-41/45)	HMR	P35222
87	Catenin beta (Phospho-Ser33)	HMR	P35222
88	Catenin beta (Phospho-Ser37)	HMR	P35222
54	Catenin beta (Phospho-Thr41/Ser45)	HMR	P35222
180	Caveolin-1 (Ab-14)	HMR	Q03135
48	Caveolin-1 (Phospho-Tyr14)	HMR	Q03135
224	CDC2 (Ab-15)	HMR	P06493
97	CDC2 (Phospho-Tyr15)	HMR	P06493
204	CDC25A (Ab-75)	HMR	P30304
63	CDC25A (Phospho-Ser75)	HMR	P30304
195	CDC25C (Ab-216)	H	P30307
56	CDC25C (Phospho-Ser216)	H	P30307
179	CDK2 (Ab-160)	HMR	P24941
62	CDK2 (Phospho-Thr160)	HMR	P24941
181	Chk1 (Ab-280)	H	O14757
182	Chk1 (Ab-317)	HMR	O14757
196	Chk1 (Ab-345)	HMR	O14757
64	Chk1 (Phospho-Ser280)	H	O14757
65	Chk1 (Phospho-Ser317)	HMR	O14757
57	Chk1 (Phospho-Ser345)	HMR	O14757
185	Chk2 (Ab-516)	H	O96017
173	Chk2 (Ab-68)	HM	O96017
67	Chk2 (Phospho-Ser516)	H	O96017
36	Chk2 (Phospho-Thr68)	HM	O96017
140	c-Jun (Ab-239)	HMR	P05412
141	c-Jun (Ab-243)	HMR	P05412
127	c-Jun (Ab-73)	HMR	P05412
15	c-Jun (Phospho-Ser243)	HMR	P05412
2	c-Jun (Phospho-Ser73)	HMR	P05412
14	c-Jun(Phospho-Thr239)	HMR	P05412
222	c-Kit (Ab-721)	HM	P10721
95	c-Kit (Phospho-Tyr721)	HM	P10721
156	CREB (Ab-133)	HMR	P16220
30	CREB (Phospho-Ser133)	HMR	P16220
247	CrkII (Ab-221)	HMR	P46108
124	CrkII (Phospho-Tyr221)	HMR	P46108
248	eEF2K (Ab-366)	HMR	O00418
125	eEF2K (Phospho-Ser366)	HMR	O00418
231	EGFR (Ab-1110)	HMR	P00533
106	EGFR (Phospho-Tyr1110)	HMR	P00533
233	eIF2A (Ab-51)	HMR	P05198
108	eIF2A (Phospho-Ser51)	HMR	P05198
219	eIF4E (Ab-209)	HMR	P06730
92	eIF4E (Phospho-Ser209)	HMR	P06730
128	Elk1 (Ab-383)	HMR	P19419
3	Elk1 (Phospho-Ser383)	HMR	P19419
166	Estrogen Receptor-α (Ab-167)	H	P03372
43	Estrogen Receptor-α (Phospho-Ser167)	H	P03372
212	FAK (Ab-397)	HMR	Q05397
168	FAK (Ab-861)	HMR	Q05397
198	FAK (Ab-925)	HMR	Q05397
34	FAK (Phospho-Tyr861)	HMR	Q05397
58	FAK (Phospho-Tyr925)	HMR	Q05397
221	FGFR1 (Ab-154)	HMR	P11362
94	FGFR1 (Phospho-Tyr154)	HMR	P11362
191	FKHR (Ab-256)	HM	Q12778
53	FKHR (Phospho-Ser256)	HM	Q12778
131	GSK3 alpha (Ab-21)	HMR	P49840
6	GSK3 alpha (Phospho-Ser21)	HMR	P49840
126	GSK3 beta (Ab-9)	HMR	P49841
1	GSK3 beta (Phospho-Ser9)	HMR	P49841
193	HDAC8 (Ab-39)	HM	Q9BY41
77	HDAC8 (Phospho-Ser39)	HM	Q9BY41
167	HER2 (Ab-877)	HMR	P04626
44	HER2 (Phospho-Tyr877)	HMR	P04626
232	Histone H2A.X (Ab-139)	HM	P16104
107	Histone H2A.X (Phospho-Ser139)	HM	P16104
230	HSF1 (Ab-303)	HM	Q00613
105	HSF1 (Phospho-Ser303)	HM	Q00613
194	HSP27 (Ab-15)	H	P04792
227	HSP27 (Ab-78)	HMR	P04792
78	HSP27 (Phospho-Ser15)	H	P04792
100	HSP27 (Phospho-Ser78)	HMR	P04792
240	HSP90B (Ab-254)	HMR	P08238
115	HSP90B (Phospho-Ser254)	HMR	P08238
177	ICAM-1 (Ab-512)	H	P05362
45	ICAM-1 (Phospho-Tyr512)	H	P05362
170	IGF-1R (Ab-1161)	HMR	P08069
47	IGF-1R (Phospho-Tyr1161)	HMR	P08069
190	IkB-alpha (Ab-32/36)	HMR	P25963
207	IkB-alpha (Ab-42)	HMR	P25963
72	IkB-alpha (Phospho-Ser32/36)	HMR	P25963
75	IkB-alpha (Phospho-Tyr42)	HMR	P25963
116	IkB-beta (Phospho-Ser23)	H	Q15653
241	IkB-epsilon (Ab-22)	HMR	O00221
117	IkB-epsilon (Phospho-Ser22)	HMR	O00221
203	IKK-alpha (Ab-23)	HMR	O15111
60	IKK-alpha (Phospho-Thr23)	HMR	O15111
171	Integrin beta-3 (Ab-773)	HM	P05106
234	Integrin beta-3 (Ab-785)	HM	P05106
35	Integrin beta-3 (Phospho-Tyr773)	HM	P05106
109	Integrin beta-3 (Phospho-Tyr785)	HM	P05106
187	JAK1 (Ab-1022)	HMR	P23458
69	JAK1 (Phospho-Tyr1022)	HMR	P23458
189	JAK2 (Ab-1007)	HMR	P23458
188	JAK2 (Ab-221)	HMR	P23458
71	JAK2 (Phospho-Tyr1007)	HMR	P23458
70	JAK2 (Phospho-Tyr221)	HMR	P23458
143	JunB (Ab-259)	HM	P17275
142	JunB (Ab-79)	HMR	P17275
17	JunB (Phospho-Ser259)	HM	P17275
16	JunB (Phospho-Ser79)	HMR	P17275
144	JunD (Ab-255)	HMR	P17535
18	JunD (Phospho-Ser255)	HMR	P17535
242	Keratin 18 (Ab-33)	H	P05783
118	Keratin 18 (Phospho-Ser33)	H	P05783
211	MEK1 (Ab-217)	HMR	Q02750
206	MEK1 (Ab-221)	HMR	Q02750
237	MEK1 (Ab-291)	HMR	Q02750
81	MEK1 (Phospho-Ser217)	HMR	Q02750
74	MEK1 (Phospho-Ser221)	HMR	Q02750
112	MEK1 (Phospho-Thr291)	HMR	Q02750
132	MEK-2 (Ab-394)	HMR	P36507
7	MEK-2 (Phospho-Thr394)	HMR	P36507
220	Met (Ab-1349)	HMR	P08581
93	Met (Phospho-Tyr1349)	HMR	P08581
184	MKK3 (Ab-189)	HM	P46734
66	MKK3 (Phospho-Ser189)	HM	P46734
209	MSK1 (Ab-376)	HM	O75582
79	MSK1 (Phospho-Ser376)	HM	O75582
216	mTOR (Ab-2448)	HMR	P42345
89	mTOR (Phospho-Ser2448)	HMR	P42345
146	Myc (Ab-358)	HMR	P01106
147	Myc (Ab-373)	HMR	P01106
145	Myc (Ab-58)	HMR	P01106
243	Myc (Ab-62)	HMR	P01106
21	Myc (Phospho-Ser373)	HMR	P01106
119	Myc (Phospho-Ser62)	HMR	P01106
20	Myc (Phospho-Thr358)	HMR	P01106
19	Myc (Phospho-Thr58)	HMR	P01106
134	NFkB-p100/p52 (Ab-865)	HM	Q04206
135	NFkB-p100/p52 (Ab-869)	HM	Q04206
9	NFkB-p100/p52 (Phospho-Ser865)	HM	Q04206
10	NFkB-p100/p52 (Phospho-Ser869)	HM	Q04206
136	NFkB-p105/p50 (Ab-337)	HM	P19838
137	NFkB-p105/p50 (Ab-893)	HM	P19838
138	NFkB-p105/p50 (Ab-907)	H	P19838
11	NFkB-p105/p50 (Phospho-Ser893)	HM	P19838
12	NFkB-p105/p50 (Phospho-Ser907)	H	P19838
102	NFkB-p105/p50 (Phospho-Ser932)	HMR	P19838
133	NFkB-p65 (Ab-254)	HM	Q04206
214	NFkB-p65 (Ab-529)	HM	Q04206
86	NFkB-p65 (Phospho-Ser529)	HM	Q04206
8	NFkB-p65 (Phospho-Thr254)	HM	Q04206
199	p21Cip1 (Ab-145)	HMR	P38936
82	p21Cip1 (Phospho-Thr145)	HMR	P38936
200	p27Kip1 (Ab-10)	HM	P46527
201	p27Kip1 (Ab-187)	HMR	P46527
83	p27Kip1 (Phospho-Ser10)	HM	P46527
84	p27Kip1 (Phospho-Thr187)	HMR	P46527
229	P38 MAPK (Ab-182)	HMR	Q16539
103	P38 MAPK (Phospho-Thr180)	HMR	Q16539
104	P38 MAPK (Phospho-Tyr182)	HMR	Q16539
225	p44/42 MAP Kinase (Ab-202)	HMR	P27361/P28482
226	p44/42 MAP Kinase (Ab-204)	HMR	P27361/P28482
98	p44/42 MAP Kinase (Phospho-Thr202)	HMR	P27361/P28482
99	p44/42 MAP Kinase (Phospho-Tyr204)	HMR	P27361/P28482
174	p53 (Ab-315)	HR	P04637
172	p53 (Ab-6)	HM	P04637
51	p53 (Phospho-Ser315)	HR	P04637
50	p53 (Phospho-Ser6)	HM	P04637
235	P70S6K (Ab-424)	HMR	P23443
110	P70S6K (Phospho-Ser424)	HMR	P23443
218	PDGF R beta (Ab-751)	HMR	P09619
91	PDGF R beta (Phospho-Tyr751)	HMR	P09619
129	PDK1 (Ab-241)	HMR	O15530
4	PDK1 (Phospho-Ser241)	HMR	O15530
159	PTEN (Ab-380/382/383)	HM	P60484
33	PTEN (Phospho-Ser380/Thr382/Thr383)	HM	P60484
213	Pyk2 (Ab-402)	HMR	Q14289
85	Pyk2 (Phospho-Tyr402)	HMR	Q14289
210	Rac1/cdc42 (Ab-71)	HMR	P63000
80	Rac1/cdc42 (Phospho-Ser71)	HMR	P63000
130	Raf1 (Ab-259)	HMR	P04049
5	Raf1 (Phospho-Ser259)	HMR	P04049
178	Rb (Ab-780)	HMR	P06400
61	Rb (Phospho-Ser780)	HMR	Q13972
139	Rel (Ab-503)	H	Q04864
13	Rel (Phospho-Ser503)	H	Q04864
228	SAPK/JNK (Ab-183)	HMR	P45983/P45984/P53779
101	SAPK/JNK (Phospho-Thr183)	HMR	P45983/P45984/P53779
244	Shc (Ab-349)	HMR	P29353
120	Shc (Phospho-Tyr349)	HMR	P29353
245	SHP-2 (Ab-580)	HMR	Q06124
121	SHP-2 (Phospho-Tyr580)	HMR	Q06124
122	Smad3 (Phospho-Ser425)	HMR	P84022
183	Src (Ab-418)	HMR	P12931
205	Src (Ab-529)	HMR	P12931
49	Src (Phospho-Tyr418)	HMR	P12931
73	Src (Phospho-Tyr529)	HMR	P12931
148	STAT1 (Ab-701)	HMR	P42224
208	STAT1 (Ab-727)	HMR	P42224
76	STAT1 (Phospho-Ser727)	HMR	P42224
22	STAT1 (Phospho-Tyr701)	HMR	P42224
149	STAT3 (Ab-705)	HMR	P40763
150	STAT3 (Ab-727)	HMR	P40763
24	STAT3 (Phospho-Ser727)	HMR	P40763
23	STAT3 (Phospho-Tyr705)	HMR	P40763
151	STAT4 (Ab-693)	HM	Q14765
25	STAT4 (Phospho-Tyr693)	HM	Q14765
152	STAT5A (Ab-694)	HMR	P42229
153	STAT5A (Ab-780)	HMR	P42229
27	STAT5A (Phospho-Ser780)	HMR	P42229
26	STAT5A (Phospho-Tyr694)	HMR	P42229
154	STAT6 (Ab-641)	HM	P42226
155	STAT6 (Ab-645)	HM	P42226
29	STAT6 (Phospho-Thr645)	HM	P42226
28	STAT6 (Phospho-Tyr641)	HM	P42226
175	Tau (Ab-404)	HMR	P10636
52	Tau (Phospho-Ser404)	HMR	P10636
246	Trk B (Ab-515)	HMR	Q16620
123	Trk B (Phospho-Tyr515)	HMR	Q16620
186	TYK2 (Ab-1054)	HM	P29597
68	TYK2 (Phospho-Tyr1054)	HM	P29597
169	VEGFR2 (Ab-951)	HM	P35968
46	VEGFR2 (Phospho-Tyr951)	HM	P35968

## Sheet: PPFIA1 SiRNA GRUBS
Protein List	G1	G2	G3	G4	G5	G6	AVERAGE	Phospho Ratio	SD	CV
14-3-3 zeta (Ab-58)	337	339	331	324	341	355	337.833		10.4387	0.030899
14-3-3 zeta (Phospho-Ser58)	628	526	509	591	525	518	549.5	1.62654	48.3105	0.0879171
4E-BP1 (Ab-36)	308	292	304	293	298	294	298.167		6.52431	0.0218814
4E-BP1 (Phospho-Thr36)	346	375	345	376	318	373	355.5	1.19229	23.2959	0.06553
AKT (Ab-308)	559	553	548		560	555	555		4.84768	0.00873456
AKT (Ab-473)	517	513	467	497	468	528	498.333		25.8741	0.0519212
AKT (Phospho-Ser473)		652	630	636	652	632	640.4	1.28508	10.8074	0.016876
AKT (Phospho-Thr308)	607	625	589		614	604	607.8	1.09514	13.2552	0.0218085
AKT2 (Ab-474)	328	583	289	556	298	574	438		146.524	0.334529
AKT2 (Phospho-Ser474)	828	701	813	922	947	672	813.833	1.85807	111.788	0.13736
AMPK1 (Ab-174)	412	416	417	405	416		413.2		4.96991	0.0120279
AMPK1 (Phospho-Thr174)	571	537	429	471	455	486	491.5	1.1895	53.0651	0.107966
ATM (Ab-1981)	417	440	439	412	441	419	428		13.3566	0.0312071
BAD (Ab-112)	440	431	426	443	429	447	436		8.48528	0.0194617
BAD (Ab-136)	426	378	410	430	427	378	408.167		24.3837	0.0597397
BAD (Ab-155)	334	344	352	372	354	321	346.167		17.6002	0.0508431
BAD (Phospho-Ser112)		659	666	646	666	667	660.8	1.5156	8.8713	0.0134251
BAD (Phospho-Ser136)	470	531	520	495	482	435	488.833	1.19763	34.8908	0.0713756
BAD (Phospho-Ser155)	496	495	495	507	499		498.4	1.43977	5.07937	0.0101914
BCL-2 (Ab-56)	403	405	394	430	428	406	411		14.5877	0.0354931
BCL-2 (Ab-70)	322	331	376	393	387	359	361.333		29.4935	0.0816241
BCL-2 (Phospho-Ser70)	568	576	562	523	618	498	557.5	1.5429	42.1034	0.0755219
BCL-2 (Phospho-Thr56)	379	347	365	356		360	361.4	0.879319	11.8448	0.0327748
BCL-XL (Ab-62)	4049	3888	3867		4631	4205	4128		312.61	0.0757292
BCL-XL (Phospho-Ser62)		639	641	627	639	644	638	0.154554	6.48074	0.0101579
Beta-Actin	688	558	539	634	637	797	642.167		93.6961	0.145906
BRCA1 (Ab-1423)	3309		3348	3546	2527	3638	3273.6		439.087	0.13413
BRCA1 (Ab-1524)	406	366	360	421	387	386	387.667		23.1747	0.05978
BRCA1 (Phospho-Ser1423)	1291	834	1318	1301	984	959	1114.5	0.340451	213.184	0.191282
BRCA1 (Phospho-Ser1524)		455	450	433	452	461	450.2	1.16131	10.4738	0.0232647
CaMKII (Ab-286)	788	804	746	688	783	700	751.5		48.5706	0.0646315
CaMKII (Phospho-Thr286)	502	493	498	517	508	481	499.833	0.665114	12.4164	0.0248411
Catenin beta (Ab-37)	507	537	512	541	538	552	531.167		17.6796	0.0332844
Catenin beta (Ab-41/45)	364	358	327	319	352	317	339.5		20.8878	0.0615252
Catenin beta (Phospho-Ser33)	284	332	302		306	303	305.4		17.1988	0.0563158
Catenin beta (Phospho-Ser37)	436	425	410	447	454	438	435	0.818952	15.748	0.0362023
Catenin beta (Phospho-Thr41/Ser45)	595	543	608	580	423	429	529.667	1.56014	83.2194	0.157117
Caveolin-1 (Ab-14)	338	360	255	336	274	357	320		44.4747	0.138983
Caveolin-1 (Phospho-Tyr14)	527	476	466	447	509	514	489.833	1.53073	31.3906	0.0640841
CDC2 (Ab-15)	369		392	376	392	396	385		11.7898	0.0306229
CDC2 (Phospho-Tyr15)	661	491	508	510	634	640	574	1.49091	78.5697	0.136881
CDC25A (Ab-75)	419	416		408	432	449	424.8		16.053	0.0377896
CDC25A (Phospho-Ser75)		462	435	429	452	449	445.4	1.04849	13.3154	0.0298954
CDC25C (Ab-216)	1572	1763	1607	1735	1641	1683	1666.83		74.0227	0.0444092
CDC25C (Phospho-Ser216)	442	386	426	427		403	416.8	0.250055	22.1517	0.0531472
CDK2 (Ab-160)	417	429	436	397	406	410	415.833		14.6071	0.0351272
CDK2 (Phospho-Thr160)	558	426	446	436	464	628	493	1.18557	81.5328	0.165381
Chk1 (Ab-280)	284	290	270	296		288	285.6		9.73653	0.0340915
Chk1 (Ab-317)	506	487	511		513	513	506		11	0.0217391
Chk1 (Ab-345)	382	373	367	359	369	370	370		7.53658	0.0203691
Chk1 (Phospho-Ser280)	396	465	426	389	408	340	404	1.41457	41.4873	0.102691
Chk1 (Phospho-Ser317)	533	527	537	537		502	527.2	1.0419	14.6697	0.0278257
Chk1 (Phospho-Ser345)		580	613	598	622	627	608	1.64324	19.1442	0.0314872
Chk2 (Ab-516)	491	527	522	550	482	576	524.667		35.3365	0.0673503
Chk2 (Ab-68)	428	633	397	627	381	620	514.333		124.048	0.241182
Chk2 (Phospho-Ser516)		561	538	579	566	618	572.4	1.09098	29.4839	0.0515092
Chk2 (Phospho-Thr68)	404	438	361	410	390	396	399.833	0.777382	25.2857	0.0632406
c-Jun (Ab-239)	302		298	302	299	309	302		4.30116	0.0142423
c-Jun (Ab-243)		1009	986	1010	1016	1027	1009.6		15.01	0.0148673
c-Jun (Ab-73)		5289	5113	5090	5250	4953	5139		134.624	0.0261964
c-Jun (Phospho-Ser243)	468	436	549	466	534	525	496.333	0.491614	45.5573	0.0917877
c-Jun (Phospho-Ser73)	1012	1017	1066	988	958		1008.2	0.196186	39.8773	0.039553
c-Jun(Phospho-Thr239)	322	327	312	314	324	330	321.5	1.06457	7.14843	0.0222346
c-Kit (Ab-721)	439	441	455	438	450	428	441.833		9.53764	0.0215865
c-Kit (Phospho-Tyr721)	1202	1209		1330	1312	1339	1278.4	2.8934	67.3001	0.052644
CREB (Ab-133)	391	370	401	383		371	383.2		13.2363	0.0345415
CREB (Phospho-Ser133)	446	492	466	413	439	529	464.167	1.21129	41.3832	0.0891558
CrkII (Ab-221)	503	514	455	533	395	387	464.5		62.5324	0.134623
CrkII (Phospho-Tyr221)	799		796	792	716	772	775	1.66846	34.6266	0.0446795
eEF2K (Ab-366)	548	523	531	529	509	522	527		12.853	0.024389
eEF2K (Phospho-Ser366)	660	600		567	581	565	594.6	1.12827	39.1446	0.0658335
EGFR (Ab-1110)	368	372	369	362		388	371.8		9.75705	0.0262427
EGFR (Phospho-Tyr1110)	443	430	441	454	443	419	438.333	1.17895	12.16	0.0277415
eIF2A (Ab-51)	433	469	428	416	425	452	437.167		19.6511	0.0449511
eIF2A (Phospho-Ser51)	356	408	370	393	367	394	381.333	0.872284	19.9165	0.0522286
eIF4E (Ab-209)	456	436	464	421	438	451	444.333		15.629	0.0351741
eIF4E (Phospho-Ser209)	368	380	370		389	382	377.8	0.850263	8.72926	0.0231055
Elk1 (Ab-383)	554	475	522	509	512	518	515		25.3929	0.0493066
Elk1 (Phospho-Ser383)	799	978	958	816	884	937	895.333	1.73851	75.099	0.0838783
Estrogen Receptor-? (Ab-167)	319		330	336	338	337	332		7.90569	0.0238123
Estrogen Receptor-? (Phospho-Ser167)	701	519	542	553	733	600	608	1.83133	89.0393	0.146446
FAK (Ab-397)	377	276	413	333	483	353	372.5		70.8851	0.190296
FAK (Ab-861)	495	382	298	344	323	496	389.667		86.4793	0.221931
FAK (Ab-925)	370	338	327	334	336		341		16.7332	0.049071
FAK (Phospho-Tyr397)	392	376	368		377	396	381.8	1.02497	11.7558	0.0307906
FAK (Phospho-Tyr861)	577	530	586	492	540	650	562.5	1.44354	54.6836	0.0972154
FAK (Phospho-Tyr925)		505	529	544	507	534	523.8	1.53607	17.1377	0.032718
FGFR1 (Ab-154)	379	373		375	374	369	374		3.60555	0.00964051
FGFR1 (Phospho-Tyr154)	377	410	405	395		379	393.2	1.05134	14.9064	0.0379104
FKHR (Ab-256)	736	606	749	713	565	542	651.833		91.6197	0.140557
FKHR (Phospho-Ser256)	451	348	355	349	371		374.8	0.574994	43.5798	0.116275
GAPDH	494	470	471	467	476	484	477		10.2372	0.0214616
GSK3 alpha (Ab-21)	614	596	572		587	596	593		15.2971	0.0257961
GSK3 alpha (Phospho-Ser21)	695	498	936	435	810	472	641	1.08094	204.914	0.319678
GSK3 beta (Ab-9)	324	303	290	365	373	295	325		36.0943	0.111059
GSK3 beta (Phospho-Ser9)	625	749	529	630	457	689	613.167	1.88667	105.922	0.172745
HDAC8 (Ab-39)		458	460	458	447	448	454.2		6.18061	0.0136077
HDAC8 (Phospho-Ser39)	616	572	494	574	527	569	558.667	1.23	42.406	0.0759057
HER2 (Ab-877)	302	312	327	340	347	318	324.333		17.0724	0.0526384
HER2 (Phospho-Tyr877)	568	590	557	554	576	564	568.167	1.7518	13.2728	0.0233607
Histone H2A.X (Ab-139)	1037	948	948	907	919	989	958		48.0083	0.0501131
Histone H2A.X (Phospho-Ser139)	624	611	625	587	603	606	609.333	0.636047	14.2361	0.0233634
HSF1 (Ab-303)	384	399	386		409	400	395.6		10.4547	0.0264274
HSF1 (Phospho-Ser303)	490	480	471	491	491	466	481.5	1.21714	11.0045	0.0228547
HSP27 (Ab-15)	256	262	249	246	234	229	246		12.6333	0.0513548
HSP27 (Ab-78)	304	280		288	284	293	289.8		9.2844	0.0320373
HSP27 (Phospho-Ser15)	774	455	637	681	458	694	616.5	2.5061	131.604	0.213469
HSP27 (Phospho-Ser78)	400	400	412		407	407	405.2	1.39821	5.1672	0.0127522
HSP90B (Ab-254)	532	499	383	393	387	407	433.5		64.8807	0.149667
HSP90B (Phospho-Ser254)		413	411	398	380	381	396.6	0.914879	15.7892	0.0398115
ICAM-1 (Ab-512)	323	313	309	322	317	302	314.333		8.04156	0.0255829
ICAM-1 (Phospho-Tyr512)	416	521	430	450	436	507	460	1.46341	43.4557	0.094469
IGF-1R (Ab-1161)	334	325	344	314	325	302	324		14.7377	0.0454867
IGF-1R (Phospho-Tyr1161)	399	372	338	396	322	370	366.167	1.13014	30.8572	0.0842709
IkB-alpha (Ab-32/36)	342	269	399	366	268	341	330.833		52.6931	0.159274
IkB-alpha (Ab-42)	422	519	535	418	353	565	468.667		82.8702	0.176821
IkB-alpha (Phospho-Ser32/36)	748	466	460	494	478	658	550.667	1.66448	121.936	0.221433
IkB-alpha (Phospho-Tyr42)	560	490	561	496	488	478	512.167	1.09282	37.8862	0.0739725
IkB-beta (Phospho-Ser23)	480	448	445	457	420	495	457.5		26.7039	0.0583693
IkB-epsilon (Ab-22)	864	598	575	955	864	989	807.5		178.342	0.220857
IkB-epsilon (Phospho-Ser22)	558	565	583	544	533	534	552.833	0.684623	19.5491	0.0353616
IKK-alpha (Ab-23)	529	524	564	535	558	540	541.667		16.0333	0.0295999
IKK-alpha (Phospho-Thr23)		496	512	510	499	499	503.2	0.928985	7.25948	0.0144266
Integrin beta-3 (Ab-773)	409	412	401	361	295	476	392.333		60.3247	0.153759
Integrin beta-3 (Ab-785)	283	321	251	285	343	290	295.5		32.1978	0.10896
Integrin beta-3 (Phospho-Tyr773)	453	410	503	451	492	467	462.667	1.17927	33.1944	0.0717458
Integrin beta-3 (Phospho-Tyr785)	350	371	383	409	380	355	374.667	1.26791	21.3791	0.0570617
JAK1 (Ab-1022)	385	381		415	386	383	390		14.1067	0.0361711
JAK1 (Phospho-Tyr1022)	924	807	877		856	954	883.6	2.26564	57.5786	0.0651637
JAK2 (Ab-1007)	373	478	480	355	480	447	435.5		57.071	0.131047
JAK2 (Ab-221)		388	360	359	374	395	375.2		16.208	0.0431984
JAK2 (Phospho-Tyr1007)	745	590	606	642	625		641.6	1.47325	61.027	0.095117
JAK2 (Phospho-Tyr221)		516	513	525	545	519	523.6	1.39552	12.7593	0.0243684
JunB (Ab-259)	400	389	407	403	392	376	394.5		11.2916	0.0286225
JunB (Ab-79)	385	339	355	354	393	336	360.333		23.6277	0.0655717
JunB (Phospho-Ser259)	524	544	544	550	529		538.2	1.36426	11.0995	0.0206235
JunB (Phospho-Ser79)	354	397	388	369	423	356	381.167	1.05782	26.7089	0.0700715
JunD (Ab-255)	358	335	336	329		353	342.2		12.5579	0.0366974
JunD (Phospho-Ser255)	485	473	486	529	550	421	490.667	1.43386	45.187	0.0920931
Keratin 18 (Ab-33)	836	781	774	806	747	762	784.333		32.0915	0.0409157
Keratin 18 (Phospho-Ser33)	430	441	422	406	396	423	419.667	0.535062	16.2809	0.0387948
MEK1 (Ab-217)	534	542	534	525	515	528	529.667		9.26643	0.0174948
MEK1 (Ab-221)	308	337	329	373	368	326	340.167		25.3883	0.0746349
MEK1 (Ab-291)	427	460	467	397	482	495	454.667		36.4564	0.0801826
MEK1 (Phospho-Ser217)	513	415	464	394	377	386	424.833	0.802077	53.1993	0.125224
MEK1 (Phospho-Ser221)		772	802	782	816	910	816.4	2.4	55.0527	0.0674335
MEK1 (Phospho-Thr291)	354	418	348	383	357	407	377.833	0.831012	29.6069	0.0783596
MEK-2 (Ab-394)	850	776	767	786	773	862	802.333		42.1932	0.0525881
MEK-2 (Phospho-Thr394)		600	581	582	584	579	585.2	0.729373	8.46759	0.0144696
Met (Ab-1349)	349	384	368	352	375	351	363.167		14.6344	0.0402967
Met (Phospho-Tyr1349)		261	281	270	260	270	268.4	0.739055	8.50294	0.0316801
MKK3 (Ab-189)	381	436	379	448	416	421	413.5		28.3037	0.0684491
MKK3 (Phospho-Ser189)	436	420	414	633	413	617	488.833	1.18218	105.916	0.216671
MSK1 (Ab-376)	447	436	455	460	451	475	454		13.1149	0.0288874
MSK1 (Phospho-Ser376)	560	444	555		569	475	520.6	1.1467	57.064	0.109612
mTOR (Ab-2448)	388	379		367	406	384	384.8		14.2373	0.0369992
mTOR (Phospho-Ser2448)	413	413	376	375	369	357	383.833	0.997488	23.5832	0.0614412
Myc (Ab-358)	1535	1351	1411	1532	1399	1478	1451		75.6968	0.0521687
Myc (Ab-373)	432	407	430	414	426	410	419.833		10.8151	0.0257605
Myc (Ab-58)	473	434	427		485	449	453.6		24.8757	0.0548406
Myc (Ab-62)	453	437	457	420	457		444.8		16.1307	0.0362651
Myc (Phospho-Ser373)	485	479	493		496	484	487.4	1.16094	6.94982	0.014259
Myc (Phospho-Ser62)	485	530	523	524	455	553	511.667	1.15033	35.3478	0.0690836
Myc (Phospho-Thr358)	428	473	442	480	469		458.4	0.31592	22.2778	0.048599
Myc (Phospho-Thr58)	414	414	375	399	396	384	397	0.87522	15.7226	0.0396035
NFkB-p100/p52 (Ab-865)	833	789	750		723	814	781.8		45.2184	0.0578388
NFkB-p100/p52 (Ab-869)	457	398	332	308	382	372	374.833		52.2472	0.139388
NFkB-p100/p52 (Phospho-Ser865)	762	813		777	760	752	772.8	0.988488	24.2219	0.031343
NFkB-p100/p52 (Phospho-Ser869)	666	705	697	653	643	638	667	1.77946	28.1354	0.042182
NFkB-p105/p50 (Ab-337)	428	378	405	408	374	405	399.667		20.2846	0.0507539
NFkB-p105/p50 (Ab-893)	363	380	375	364	361	383	371		9.5289	0.0256844
NFkB-p105/p50 (Ab-907)	306	303	333	312	309	334	316.167		13.7611	0.0435247
NFkB-p105/p50 (Phospho-Ser893)		719	719	707	706	720	714.2	1.92507	7.04982	0.00987094
NFkB-p105/p50 (Phospho-Ser907)	457	526	422	534	523	520	497	1.57196	46.1303	0.0928174
NFkB-p105/p50 (Phospho-Ser932)	361	402	378	419	388	414	393.667		22.2231	0.0564516
NFkB-p65 (Ab-254)	472	449	445	455	430	449	450		13.6821	0.0304047
NFkB-p65 (Ab-529)	363	387	384	365	409	401	384.833		18.5517	0.0482072
NFkB-p65 (Phospho-Ser529)	508	493		500	490	486	495.4	1.28731	8.70632	0.0175743
NFkB-p65 (Phospho-Thr254)	390	389	429	360	382	337	381.167	0.847037	31.0704	0.0815138
p21Cip1 (Ab-145)	357	356	370	345	371	374	362.167		11.3034	0.0312105
p21Cip1 (Phospho-Thr145)	332	278	286	271	295	337	299.833	0.827888	28.0672	0.0936093
p27Kip1 (Ab-10)	289	271	281	282	268	282	278.833		7.83369	0.0280945
p27Kip1 (Ab-187)	509	477	459	486	493	541	494.167		28.3296	0.057328
p27Kip1 (Phospho-Ser10)	374	376	383		368	355	371.2	1.33126	10.5214	0.0283443
p27Kip1 (Phospho-Thr187)	667	287	298	675	638	426	498.5	1.00877	183.953	0.369013
P38 MAPK (Ab-182)		1093	1277	1194	1249	1129	1188.4		77.7547	0.0654281
P38 MAPK (Phospho-Thr180)	337	309	271	292	345	335	314.833		29.274	0.0929825
P38 MAPK (Phospho-Tyr182)	402	431	445	505	542	483	468	0.393807	51.6217	0.110303
p44/42 MAP Kinase (Ab-202)		485	475	494	520	506	496		17.621	0.0355262
p44/42 MAP Kinase (Ab-204)	473	462	473	517	511	494	488.333		22.5004	0.0460758
p44/42 MAP Kinase (Phospho-Thr202)	404	430	433	444	410	470	431.833	0.870632	23.92	0.0553918
p44/42 MAP Kinase (Phospho-Tyr204)	702	698	658	649	599	621	654.5	1.34027	40.9719	0.0626004
p53 (Ab-315)	2717	2680	2734	2890	2730	2900	2775.17		94.8102	0.0341638
p53 (Ab-6)	268	288	260	247	291	258	268.667		17.5005	0.0651382
p53 (Phospho-Ser315)	796	812	773	733	608	624	724.333	0.261005	88.165	0.121719
p53 (Phospho-Ser6)		531	468	518	489	539	509	1.89454	29.7741	0.0584954
P70S6K (Ab-424)	442	405	407	435	415	457	426.833		21.0563	0.0493314
P70S6K (Phospho-Ser424)	373	432	373	397		377	390.4	0.914643	25.2943	0.0647906
PDGF R beta (Ab-751)	454	482	431	427	463	442	449.833		20.7982	0.0462354
PDGF R beta (Phospho-Tyr751)	429	446		424	479	445	444.6	0.988366	21.5244	0.048413
PDK1 (Ab-241)		1050	1001	952	945	1009	991.4		43.42	0.0437967
PDK1 (Phospho-Ser241)	1070	581	582	1010	586	548	729.5	0.735828	241.646	0.331249
PTEN (Ab-380/382/383)	366	359	369	367	382	345	364.667		12.2093	0.0334807
PTEN (Phospho-Ser380/Thr382/Thr383)	550	547	731	520	754	779	646.833	1.77377	119.555	0.184831
Pyk2 (Ab-402)	410	435		435	420	422	424.4		10.6911	0.0251911
Pyk2 (Phospho-Tyr402)	464	417	405	457	427	418	431.333	1.01634	23.7543	0.0550718
Rac1/cdc42 (Ab-71)	314	365	340	330	380	330	343.167		24.661	0.0718631
Rac1/cdc42 (Phospho-Ser71)		393	382	389	365	374	380.6	1.10908	11.327	0.0297608
Raf1 (Ab-259)	700	642	654	671	621	716	667.333		35.8199	0.0536762
Raf1 (Phospho-Ser259)	593	449	619	614	553	518	557.667	0.835664	65.7074	0.117826
Rb (Ab-780)	640	569	592	609	609		603.8		26.0519	0.0431465
Rb (Phospho-Ser780)	931	770	853	805	912	894	860.833	1.42569	63.3575	0.0736001
Rel (Ab-503)	339	290	305	322	320	298	312.333		18.0074	0.0576544
Rel (Phospho-Ser503)	443	474	553		545	512	505.4	1.61814	46.79	0.09258
SAPK/JNK (Ab-183)	368	377	362	337	387	341	362		19.7585	0.0545816
SAPK/JNK (Phospho-Thr183)	394	409	320	400	319	370	368.667	1.01842	40.2177	0.10909
Shc (Ab-349)	3088	2974	2987	2993	3160	2855	3009.5		104.615	0.0347616
Shc (Phospho-Tyr349)	626	610		577	582	585	596	0.19804	21.0594	0.0353346
SHP-2 (Ab-580)	403	342	448	445	352	383	395.5		45.1076	0.114052
SHP-2 (Phospho-Tyr580)	290	306	298	326	346	312	313	0.791403	20.3076	0.0648806
Smad3 (Phospho-Ser425)	411	423	345	343	340	409	378.5		39.5765	0.104561
Src (Ab-418)	1510	1354	1521		1607	1487	1495.8		91.3603	0.0610779
Src (Ab-529)	909	836	804	770	860	790	828.167		51.0545	0.0616477
Src (Phospho-Tyr418)	782	754	773		771	736	763.2	0.510229	18.2675	0.0239353
Src (Phospho-Tyr529)		435	468	459	463	509	466.8	0.563655	26.7806	0.0573706
STAT1 (Ab-701)	296	289	276	283	279	293	286		7.94984	0.0277967
STAT1 (Ab-727)	365	418	544	562	509	475	478.833		75.8246	0.158353
STAT1 (Phospho-Ser727)		560	554	550	570	544	555.6	1.16032	9.93982	0.0178902
STAT1 (Phospho-Tyr701)	394	484	372	506	492	397	440.833	1.54138	59.2973	0.134512
STAT3 (Ab-705)	439	519	508	497	424	487	479		38.6109	0.0806073
STAT3 (Ab-727)	310	279	407	379	360	361	349.333		46.796	0.133958
STAT3 (Phospho-Ser727)	892	1037	1006	1045	963	915	976.333	2.79485	63.761	0.0653066
STAT3 (Phospho-Tyr705)	440		494	483	461	466	468.8	0.978706	20.8255	0.0444229
STAT4 (Ab-693)	296	304	303	297	291	292	297.167		5.4191	0.0182359
STAT4 (Phospho-Tyr693)	334	322	322	308	309	298	315.5	1.06169	12.8957	0.040874
STAT5A (Ab-694)	137	124	128		132	122	128.6		6.0663	0.0471719
STAT5A (Ab-780)	519	507	495	525	507		510.6		11.6962	0.0229067
STAT5A (Phospho-Ser780)	445	458	442		449	408	440.4	0.862515	19.0866	0.0433393
STAT5A (Phospho-Tyr694)	365	291	361	287	287	336	321.167	2.49741	37.3439	0.116276
STAT6 (Ab-641)	264	236	225	234	205	261	237.5		22.2778	0.0938012
STAT6 (Ab-645)	2197	1741	1659	1871	1787	2108	1893.83		213.643	0.11281
STAT6 (Phospho-Thr645)	1082	1061	1657	1624	1596	1770	1465	0.773563	310.559	0.211986
STAT6 (Phospho-Tyr641)	334		340	343	338	328	336.6	1.41726	5.81378	0.0172721
Tau (Ab-404)		602	570	595	568	560	579		18.3576	0.0317056
Tau (Phospho-Ser404)	405	406	331	387	387	347	377.167	0.65141	31.1154	0.0824977
Trk B (Ab-515)		1009	1031	1073	1098	1072	1056.6		35.8511	0.0339306
Trk B (Phospho-Tyr515)	630	598	588	619	555	584	595.667	0.563758	26.7482	0.0449047
TYK2 (Ab-1054)	468	440	501	485	434	475	467.167		25.9339	0.0555131
TYK2 (Phospho-Tyr1054)	560	562		540	551	565	555.6	1.1893	10.1637	0.0182931
VEGFR2 (Ab-951)	2312	2155	2040	2096		2191	2158.8		103.173	0.0477919
VEGFR2 (Phospho-Tyr951)	771	796	789	802	819	809	797.667	0.369495	16.6813	0.0209127

## Sheet: NC GRUBS
Protein List	G1	G2	G3	G4	G5	G6	AVERAGE	Phospho Ratio	SD	CV
14-3-3 zeta (Ab-58)		299	288	293	315	321	303.2		14.2197	0.0468988
14-3-3 zeta (Phospho-Ser58)	400	335	283	308	419	374	353.167	1.1648	53.3944	0.151188
4E-BP1 (Ab-36)		271	288	258	281	310	281.6		19.4756	0.0691606
4E-BP1 (Phospho-Thr36)		276	295	288	288	303	290	1.02983	9.97497	0.0343964
AKT (Ab-308)		418	427	409	429	417	420		8.12404	0.0193429
AKT (Ab-473)	178	334	363	344	296	160	279.167		88.2687	0.316186
AKT (Phospho-Ser473)	406	432	315	302	383	431	378.167	1.35463	57.0593	0.150884
AKT (Phospho-Thr308)	459	412	411	422	398	501	433.833	1.03294	38.902	0.0896704
AKT2 (Ab-474)		359	355	385	397	441	387.4		34.739	0.0896722
AKT2 (Phospho-Ser474)	506	470	522	496	478	500	495.333	1.27861	18.9174	0.0381912
AMPK1 (Ab-174)	251	330	299	315	337	355	314.5		36.4952	0.116042
AMPK1 (Phospho-Thr174)	163	281	371	383	394	284	312.667	0.994171	88.5317	0.283151
ATM (Ab-1981)	632	641	622	582	182	197	476		222.886	0.468247
BAD (Ab-112)	194	200	216	226		208	208.8		12.6965	0.0608068
BAD (Ab-136)	611	438	344	311	312	516	422		122.734	0.290839
BAD (Ab-155)		285	294	273	283	316	290.2		16.2388	0.0559574
BAD (Phospho-Ser112)	360	361	361	339	340	381	357	1.70977	15.6844	0.0439339
BAD (Phospho-Ser136)	547	514	532	496	535	589	535.5	1.26896	31.7159	0.0592268
BAD (Phospho-Ser155)		377	361	352	389	401	376	1.29566	19.975	0.053125
BCL-2 (Ab-56)	370	344	361	306	308	354	340.5		27.3185	0.0802305
BCL-2 (Ab-70)	331	287	310	287	264	288	294.5		23.0543	0.0782828
BCL-2 (Phospho-Ser70)	588	597	554	585	506	676	584.333	1.98415	55.9166	0.095693
BCL-2 (Phospho-Thr56)	460	523	496	506	505	526	502.667	1.47626	23.83	0.0474071
BCL-XL (Ab-62)	5052	6599	6902	4819	4107	6631	5685		1170.65	0.205919
BCL-XL (Phospho-Ser62)	532	497	436	478	542	488	495.5	0.0871592	38.4695	0.0776377
Beta-Actin	432	465	237	221	476	472	383.833		121.038	0.31534
BRCA1 (Ab-1423)	3103	3545	3539	3433		3579	3439.8		196.064	0.0569987
BRCA1 (Ab-1524)	189	194	236	218	338	364	256.5		75.5824	0.294668
BRCA1 (Phospho-Ser1423)	682	554	593	569	661	629	614.667	0.178693	51.2276	0.0833421
BRCA1 (Phospho-Ser1524)	368	365	343	357	362	382	362.833	1.41455	12.8595	0.0354419
CaMKII (Ab-286)	413	407	339	351	321	407	373		40.635	0.108941
CaMKII (Phospho-Thr286)	426	428	407	386	374	404	404.167	1.08356	21.4142	0.0529835
Catenin beta (Ab-37)	238	278	266	350	369	351	308.667		54.5808	0.176828
Catenin beta (Ab-41/45)	321	335	356	310	341	366	338.167		20.9706	0.0620127
Catenin beta (Phospho-Ser33)	456	428	352	323	372	340	378.5		52.4662	0.138616
Catenin beta (Phospho-Ser37)	227	183	191	199	211	196	201.167	0.651728	15.6769	0.0779301
Catenin beta (Phospho-Thr41/Ser45)	409	303	346	324	315	380	346.167	1.02366	41.0337	0.118537
Caveolin-1 (Ab-14)	139	342	304	311	296	146	256.333		89.5693	0.349425
Caveolin-1 (Phospho-Tyr14)	457	397	375	408	329	427	398.833	1.55592	44.0655	0.110486
CDC2 (Ab-15)	226	217	197	204	214	229	214.5		12.3734	0.0576847
CDC2 (Phospho-Tyr15)	269	260	231	218	252	240	245	1.14219	18.9737	0.0774435
CDC25A (Ab-75)	188	415	213	378	362	186	290.333		105.547	0.363539
CDC25A (Phospho-Ser75)	488		438	448	409	412	439	1.51206	32.0624	0.0730352
CDC25C (Ab-216)	1243	1695	1493	935	1463	1330	1359.83		259.128	0.190559
CDC25C (Phospho-Ser216)	363	360	357	341	346		353.4	0.259885	9.44987	0.0267399
CDK2 (Ab-160)	214	366	626	283	231	539	376.5		170.344	0.452441
CDK2 (Phospho-Thr160)	453	442	398	453	354	434	422.333	1.12174	39.1544	0.0927097
Chk1 (Ab-280)	259	271	275	286	311	285	281.167		17.6682	0.062839
Chk1 (Ab-317)	409	371	373	400	403	415	395.167		18.6806	0.0472728
Chk1 (Ab-345)	213	207	560	218	184	550	322		180.883	0.56175
Chk1 (Phospho-Ser280)	471	384	446	427	429	427	430.667	1.53171	28.5283	0.0662423
Chk1 (Phospho-Ser317)	470	251	635	290	343	714	450.5	1.14003	190.247	0.422302
Chk1 (Phospho-Ser345)	588	543	488	584	495	524	537	1.6677	42.8486	0.0797925
Chk2 (Ab-516)	394	403	407	395	481	302	397		56.9737	0.143511
Chk2 (Ab-68)		448	510	490	455	440	468.6		29.9967	0.0640134
Chk2 (Phospho-Ser516)	428	330	372	410	368	338	374.333	0.942905	38.6868	0.103348
Chk2 (Phospho-Thr68)	426	410	387	397	341	468	404.833	0.863921	42.2347	0.104326
c-Jun (Ab-239)	160	293	284	277	303	163	246.667		66.5512	0.269802
c-Jun (Ab-243)	745	837	827	773	772	780	789		35.5246	0.0450249
c-Jun (Ab-73)	1864	3372	3147	3249	2798	2690	2853.33		551.421	0.193255
c-Jun (Phospho-Ser243)	352	367	342	326	330		343.4	0.435234	16.6973	0.0486235
c-Jun (Phospho-Ser73)	433	412	427	404	423	439	423	0.148248	13.069	0.0308961
c-Jun(Phospho-Thr239)	267	272	276	251	278	299	273.833	1.11014	15.6642	0.0572034
c-Kit (Ab-721)	190	175	535	409	213	229	291.833		146.315	0.501366
c-Kit (Phospho-Tyr721)	4350	3156	4128	3933	2660	2231	3409.67	11.6836	859.035	0.251941
CREB (Ab-133)	443	413	453	423	395		425.4		23.2121	0.0545653
CREB (Phospho-Ser133)	560	395	447	457	475	572	484.333	1.13854	68.7304	0.141907
CrkII (Ab-221)	315	209	192	278	259	246	249.833		45.0574	0.18035
CrkII (Phospho-Tyr221)	241	292	310	307	294	330	295.667	1.18346	30.0577	0.101661
eEF2K (Ab-366)	193	175	185	321	206	335	235.833		72.2452	0.30634
eEF2K (Phospho-Ser366)	227	258	263	275	288	288	266.5	1.13004	22.9848	0.0862468
EGFR (Ab-1110)	714	695	620		558	678	653		63.6867	0.0975295
EGFR (Phospho-Tyr1110)		396	400	419	413	414	408.4	0.625421	9.86408	0.024153
eIF2A (Ab-51)	428	426	428	414		400	419.2		12.2147	0.0291382
eIF2A (Phospho-Ser51)	483	459	475	403	390	361	428.5	1.02219	50.5005	0.117854
eIF4E (Ab-209)	489	591	234	517	529	215	429.167		162.117	0.377747
eIF4E (Phospho-Ser209)	371	357	312	305	311	352	334.667	0.779806	28.5424	0.085286
Elk1 (Ab-383)	420	362	364	347	359	408	376.667		29.7568	0.0790003
Elk1 (Phospho-Ser383)	324	234	320	209	209	210	251	0.666372	55.8355	0.222452
Estrogen Receptor-? (Ab-167)	394	196	201	194	197	367	258.167		95.1702	0.368639
Estrogen Receptor-? (Phospho-Ser167)	663	592	557	507	546	554	569.833	2.20723	53.109	0.0932009
FAK (Ab-397)	432	491	471	394	381	452	436.833		43.1436	0.0987643
FAK (Ab-861)	634	592	628	216	580	206	476		206.32	0.433446
FAK (Ab-925)	219	376	409	221	246	446	319.5		102.381	0.320442
FAK (Phospho-Tyr397)	216	201	201		199	213	206	0.471576	7.87401	0.0382233
FAK (Phospho-Tyr861)	420	365	343	339	363	405	372.5	0.782563	33.0197	0.0886435
FAK (Phospho-Tyr925)	380	370	376		369	383	375.6	1.17559	6.10737	0.0162603
FGFR1 (Ab-154)	185	374	180	342	379	189	274.833		99.6261	0.362497
FGFR1 (Phospho-Tyr154)	440	437	396	341	382	366	393.667	1.43238	39.2564	0.09972
FKHR (Ab-256)	261	219	222		191	225	223.6		24.9359	0.11152
FKHR (Phospho-Ser256)	403	344	318	296	331	342	339	1.5161	36.0111	0.106227
GAPDH	410	449	481	396	474	297	417.833		68.198	0.163218
GSK3 alpha (Ab-21)	300	283	197	220	320	219	256.5		50.8045	0.198068
GSK3 alpha (Phospho-Ser21)	320	347	317	338	319	328	328.167	1.2794	12.0568	0.0367399
GSK3 beta (Ab-9)	250	278	255	289	272	296	273.333		18.2392	0.0667286
GSK3 beta (Phospho-Ser9)	349	340	378	326	357	358	351.333	1.28537	17.6824	0.0503294
HDAC8 (Ab-39)	209	252	458	466	287	486	359.667		123.701	0.343932
HDAC8 (Phospho-Ser39)	420	415	431	453	383	388	415	1.15385	26.3742	0.0635524
HER2 (Ab-877)	187	344	312	300	280	180	267.167		68.0894	0.254857
HER2 (Phospho-Tyr877)	425	402	327	381	373	454	393.667	1.47349	44.0984	0.11202
Histone H2A.X (Ab-139)	414	442	406	416	436	463	429.5		21.4266	0.0498874
Histone H2A.X (Phospho-Ser139)	368	372	353	322	341		351.2	0.817695	20.4622	0.0582636
HSF1 (Ab-303)	245	241	175	399	216	290	261		77.4106	0.296592
HSF1 (Phospho-Ser303)	390	371	380	366	334	339	363.333	1.39208	22.3935	0.0616334
HSP27 (Ab-15)	345	362	147	352	153	150	251.5		111.335	0.442684
HSP27 (Ab-78)	188	183	178		177	179	181		4.52769	0.0250149
HSP27 (Phospho-Ser15)	728	695	681	712	664		696	2.7674	25.1496	0.0361344
HSP27 (Phospho-Ser78)		146	126	155	154	170	150.2	0.829834	16.0686	0.106981
HSP90B (Ab-254)	365	334	297	227	307	252	297		51.0255	0.171803
HSP90B (Phospho-Ser254)	231	273	292	299	230	323	274.667	0.924804	37.7712	0.137517
ICAM-1 (Ab-512)		363	389	381	384	414	386.2		18.3766	0.0475832
ICAM-1 (Phospho-Tyr512)	458	420	403	377	361	443	410.333	1.06249	37.5002	0.0913897
IGF-1R (Ab-1161)	242	258		271	255	267	258.6		11.327	0.0438011
IGF-1R (Phospho-Tyr1161)	495	466	347	353	390	442	415.5	1.60673	61.3539	0.147663
IkB-alpha (Ab-32/36)	325	301	317	324	294	334	315.833		15.3547	0.0486164
IkB-alpha (Ab-42)	280	307	565	504	514	558	454.667		127.373	0.280146
IkB-alpha (Phospho-Ser32/36)	376	347	364	410	330	336	360.5	1.14142	29.717	0.0824327
IkB-alpha (Phospho-Tyr42)	765	694	430	313	652	538	565.333	1.2434	171.27	0.302954
IkB-beta (Phospho-Ser23)	181	353	362	351	303	163	285.5		90.4782	0.316911
IkB-epsilon (Ab-22)	393	332	346	380	361	359	361.833		22.1397	0.0611876
IkB-epsilon (Phospho-Ser22)	265	308	308	289	315	288	295.5	0.816674	18.5553	0.062793
IKK-alpha (Ab-23)	477	538	456	546	525	562	517.333		41.6925	0.0805912
IKK-alpha (Phospho-Thr23)	288	225		252	237	376	275.6	0.532732	60.9122	0.221017
Integrin beta-3 (Ab-773)		248	211	214	240	288	240.2		31.1641	0.129742
Integrin beta-3 (Ab-785)	344	315	305	337	347	374	337		24.6008	0.0729994
Integrin beta-3 (Phospho-Tyr773)	470	393	398	393	392	469	419.167	1.74507	39.0457	0.0931508
Integrin beta-3 (Phospho-Tyr785)	445	473	418	403	398	374	418.5	1.24184	35.5345	0.0849092
JAK1 (Ab-1022)	240		229	197	204	212	216.4		17.7848	0.082185
JAK1 (Phospho-Tyr1022)	364	352	335	352	344	339	347.667	1.60659	10.5198	0.0302584
JAK2 (Ab-1007)	321	306	337	320	306	330	320		12.506	0.0390812
JAK2 (Ab-221)	406	382	442	374	413	400	402.833		24.1695	0.0599989
JAK2 (Phospho-Tyr1007)	389	339	387	404	384	354	376.167	1.17552	24.4574	0.0650176
JAK2 (Phospho-Tyr221)	462	418	414	469		452	443	1.09971	25.4165	0.0573737
JunB (Ab-259)	253	261	489	493	217	202	319.167		134.899	0.42266
JunB (Ab-79)	201		199	196	168	202	193.2		14.2724	0.0738735
JunB (Phospho-Ser259)	438	506	478	472	465	485	474	1.48512	22.5477	0.047569
JunB (Phospho-Ser79)	505	480	443	430	427	475	460	2.38095	31.3943	0.0682484
JunD (Ab-255)	159	152	145		147	154	151.4		5.59464	0.0369527
JunD (Phospho-Ser255)	444	424	434	406	416	430	425.667	2.81154	13.471	0.0316467
Keratin 18 (Ab-33)	179	146	172	141	199	198	172.5		24.8576	0.144102
Keratin 18 (Phospho-Ser33)	246	256	255	297	277	276	267.833	1.55266	18.883	0.0705027
MEK1 (Ab-217)	422	422	366	353	431	464	409.667		42.0222	0.102577
MEK1 (Ab-221)	387	315	341	337	353		346.6		26.4348	0.076269
MEK1 (Ab-291)		382	330	331	403	359	361		31.8983	0.0883609
MEK1 (Phospho-Ser217)	433	411	356	431	465	430	421	1.02766	36.2933	0.0862072
MEK1 (Phospho-Ser221)	751	752	672	740	690	573	696.333	2.00904	69.0468	0.0991577
MEK1 (Phospho-Thr291)	428	433	396		377	383	403.4	1.11745	25.7352	0.0637957
MEK-2 (Ab-394)	398	536	378	306	456	394	411.333		77.7449	0.189007
MEK-2 (Phospho-Thr394)		281	291	268	252	297	277.8	0.675365	18.1301	0.0652631
Met (Ab-1349)	206	188	414	379	402	439	338		111.066	0.328597
Met (Phospho-Tyr1349)	307	284	271	275	259	288	280.667	0.830375	16.452	0.0586174
MKK3 (Ab-189)	451	506	466	551	458	506	489.667		38.3493	0.0783171
MKK3 (Phospho-Ser189)	358	308	278	283	322	367	319.333	0.652144	37.2326	0.116595
MSK1 (Ab-376)	233	218	379	364	411	418	337.167		88.8896	0.263637
MSK1 (Phospho-Ser376)	323	320	328	376	349	367	343.833	1.01977	23.8782	0.0694469
mTOR (Ab-2448)	347	336	305	327	312	323	325		15.3753	0.0473086
mTOR (Phospho-Ser2448)	428	368	330	309	316	324	345.833	1.0641	45.2036	0.130709
Myc (Ab-358)	844	894	883	867	926	802	869.333		42.8657	0.0493087
Myc (Ab-373)	366	162	195	166	321	168	229.667		90.0726	0.392188
Myc (Ab-58)	197	230	190	197	208		204.4		15.6939	0.0767806
Myc (Ab-62)	169	301	309	307	183	369	273		79.2061	0.290132
Myc (Phospho-Ser373)		343	313	315	308	316	319	1.38897	13.7659	0.0431533
Myc (Phospho-Ser62)		258	262	261	258	285	264.8	0.969963	11.4324	0.0431738
Myc (Phospho-Thr358)	345	353	334	337	343	343	342.5	0.39398	6.62571	0.0193451
Myc (Phospho-Thr58)	262	291	331	296	315	332	304.5	1.48973	26.9425	0.0884812
NFkB-p100/p52 (Ab-865)	566	804	616	601	591	862	673.333		126.085	0.187255
NFkB-p100/p52 (Ab-869)	243	382	316	349	381	248	319.833		62.5057	0.195432
NFkB-p100/p52 (Phospho-Ser865)	347	320	308	311	285	313	314	0.466337	20.0599	0.0638851
NFkB-p100/p52 (Phospho-Ser869)	402		398	393	404	412	401.8	1.25628	7.0852	0.0176336
NFkB-p105/p50 (Ab-337)	394	387	374	392	353	361	376.833		17.0577	0.045266
NFkB-p105/p50 (Ab-893)	255	268	153	288	282	170	236		59.0762	0.250323
NFkB-p105/p50 (Ab-907)	187	188	327	318	317	330	277.833		70.1525	0.252498
NFkB-p105/p50 (Phospho-Ser893)	360	343	335	389	365	384	362.667	1.53672	21.5097	0.0593098
NFkB-p105/p50 (Phospho-Ser907)	355	415	380	362	344	406	377	1.35693	28.6077	0.0758825
NFkB-p105/p50 (Phospho-Ser932)	382	416	319	395	320	387	369.833		40.6813	0.109999
NFkB-p65 (Ab-254)	336	354	351	343	330	323	339.5		12.0789	0.0355785
NFkB-p65 (Ab-529)	180	291	179	312	284	305	258.5		61.9895	0.239805
NFkB-p65 (Phospho-Ser529)	310	304	284	299	312	295	300.667	1.16312	10.3859	0.0345429
NFkB-p65 (Phospho-Thr254)	610	715	650	630	525	659	631.5	1.86009	63.0516	0.0998441
p21Cip1 (Ab-145)	400		413	406	408	438	413		14.7309	0.0356681
p21Cip1 (Phospho-Thr145)	398	358	378	328	308	339	351.5	0.85109	33.1889	0.0944206
p27Kip1 (Ab-10)	309	308	312	269		340	307.6		25.3041	0.0822632
p27Kip1 (Ab-187)	592	604	610	600	567	565	589.667		19.2527	0.0326502
p27Kip1 (Phospho-Ser10)	460	421	436	444	442	455	443	1.44018	13.914	0.0314086
p27Kip1 (Phospho-Thr187)	369	317	364	345	333	336	344	0.58338	19.6977	0.0572608
P38 MAPK (Ab-182)	408	414	432	451	402	414	420.167		18.1374	0.0431672
P38 MAPK (Phospho-Thr180)	332	314	318	330	306	324	320.667		9.93311	0.0309764
P38 MAPK (Phospho-Tyr182)	432	545	497	376	388	395	438.833	1.04443	68.0512	0.155073
p44/42 MAP Kinase (Ab-202)	172	161	177	166	184	188	174.667		10.3859	0.0594612
p44/42 MAP Kinase (Ab-204)	162	367	159	379	379	400	307.667		114.493	0.372134
p44/42 MAP Kinase (Phospho-Thr202)	248	306	277	257	271	290	274.833	1.57347	21.2548	0.0773371
p44/42 MAP Kinase (Phospho-Tyr204)	461	422	390	386	374	363	399.333	1.29794	36.1755	0.0905897
p53 (Ab-315)	330	1264	1069	1304	625	1113	950.833		388.5	0.408589
p53 (Ab-6)	149	157	163	326	282	162	206.5		76.9539	0.372658
p53 (Phospho-Ser315)	462	402	375	372	312	382	384.167	0.404032	48.6227	0.126567
p53 (Phospho-Ser6)	393	339	330	318	325	354	343.167	1.66182	27.4038	0.0798556
P70S6K (Ab-424)	575	190	428	479	398	458	421.333		128.365	0.304663
P70S6K (Phospho-Ser424)	433	423	336	401	360	317	378.333	0.897943	47.7228	0.12614
PDGF R beta (Ab-751)	377	384		365	370	381	375.4		7.82943	0.0208562
PDGF R beta (Phospho-Tyr751)	379	391	373	354	365	345	367.833	0.979844	16.7859	0.0456345
PDK1 (Ab-241)	609	610	579	584	625		601.4		19.321	0.0321267
PDK1 (Phospho-Ser241)		337	308	329	339	338	330.2	0.549052	13.0269	0.0394515
PTEN (Ab-380/382/383)	194	295	196	216	300	325	254.333		58.7288	0.230913
PTEN (Phospho-Ser380/Thr382/Thr383)	473	403	336	364	373	399	391.333	1.53866	46.9241	0.119908
Pyk2 (Ab-402)	420	426	442	423	431	414	426		9.69536	0.0227591
Pyk2 (Phospho-Tyr402)	570	493	432	504	255	437	448.5	1.05282	107.396	0.239456
Rac1/cdc42 (Ab-71)	488	453	423	450	441	469	454		22.4856	0.0495276
Rac1/cdc42 (Phospho-Ser71)	374	388	376		365	357	372	0.819383	11.726	0.0315216
Raf1 (Ab-259)	500	500	379	514	453	436	463.667		51.4224	0.110904
Raf1 (Phospho-Ser259)	423	380	400	383	373	427	397.667	0.857656	22.9928	0.0578192
Rb (Ab-780)	457	647	630	464	453	449	516.667		94.6545	0.183202
Rb (Phospho-Ser780)	489	414	348	391	374	393	401.5	0.777097	48.1944	0.120036
Rel (Ab-503)	182	335	312	315	297	205	274.333		64.1862	0.233972
Rel (Phospho-Ser503)	442	453	383	297	305	451	388.5	1.41616	72.5307	0.186694
SAPK/JNK (Ab-183)	150	165	192	197	182	203	181.5		20.3838	0.112308
SAPK/JNK (Phospho-Thr183)	404	390	381	379	356	383	382.167	2.1056	15.7152	0.0411213
Shc (Ab-349)	1139	1423	1526	1164	1283	1388	1320.5		152.403	0.115413
Shc (Phospho-Tyr349)	245	242	274	296	303	318	279.667	0.211788	31.4113	0.112317
SHP-2 (Ab-580)		301	304	298	286	297	297.2		6.83374	0.0229937
SHP-2 (Phospho-Tyr580)	221	230	260	247	226	256	240	0.807537	16.5045	0.0687689
Smad3 (Phospho-Ser425)		301	287	304	302	297	298.2		6.76018	0.0226699
Src (Ab-418)		637	640	610	592	640	623.8		21.7991	0.0349456
Src (Ab-529)	233	371	315	354	407		336		66.4078	0.197642
Src (Phospho-Tyr418)	555	488	425	453	350	441	452	0.724591	68.0588	0.150573
Src (Phospho-Tyr529)	378	360	349	365	369	334	359.167	1.06895	15.6386	0.0435414
STAT1 (Ab-701)	242	271	268	225		242	249.6		19.4756	0.0780273
STAT1 (Ab-727)	726	705	714	700	660	660	694.167		27.9028	0.0401961
STAT1 (Phospho-Ser727)	482	415	463	440	416	415	438.5	0.631693	28.6548	0.0653474
STAT1 (Phospho-Tyr701)	287	319	355	338	288	362	324.833	1.30142	32.5172	0.100104
STAT3 (Ab-705)	399	369	388	399	399	374	388		13.5647	0.0349605
STAT3 (Ab-727)	158	151	320	301	321	163	235.667		86.1897	0.365727
STAT3 (Phospho-Ser727)	263	285	265	286	269		273.6	1.16096	11.0815	0.0405026
STAT3 (Phospho-Tyr705)	294	333	326	291	293	320	309.5	0.79768	18.9182	0.0611252
STAT4 (Ab-693)	144	131		159	136	138	141.6		10.7842	0.0761599
STAT4 (Phospho-Tyr693)	236	293	277	321	361	296	297.333	2.09981	41.9746	0.14117
STAT5A (Ab-694)	146	135	138	275	130	305	188.167		79.6176	0.423123
STAT5A (Ab-780)	429	427	441		439	392	425.6		19.7434	0.0463895
STAT5A (Phospho-Ser780)	274	280	294	253	277	273	275.167	0.646538	13.2577	0.0481806
STAT5A (Phospho-Tyr694)	233	258	265	232	250	246	247.333	1.31444	13.2313	0.0534957
STAT6 (Ab-641)	157	156	281	150	146	307	199.5		73.7692	0.369771
STAT6 (Ab-645)	987	975	910	941	955	917	947.5		30.8269	0.032535
STAT6 (Phospho-Thr645)		642	651	626	677	658	650.8	0.68686	18.913	0.0290611
STAT6 (Phospho-Tyr641)	381	388	349	321	317	352	351.333	1.76107	29.4256	0.0837541
Tau (Ab-404)	294	284	297	427	276	440	336.333		75.7434	0.225203
Tau (Phospho-Ser404)		395	379	370	382	364	378	1.12389	11.8954	0.0314693
Trk B (Ab-515)	383	248	362	223	233	347	299.333		72.196	0.241189
Trk B (Phospho-Tyr515)		311	306	305	309	315	309.2	1.03296	4.02492	0.0130172
TYK2 (Ab-1054)	175	241	157	165		190	185.6		33.3287	0.179573
TYK2 (Phospho-Tyr1054)	458	376	418	417	454	459	430.333	2.31861	32.9525	0.0765743
VEGFR2 (Ab-951)	609	492	530	574	572	593	561.667		43.2142	0.0769392
VEGFR2 (Phospho-Tyr951)	815	329	449	404	484	684	527.5	0.939169	184.314	0.34941

## Sheet: miR-181a GRUBS
Protein List	G1	G2	G3	G4	G5	G6	AVERAGE	Phospho Ratio	SD	CV
14-3-3 zeta (Ab-58)	194		185	193	195	206	194.6		7.50333	0.0385577
14-3-3 zeta (Phospho-Ser58)	314	332	297	313	316	293	310.833	1.59729	14.1339	0.0454709
4E-BP1 (Ab-36)	129	126	135	132	130	132	130.667		3.07679	0.0235469
4E-BP1 (Phospho-Thr36)	239	234	235	238	257	247	241.667	1.84949	8.80152	0.0364201
AKT (Ab-308)	300	280	268	280	271	267	277.667		12.3396	0.0444405
AKT (Ab-473)	212	226	215		205	212	214		7.64853	0.0357408
AKT (Phospho-Ser473)	526	436	523	460		469	482.8	2.25607	39.9462	0.0827386
AKT (Phospho-Thr308)	528	522	514	535	533		526.4	1.8958	8.56154	0.0162643
AKT2 (Ab-474)	238	236	233	262	270	252	248.5		15.2545	0.0613863
AKT2 (Phospho-Ser474)	600	552	490	479	461	478	510	2.05231	54.1295	0.106136
AMPK1 (Ab-174)	160	148	159		144	159	154		7.44983	0.0483755
AMPK1 (Phospho-Thr174)	436	218	287	291	451	293	329.333	2.13853	92.9057	0.282102
ATM (Ab-1981)	199	215		200	212	204	206		7.17635	0.0348367
BAD (Ab-112)	223	253	232	217	226	239	231.667		12.8944	0.0556595
BAD (Ab-136)	258	246		243	220	217	236.8		17.655	0.0745567
BAD (Ab-155)	170	177	175	174	171		173.4		2.88097	0.0166146
BAD (Phospho-Ser112)	506	575	268	234	576	280	406.5	1.75468	162.458	0.399651
BAD (Phospho-Ser136)	624	567	490	503	521	592	549.5	2.32052	53.2494	0.0969052
BAD (Phospho-Ser155)	461	469	444	424	166	168	355.333	2.04921	146.699	0.41285
BCL-2 (Ab-56)	177	173	159	162	164	164	166.5		6.94982	0.0417407
BCL-2 (Ab-70)	148	144	147	145	146	143	145.5		1.87083	0.0128579
BCL-2 (Phospho-Ser70)	530	437	429	407	607	423	472.167	3.24513	79.106	0.167538
BCL-2 (Phospho-Thr56)	498	476	515	462	403	493	474.5	2.84985	39.5108	0.0832682
BCL-XL (Ab-62)	5574	5606	5803	4982	5130	5003	5349.67		353.597	0.066097
BCL-XL (Phospho-Ser62)		489	485	463	422	428	457.4	0.0855007	31.2618	0.0683467
Beta-Actin	218	203	211	209	206		209.4		5.68331	0.0271409
BRCA1 (Ab-1423)	1612	2992	3253	1634	1681	1442	2102.33		798.607	0.379867
BRCA1 (Ab-1524)	197	201	179	183	172	186	186.333		10.9484	0.0587569
BRCA1 (Phospho-Ser1423)	328	338	437	453	427	355	389.667	0.18535	55.3522	0.14205
BRCA1 (Phospho-Ser1524)	452	411	408	406	361	418	409.333	2.19678	29.1456	0.0712026
CaMKII (Ab-286)	186	169	165	169	173	182	174		8.24621	0.047392
CaMKII (Phospho-Thr286)	537	277	253	513	312	326	369.667	2.12452	123.268	0.333458
Catenin beta (Ab-37)	256	251	268	270	281	268	265.667		10.7083	0.0403071
Catenin beta (Ab-41/45)	195	199	172	193	201	186	191		10.6771	0.0559009
Catenin beta (Phospho-Ser33)	183	189		223	206	227	205.6		19.6672	0.0956577
Catenin beta (Phospho-Ser37)	279	205	205	259	200	283	238.5	0.897742	39.4145	0.16526
Catenin beta (Phospho-Thr41/Ser45)	414	412	426	361	389	379	396.833	2.07766	24.6529	0.0621241
Caveolin-1 (Ab-14)	146	149	133	137	149	139	142.167		6.76511	0.0475857
Caveolin-1 (Phospho-Tyr14)	460	446	401	397	441	436	430.167	3.02579	25.467	0.0592026
CDC2 (Ab-15)	207	191	177	198	193	186	192		10.2372	0.0533187
CDC2 (Phospho-Tyr15)	302	279	289	291	302		292.6	1.52396	9.71082	0.033188
CDC25A (Ab-75)	203	214		180	169	196	192.4		17.9805	0.093454
CDC25A (Phospho-Ser75)	587	574		426	452	545	516.8	2.68607	73.21	0.14166
CDC25C (Ab-216)	1583	1419	1216	1248	1116	1242	1304		168.008	0.128841
CDC25C (Phospho-Ser216)	430	414	439	396	402	416	416.167	0.319146	16.2778	0.0391136
CDK2 (Ab-160)	424	403	286	336	395	356	366.667		50.9339	0.138911
CDK2 (Phospho-Thr160)	513	376	444	207	428	323	381.833	1.04136	107.017	0.280271
Chk1 (Ab-280)	133	143	128	128	133	137	133.667		5.71548	0.0427592
Chk1 (Ab-317)	251	232	214	225	212	208	223.667		16.0831	0.0719066
Chk1 (Ab-345)		249	217	209	229	304	241.6		37.9974	0.157274
Chk1 (Phospho-Ser280)	438	395	326	415	410	278	377	2.82045	61.6117	0.163426
Chk1 (Phospho-Ser317)	400	273		359	351	400	356.6	1.59434	51.9452	0.145668
Chk1 (Phospho-Ser345)	185	188	473	491	509	507	392.167	1.62321	159.838	0.407577
Chk2 (Ab-516)	340	244	191	187	249	239	241.667		55.3016	0.228834
Chk2 (Ab-68)	540	567	522	532	502	532	532.5		21.3892	0.0401676
Chk2 (Phospho-Ser516)	291	466	282	423	190	455	351.167	1.4531	112.7	0.320931
Chk2 (Phospho-Thr68)	494	473	418	372	427	260	407.333	0.764945	83.9992	0.206217
c-Jun (Ab-239)	198	203	194	196	192	196	196.5		3.78153	0.0192444
c-Jun (Ab-243)	334	333	309		299	291	313.2		19.601	0.0625831
c-Jun (Ab-73)		4732	4681	4484	4503	4520	4584		113.985	0.0248658
c-Jun (Phospho-Ser243)	455	440	419	393	404	408	419.833	1.34046	23.4727	0.0559095
c-Jun (Phospho-Ser73)	574	497	489	514	473	435	497	0.108421	46.2645	0.0930874
c-Jun(Phospho-Thr239)	389	451	406	343	366		391	1.98982	41.1035	0.105124
c-Kit (Ab-721)	188	187	201	184	199	190	191.5		6.89202	0.0359897
c-Kit (Phospho-Tyr721)	2017		1463	1388	1411	1571	1570	8.19843	259.646	0.16538
CREB (Ab-133)	195	187	188	182	186	193	188.5		4.76445	0.0252756
CREB (Phospho-Ser133)	545	577	415	550	727	520	555.667	2.94783	101.01	0.181782
CrkII (Ab-221)	238	237	231	228	204	209	224.5		14.5155	0.0646571
CrkII (Phospho-Tyr221)	267	370	383	273	374	267	322.333	1.43578	58.6163	0.18185
eEF2K (Ab-366)	209	198	234	205	216	199	210.167		13.4375	0.0639374
eEF2K (Phospho-Ser366)	250	231	245	239	242	238	240.833	1.14592	6.49359	0.026963
EGFR (Ab-1110)		246	251	251	222	219	237.8		15.9593	0.0671124
EGFR (Phospho-Tyr1110)	320	307	347	434	333	483	370.667	1.55873	71.0343	0.191639
eIF2A (Ab-51)	290	273	253	259	236	260	261.833		18.3021	0.0698998
eIF2A (Phospho-Ser51)	406	435	477	210	252	432	368.667	1.40802	109.843	0.297946
eIF4E (Ab-209)	510	526	232	477	201	232	363		156.038	0.429858
eIF4E (Phospho-Ser209)	240	371	357	206	206	224	267.333	0.736455	76.0728	0.284561
Elk1 (Ab-383)	248	534	246	240	250	634	358.667		177.416	0.494653
Elk1 (Phospho-Ser383)	345	408	363	376	274	366	355.333	0.990706	44.934	0.126456
Estrogen Receptor-? (Ab-167)	231	194	250	194	254	244	227.833		27.338	0.119991
Estrogen Receptor-? (Phospho-Ser167)	578	650	620	569		661	615.6	2.70198	41.3799	0.0672189
FAK (Ab-397)	194	294	195	399	234	191	251.167		82.4946	0.328446
FAK (Ab-861)	289		284	282	285	284	284.8		2.58844	0.00908861
FAK (Ab-925)	239	255	264	259	253	254	254		8.39047	0.0330333
FAK (Phospho-Tyr397)	216	210	198	192	195	210	203.5	0.810219	9.75192	0.047921
FAK (Phospho-Tyr861)	419	403	318	296	419	412	377.833	1.32666	55.618	0.147203
FAK (Phospho-Tyr925)	338	436	227	406	399	194	333.333	1.31234	100.872	0.302615
FGFR1 (Ab-154)	168		169	167	170	167	168.2		1.30384	0.00775173
FGFR1 (Phospho-Tyr154)	230	228	420	184	228	371	276.833	1.64586	94.8102	0.342481
FKHR (Ab-256)	218	204	183	185	208	178	196		16.1617	0.0824576
FKHR (Phospho-Ser256)	438	365	350	327	401	384	377.5	1.92602	39.2874	0.104073
GAPDH	274	291	258	261	240	278	267		17.8438	0.0668306
GSK3 alpha (Ab-21)	292	302	281	291	289	304	293.167		8.56543	0.0292169
GSK3 alpha (Phospho-Ser21)	464	429	431	399	413	413	424.833	1.44912	22.5248	0.0530203
GSK3 beta (Ab-9)	158	168	172	177	159	171	167.5		7.55645	0.0451132
GSK3 beta (Phospho-Ser9)	387	388	346		404	398	384.6	2.29612	22.7112	0.0590516
HDAC8 (Ab-39)	221	219	250	200	197	193	213.333		21.4165	0.10039
HDAC8 (Phospho-Ser39)	521	433	462	473	296	361	424.333	1.98906	82.0821	0.193438
HER2 (Ab-877)	182	186	167	165	192		178.4		11.887	0.066631
HER2 (Phospho-Tyr877)	425	406	402	397		373	400.6	2.24552	18.7163	0.0467207
Histone H2A.X (Ab-139)	325	382	318	290	263	256	305.667		46.659	0.152647
Histone H2A.X (Phospho-Ser139)	387	375	277	387	254	330	335	1.09597	58.2374	0.173843
HSF1 (Ab-303)	188	179	183	180	165	164	176.5		9.81326	0.0555992
HSF1 (Phospho-Ser303)	464	405	440	330	180	181	333.333	1.88857	126.74	0.38022
HSP27 (Ab-15)	163	159	143	147	148	140	150		9.07744	0.0605163
HSP27 (Ab-78)	234	212	203	197	214	212	212		12.6016	0.0594414
HSP27 (Phospho-Ser15)	588	590	597	576	580		586.2	3.908	8.31865	0.0141908
HSP27 (Phospho-Ser78)	193	200	193	176	156	190	184.667	0.871069	16.1204	0.0872945
HSP90B (Ab-254)	225	229	234	237	233	220	229.667		6.31401	0.027492
HSP90B (Phospho-Ser254)	218	243	196	237	230		224.8	0.97881	18.593	0.0827091
ICAM-1 (Ab-512)	186	183	164	175	166	167	173.5		9.35414	0.0539144
ICAM-1 (Phospho-Tyr512)	473	498	447	457	441		463.2	2.66974	22.9172	0.0494759
IGF-1R (Ab-1161)	302	290	263	275	293		284.6		15.5016	0.0544681
IGF-1R (Phospho-Tyr1161)	492	469	404	369	462	478	445.667	1.56594	48.2024	0.108158
IkB-alpha (Ab-32/36)	245	248	223	210	225	207	226.333		17.1542	0.0757918
IkB-alpha (Ab-42)		286	258	247	288	286	273		19.1311	0.0700774
IkB-alpha (Phospho-Ser32/36)	166	159	164	163	162	157	161.833	0.715022	3.3116	0.020463
IkB-alpha (Phospho-Tyr42)	247	250	612	678	255	458	416.667	1.52625	195.376	0.468903
IkB-beta (Phospho-Ser23)	210	297	219	207	299	306	256.333		48.8167	0.190442
IkB-epsilon (Ab-22)	357	279	349	246	346	272	308.167		47.9726	0.155671
IkB-epsilon (Phospho-Ser22)	285	230	227	272	228	228	245	0.795024	26.2907	0.107309
IKK-alpha (Ab-23)	279	278	266	263	267	293	274.333		11.2724	0.0410901
IKK-alpha (Phospho-Thr23)	300	282	268	306	255	368	296.5	1.0808	39.8986	0.134565
Integrin beta-3 (Ab-773)	297	293	211	263	192	251	251.167		42.6728	0.169898
Integrin beta-3 (Ab-785)	155	152	152	150		153	152.4		1.81659	0.0119199
Integrin beta-3 (Phospho-Tyr773)	500	458	381	442	461	447	448.167	1.78434	38.7268	0.0864116
Integrin beta-3 (Phospho-Tyr785)	441	219	278	504	427	355	370.667	2.4322	107.455	0.289898
JAK1 (Ab-1022)	219	248	207	235	211	267	231.167		23.3274	0.100912
JAK1 (Phospho-Tyr1022)	424	174	421	173	419	403	335.667	1.45205	125.825	0.37485
JAK2 (Ab-1007)	216	234	195	213	201	216	212.5		13.6051	0.0640242
JAK2 (Ab-221)	240	186	237	320	242	228	242.167		43.4622	0.179472
JAK2 (Phospho-Tyr1007)	434	174	181	444	459	449	356.833	1.67922	139.162	0.389993
JAK2 (Phospho-Tyr221)	527	485	187	198	456	471	387.333	1.59945	152.801	0.394496
JunB (Ab-259)		293	379	273	282	292	303.8		42.8217	0.140954
JunB (Ab-79)		322	319	243	243	291	283.6		38.9846	0.137463
JunB (Phospho-Ser259)	618	619	583	564	568	535	581.167	1.91299	32.8354	0.0564992
JunB (Phospho-Ser79)	530	462	473	493	464	442	477.333	1.68312	30.6572	0.0642261
JunD (Ab-255)	172	176	175	167	172	170	172		3.28634	0.0191066
JunD (Phospho-Ser255)	536	478	501	505	468	469	492.833	2.86531	26.3925	0.0535527
Keratin 18 (Ab-33)	166	152	161	161	152	159	158.5		5.54076	0.0349575
Keratin 18 (Phospho-Ser33)	197	196	194	197	197		196.2	1.23785	1.30384	0.00664547
MEK1 (Ab-217)	208	218	200	210	204	219	209.833		7.54763	0.0359696
MEK1 (Ab-221)		189	183	172	186	218	189.6		17.126	0.090327
MEK1 (Ab-291)	258	230	252	272	275	257	257.333		16.1452	0.0627403
MEK1 (Phospho-Ser217)	451	336	406	460	459		422.4	2.01303	53.163	0.125859
MEK1 (Phospho-Ser221)	757	635	655	689	554	635	654.167	3.45025	67.1667	0.102675
MEK1 (Phospho-Thr291)	264	276	515	281	278	537	358.5	1.39313	130.06	0.362788
MEK-2 (Ab-394)	170	165	157	159	159	176	164.333		7.4744	0.0454832
MEK-2 (Phospho-Thr394)	542	546	405	243	237	485	409.667	2.4929	140.987	0.344152
Met (Ab-1349)	228	209	231	216	232	209	220.833		10.7966	0.0488903
Met (Phospho-Tyr1349)	343	298	259	309	263	344	302.667	1.37057	37.0873	0.122535
MKK3 (Ab-189)	230	197	215	217	192	221	212		14.5877	0.0688097
MKK3 (Phospho-Ser189)	480	422	454	446	415	400	436.167	2.05739	29.3013	0.0671792
MSK1 (Ab-376)	212	234	254	230	235	233	233		13.3866	0.057453
MSK1 (Phospho-Ser376)	375	369	372	290	322	412	356.667	1.53076	43.4312	0.12177
mTOR (Ab-2448)	150	151	155	152	156	153	152.833		2.31661	0.0151577
mTOR (Phospho-Ser2448)	235	238	239		235	251	239.6	1.56772	6.61816	0.0276217
Myc (Ab-358)		839	829	806	775	799	809.6		25.314	0.0312673
Myc (Ab-373)	204	223		218	191	210	209.2		12.518	0.0598374
Myc (Ab-58)	322	269	286	305	285	266	288.833		21.4422	0.0742372
Myc (Ab-62)	224	216	205	204	202	185	206		13.3116	0.0646197
Myc (Phospho-Ser373)	484	448	410	417	403	363	420.833	2.01163	41.2864	0.0981063
Myc (Phospho-Ser62)	258	239	242	230	239	243	241.833	1.17395	9.15241	0.037846
Myc (Phospho-Thr358)	453	453	434	407	401	401	424.833	0.524745	24.9993	0.058845
Myc (Phospho-Thr58)	459	431	434	431	398	390	423.833	1.4674	25.514	0.0601983
NFkB-p100/p52 (Ab-865)	589	630	603	599	629	602	608.667		16.8839	0.0277392
NFkB-p100/p52 (Ab-869)	359		339	304	332	310	328.8		22.3316	0.0679185
NFkB-p100/p52 (Phospho-Ser865)	445	427	415	398	370	381	406	0.667032	28.3831	0.0699091
NFkB-p100/p52 (Phospho-Ser869)	501	478	498	499	453	426	475.833	1.44718	30.5641	0.0642329
NFkB-p105/p50 (Ab-337)	464	197	476	204	473	210	337.333		146.536	0.434394
NFkB-p105/p50 (Ab-893)		188	169	182	192	194	185		10.0499	0.0543237
NFkB-p105/p50 (Ab-907)		197	178	207	199	228	201.8		18.1025	0.0897051
NFkB-p105/p50 (Phospho-Ser893)	526	454	436	472	479	447	469	2.53514	32.1123	0.0684697
NFkB-p105/p50 (Phospho-Ser907)		443	453	445	452	427	444	2.2002	10.4403	0.0235142
NFkB-p105/p50 (Phospho-Ser932)	378	356	359	403	318	358	362		28.05	0.0774861
NFkB-p65 (Ab-254)	174	169	165	163	159	168	166.333		5.20256	0.0312779
NFkB-p65 (Ab-529)	186	180	189	184	182	183	184		3.16228	0.0171863
NFkB-p65 (Phospho-Ser529)	281	275	284	284	269		278.6	1.51413	6.50385	0.0233447
NFkB-p65 (Phospho-Thr254)	785	819	829	702	728	681	757.333	4.55311	62.3752	0.0823616
p21Cip1 (Ab-145)	182	180	185	171	176	180	179		4.89898	0.0273686
p21Cip1 (Phospho-Thr145)	405	386	402	357	358	392	383.333	2.14153	21.144	0.0551581
p27Kip1 (Ab-10)	163	153	155	154	164	159	158		4.73286	0.0299548
p27Kip1 (Ab-187)	279	541	275	620	639	258	435.333		183.489	0.421491
p27Kip1 (Phospho-Ser10)	490	441	467		468	458	464.8	2.94177	17.7679	0.0382271
p27Kip1 (Phospho-Thr187)	385	334	418	374	353	361	370.833	0.851838	29.0063	0.0782193
P38 MAPK (Ab-182)	343	358	350	354	353		351.6		5.59464	0.0159119
P38 MAPK (Phospho-Thr180)	351	221	220	357	219	221	264.833		69.0982	0.260912
P38 MAPK (Phospho-Tyr182)	194	194	194	324	428	190	254	0.722412	100.072	0.393984
p44/42 MAP Kinase (Ab-202)	223	198	200	227	210	237	215.833		15.6642	0.0725754
p44/42 MAP Kinase (Ab-204)	201	182	177	195	194	181	188.333		9.58471	0.0508923
p44/42 MAP Kinase (Phospho-Thr202)	342	364	340	336	241	246	311.5	1.44324	53.5901	0.172039
p44/42 MAP Kinase (Phospho-Tyr204)	445	365	367	387	327	433	387.333	2.05664	44.6393	0.115248
p53 (Ab-315)	429	822	704	439	643	698	622.5		157.275	0.252651
p53 (Ab-6)	177	184	167	168	169	172	172.833		6.5549	0.0379261
p53 (Phospho-Ser315)	439	453	358	441	436	382	418.167	0.671754	38.5093	0.0920908
p53 (Phospho-Ser6)	400	386	403	416	405	439	408.167	2.36162	17.9267	0.0439201
P70S6K (Ab-424)	194	185	173	184	201	187	187.333		9.5219	0.0508287
P70S6K (Phospho-Ser424)	386	450	380	369	391	417	398.833	2.129	29.7282	0.0745379
PDGF R beta (Ab-751)	179		182	181	180	194	183.2		6.14003	0.0335155
PDGF R beta (Phospho-Tyr751)	434	411	268	412	260	275	343.333	1.87409	83.4306	0.243002
PDK1 (Ab-241)	1133		997	1034	1031	1102	1059.4		56.0741	0.05293
PDK1 (Phospho-Ser241)		420	460	416	384	376	411.2	0.388144	33.3946	0.0812126
PTEN (Ab-380/382/383)		218	208	200	207	194	205.4		9.04434	0.0440328
PTEN (Phospho-Ser380/Thr382/Thr383)	508	486	244	351	367	453	401.5	1.95472	99.681	0.248271
Pyk2 (Ab-402)	178	176	183	176		185	179.6		4.15933	0.0231588
Pyk2 (Phospho-Tyr402)	317		300	227	282	227	270.6	1.50668	41.6809	0.154032
Rac1/cdc42 (Ab-71)	196	205	200	205	200	209	202.5		4.67974	0.0231098
Rac1/cdc42 (Phospho-Ser71)	428	356		353	390	390	383.4	1.89333	30.6235	0.0798736
Raf1 (Ab-259)	482	526	532	458	495	456	491.5		32.6052	0.0663382
Raf1 (Phospho-Ser259)	459	448	441	464	453	443	451.333	0.918277	9.04802	0.0200473
Rb (Ab-780)	349	298	327	339	333	308	325.667		19.2631	0.0591497
Rb (Phospho-Ser780)	583	416	424	157	151	382	352.167	1.08137	168.503	0.478476
Rel (Ab-503)	235	227	246	216	240	261	237.5		15.5531	0.0654869
Rel (Phospho-Ser503)	492	533	443	459	450	499	479.333	2.01825	34.7025	0.0723975
SAPK/JNK (Ab-183)	243	215	216	213	232	214	222.167		12.4164	0.0558877
SAPK/JNK (Phospho-Thr183)	256	259		247	241	273	255.2	1.14869	12.2556	0.0480236
Shc (Ab-349)	1419	546	1364	855	886	1433	1083.83		372.428	0.343622
Shc (Phospho-Tyr349)	266	251	253	249		255	254.8	0.235091	6.64831	0.0260923
SHP-2 (Ab-580)	190	186	175	179	207	199	189.333		12.0775	0.0637898
SHP-2 (Phospho-Tyr580)	223		211	201	209	212	211.2	1.11549	7.8867	0.0373423
Smad3 (Phospho-Ser425)	253	242	237	230	230	243	239.167		8.79583	0.036777
Src (Ab-418)	1479	1264	1100	1145	853	845	1114.33		243.87	0.218849
Src (Ab-529)	274	259	266	240	242	275	259.333		15.358	0.0592209
Src (Phospho-Tyr418)	546	553	581	509	463		530.4	0.47598	45.5939	0.0859613
Src (Phospho-Tyr529)	168	163	170		161	177	167.8	0.647044	6.30079	0.0375494
STAT1 (Ab-701)	148	154	149	152	158	150	151.833		3.71035	0.024437
STAT1 (Ab-727)	258	273	251		268	286	267.2		13.5536	0.0507245
STAT1 (Phospho-Ser727)	613	221	525	156	535	450	416.667	1.55938	185.272	0.444654
STAT1 (Phospho-Tyr701)	426	407	386	397	386	392	399	2.62788	15.3883	0.0385672
STAT3 (Ab-705)		250	241	221	237	250	239.8		11.9457	0.0498153
STAT3 (Ab-727)	184	190	183	175	190	187	184.833		5.63619	0.0304934
STAT3 (Phospho-Ser727)	402	383	411	403		391	398	2.15329	11	0.0276382
STAT3 (Phospho-Tyr705)	394	369	361	369	372	352	369.5	1.54087	14.0392	0.0379952
STAT4 (Ab-693)		158	160	153	158	159	157.6		2.70185	0.0171437
STAT4 (Phospho-Tyr693)		368	356	357	330	347	351.6	2.23096	14.188	0.0403527
STAT5A (Ab-694)	147	153	151	151	155	147	150.667		3.20416	0.0212666
STAT5A (Ab-780)	243	221	206	217	222	217	221		12.182	0.055122
STAT5A (Phospho-Ser780)	384	349	343	310	334	354	345.667	1.5641	24.353	0.0704522
STAT5A (Phospho-Tyr694)	352	367	368	367		344	359.6	2.38673	10.9681	0.0305009
STAT6 (Ab-641)	163	172	157	160	161	166	163.167		5.26941	0.0322946
STAT6 (Ab-645)		674	657	658	655	658	660.4		7.70065	0.0116606
STAT6 (Phospho-Thr645)		656	625	629	621	645	635.2	0.961841	14.7716	0.023255
STAT6 (Phospho-Tyr641)	462	436	456	463	347	370	422.333	2.58836	50.9143	0.120555
Tau (Ab-404)	365	348	314	334	307	310	329.667		23.4492	0.0711301
Tau (Phospho-Ser404)	454	438	383	365	393	435	411.333	1.24772	35.7137	0.0868242
Trk B (Ab-515)	360	258	244	224	226	342	275.667		59.9389	0.217432
Trk B (Phospho-Tyr515)	259	246	273	250	264	268	260	0.943168	10.4499	0.0401918
TYK2 (Ab-1054)	173	182	202	152	154	145	168		21.7164	0.129264
TYK2 (Phospho-Tyr1054)	439	284	460	418	247	417	377.5	2.24702	88.9511	0.235632
VEGFR2 (Ab-951)	609		417	500	681	453	532		110.25	0.207236
VEGFR2 (Phospho-Tyr951)	385	267	365	252	347	316	322	0.605263	53.6731	0.166687

## Sheet: Phos Ratio
Protein List	PPFIA1 SiRNA	MIR-181a	NC-RNA	PPFIA1/NC	MIR-181a/NC
SAPK/JNK (Phospho-Thr183)	1.01842	1.14869	2.1056	0.48367	0.545539
Src (Phospho-Tyr529)	0.563655	0.647044	1.06895	0.527298	0.605309
IkB-alpha (Phospho-Ser32/36)	1.66448	0.715022	1.14142	1.45825	0.626429
VEGFR2 (Phospho-Tyr951)	0.369495	0.605263	0.939169	0.393428	0.644467
Src (Phospho-Tyr418)	0.510229	0.47598	0.724591	0.704161	0.656894
P38 MAPK (Phospho-Tyr182)	0.393807	0.722412	1.04443	0.377055	0.691683
c-Kit (Phospho-Tyr721)	2.8934	8.19843	11.6836	0.247646	0.701704
JunB (Phospho-Ser79)	1.05782	1.68312	2.38095	0.444283	0.706911
PDK1 (Phospho-Ser241)	0.735828	0.388144	0.549052	1.34018	0.706935
c-Jun (Phospho-Ser73)	0.196186	0.108421	0.148248	1.32337	0.731348
Keratin 18 (Phospho-Ser33)	0.535062	1.23785	1.55266	0.34461	0.797249
Chk2 (Phospho-Thr68)	0.777382	0.764945	0.863921	0.89983	0.885434
JAK1 (Phospho-Tyr1022)	2.26564	1.45205	1.60659	1.41021	0.90381
Trk B (Phospho-Tyr515)	0.563758	0.943168	1.03296	0.545768	0.913071
p44/42 MAP Kinase (Phospho-Thr202)	0.870632	1.44324	1.57347	0.553318	0.917234
CDK2 (Phospho-Thr160)	1.18557	1.04136	1.12174	1.05691	0.928351
eIF4E (Phospho-Ser209)	0.850263	0.736455	0.779806	1.09035	0.944409
TYK2 (Phospho-Tyr1054)	1.1893	2.24702	2.31861	0.512936	0.969127
Chk1 (Phospho-Ser345)	1.64324	1.62321	1.6677	0.985334	0.973319
IkB-epsilon (Phospho-Ser22)	0.684623	0.795024	0.816674	0.838306	0.97349
IGF-1R (Phospho-Tyr1161)	1.13014	1.56594	1.60673	0.703382	0.974614
BCL-XL (Phospho-Ser62)	0.154554	0.0855007	0.0871592	1.77324	0.980971
Myc (Phospho-Thr58)	0.87522	1.4674	1.48973	0.587504	0.985012
eEF2K (Phospho-Ser366)	1.12827	1.14592	1.13004	0.998441	1.01405
JunD (Phospho-Ser255)	1.43386	2.86531	2.81154	0.509991	1.01913
Integrin beta-3 (Phospho-Tyr773)	1.17927	1.78434	1.74507	0.675771	1.0225
BAD (Phospho-Ser112)	1.5156	1.75468	1.70977	0.886433	1.02626
BRCA1 (Phospho-Ser1423)	0.340451	0.18535	0.178693	1.90523	1.03725
HSP27 (Phospho-Ser78)	1.39821	0.871069	0.829834	1.68492	1.04969
HSP90B (Phospho-Ser254)	0.914879	0.97881	0.924804	0.989268	1.0584
STAT4 (Phospho-Tyr693)	1.06169	2.23096	2.09981	0.505614	1.06246
Raf1 (Phospho-Ser259)	0.835664	0.918277	0.857656	0.974358	1.07068
Shc (Phospho-Tyr349)	0.19804	0.235091	0.211788	0.935082	1.11003
Tau (Phospho-Ser404)	0.65141	1.24772	1.12389	0.579606	1.11019
FAK (Phospho-Tyr925)	1.53607	1.31234	1.17559	1.30664	1.11632
GSK3 alpha (Phospho-Ser21)	1.08094	1.44912	1.2794	0.844882	1.13265
FGFR1 (Phospho-Tyr154)	1.05134	1.64586	1.43238	0.733977	1.14903
NFkB-p100/p52 (Phospho-Ser869)	1.77946	1.44718	1.25628	1.41645	1.15196
Myc (Phospho-Ser62)	1.15033	1.17395	0.969963	1.18595	1.2103
CrkII (Phospho-Tyr221)	1.66846	1.43578	1.18346	1.40982	1.21321
Estrogen Receptor-? (Phospho-Ser167)	1.83133	2.70198	2.20723	0.829694	1.22415
IkB-alpha (Phospho-Tyr42)	1.09282	1.52625	1.2434	0.878893	1.22748
CDC25C (Phospho-Ser216)	0.250055	0.319146	0.259885	0.962176	1.22803
MEK1 (Phospho-Thr291)	0.831012	1.39313	1.11745	0.743667	1.24671
FKHR (Phospho-Ser256)	0.574994	1.92602	1.5161	0.379258	1.27038
PTEN (Phospho-Ser380/Thr382/Thr383)	1.77377	1.95472	1.53866	1.1528	1.2704
JunB (Phospho-Ser259)	1.36426	1.91299	1.48512	0.91862	1.28811
NFkB-p65 (Phospho-Ser529)	1.28731	1.51413	1.16312	1.10677	1.30178
Myc (Phospho-Thr358)	0.31592	0.524745	0.39398	0.801868	1.33191
CDC2 (Phospho-Tyr15)	1.49091	1.52396	1.14219	1.30531	1.33424
Histone H2A.X (Phospho-Ser139)	0.636047	1.09597	0.817695	0.777854	1.34031
HSF1 (Phospho-Ser303)	1.21714	1.88857	1.39208	0.87433	1.35665
14-3-3 zeta (Phospho-Ser58)	1.62654	1.59729	1.1648	1.39642	1.37131
eIF2A (Phospho-Ser51)	0.872284	1.40802	1.02219	0.853352	1.37746
Catenin beta (Phospho-Ser37)	0.818952	0.897742	0.651728	1.25659	1.37748
SHP-2 (Phospho-Tyr580)	0.791403	1.11549	0.807537	0.980021	1.38135
Rb (Phospho-Ser780)	1.42569	1.08137	0.777097	1.83464	1.39155
Chk1 (Phospho-Ser317)	1.0419	1.59434	1.14003	0.913925	1.39851
STAT6 (Phospho-Thr645)	0.773563	0.961841	0.68686	1.12623	1.40035
HSP27 (Phospho-Ser15)	2.5061	3.908	2.7674	0.90558	1.41216
p53 (Phospho-Ser6)	1.89454	2.36162	1.66182	1.14004	1.4211
Rel (Phospho-Ser503)	1.61814	2.01825	1.41616	1.14263	1.42515
JAK2 (Phospho-Tyr1007)	1.47325	1.67922	1.17552	1.25327	1.42849
NFkB-p100/p52 (Phospho-Ser865)	0.988488	0.667032	0.466337	2.11969	1.43037
Pyk2 (Phospho-Tyr402)	1.01634	1.50668	1.05282	0.96535	1.4311
Myc (Phospho-Ser373)	1.16094	2.01163	1.38897	0.835826	1.44829
JAK2 (Phospho-Tyr221)	1.39552	1.59945	1.09971	1.26899	1.45443
p27Kip1 (Phospho-Thr187)	1.00877	0.851838	0.58338	1.72918	1.46018
STAT6 (Phospho-Tyr641)	1.41726	2.58836	1.76107	0.804774	1.46976
mTOR (Phospho-Ser2448)	0.997488	1.56772	1.0641	0.937398	1.47328
Elk1 (Phospho-Ser383)	1.73851	0.990706	0.666372	2.60892	1.48672
MSK1 (Phospho-Ser376)	1.1467	1.53076	1.01977	1.12446	1.50108
HER2 (Phospho-Tyr877)	1.7518	2.24552	1.47349	1.18888	1.52395
Chk2 (Phospho-Ser516)	1.09098	1.4531	0.942905	1.15704	1.54109
BRCA1 (Phospho-Ser1524)	1.16131	2.19678	1.41455	0.82097	1.55298
BAD (Phospho-Ser155)	1.43977	2.04921	1.29566	1.11123	1.5816
p44/42 MAP Kinase (Phospho-Tyr204)	1.34027	2.05664	1.29794	1.03261	1.58454
AKT2 (Phospho-Ser474)	1.85807	2.05231	1.27861	1.45319	1.60511
NFkB-p105/p50 (Phospho-Ser907)	1.57196	2.2002	1.35693	1.15847	1.62145
BCL-2 (Phospho-Ser70)	1.5429	3.24513	1.98415	0.777609	1.63552
NFkB-p105/p50 (Phospho-Ser893)	1.92507	2.53514	1.53672	1.25271	1.6497
Met (Phospho-Tyr1349)	0.739055	1.37057	0.830375	0.890025	1.65054
p53 (Phospho-Ser315)	0.261005	0.671754	0.404032	0.646002	1.66263
AKT (Phospho-Ser473)	1.28508	2.25607	1.35463	0.948662	1.66546
FAK (Phospho-Tyr861)	1.44354	1.32666	0.782563	1.84463	1.69528
MEK1 (Phospho-Ser221)	2.4	3.45025	2.00904	1.1946	1.71736
FAK (Phospho-Tyr397)	1.02497	0.810219	0.471576	2.17349	1.71811
HDAC8 (Phospho-Ser39)	1.23	1.98906	1.15385	1.066	1.72385
CDC25A (Phospho-Ser75)	1.04849	2.68607	1.51206	0.693423	1.77644
GSK3 beta (Phospho-Ser9)	1.88667	2.29612	1.28537	1.46781	1.78635
c-Jun(Phospho-Thr239)	1.06457	1.98982	1.11014	0.958955	1.79241
4E-BP1 (Phospho-Thr36)	1.19229	1.84949	1.02983	1.15775	1.79592
STAT5A (Phospho-Tyr694)	2.49741	2.38673	1.31444	1.89998	1.81578
BAD (Phospho-Ser136)	1.19763	2.32052	1.26896	0.943792	1.82869
AKT (Phospho-Thr308)	1.09514	1.8958	1.03294	1.06022	1.83535
Chk1 (Phospho-Ser280)	1.41457	2.82045	1.53171	0.923519	1.84137
STAT3 (Phospho-Ser727)	2.79485	2.15329	1.16096	2.40736	1.85475
PDGF R beta (Phospho-Tyr751)	0.988366	1.87409	0.979844	1.0087	1.91264
BCL-2 (Phospho-Thr56)	0.879319	2.84985	1.47626	0.595639	1.93045
STAT3 (Phospho-Tyr705)	0.978706	1.54087	0.79768	1.22694	1.93169
Caveolin-1 (Phospho-Tyr14)	1.53073	3.02579	1.55592	0.983812	1.9447
Integrin beta-3 (Phospho-Tyr785)	1.26791	2.4322	1.24184	1.02099	1.95854
MEK1 (Phospho-Ser217)	0.802077	2.01303	1.02766	0.780485	1.95884
CaMKII (Phospho-Thr286)	0.665114	2.12452	1.08356	0.613825	1.96069
STAT1 (Phospho-Tyr701)	1.54138	2.62788	1.30142	1.18438	2.01925
IKK-alpha (Phospho-Thr23)	0.928985	1.0808	0.532732	1.74381	2.02879
Catenin beta (Phospho-Thr41/Ser45)	1.56014	2.07766	1.02366	1.52408	2.02965
p27Kip1 (Phospho-Ser10)	1.33126	2.94177	1.44018	0.92437	2.04264
AMPK1 (Phospho-Thr174)	1.1895	2.13853	0.994171	1.19647	2.15107
Rac1/cdc42 (Phospho-Ser71)	1.10908	1.89333	0.819383	1.35356	2.31068
P70S6K (Phospho-Ser424)	0.914643	2.129	0.897943	1.0186	2.37098
STAT5A (Phospho-Ser780)	0.862515	1.5641	0.646538	1.33405	2.4192
NFkB-p65 (Phospho-Thr254)	0.847037	4.55311	1.86009	0.455375	2.44779
STAT1 (Phospho-Ser727)	1.16032	1.55938	0.631693	1.83684	2.46858
EGFR (Phospho-Tyr1110)	1.17895	1.55873	0.625421	1.88505	2.49229
ICAM-1 (Phospho-Tyr512)	1.46341	2.66974	1.06249	1.37735	2.51272
p21Cip1 (Phospho-Thr145)	0.827888	2.14153	0.85109	0.972739	2.51622
CREB (Phospho-Ser133)	1.21129	2.94783	1.13854	1.0639	2.58914
c-Jun (Phospho-Ser243)	0.491614	1.34046	0.435234	1.12954	3.07987
MKK3 (Phospho-Ser189)	1.18218	2.05739	0.652144	1.81277	3.15481
MEK-2 (Phospho-Thr394)	0.729373	2.4929	0.675365	1.07997	3.69119
