# Supplementary material for: Discovery of the Oncogenic Parp1, a Target of bcr-abl and a Potential Therapeutic, in mir-181a/PPFIA1 Signaling Pathway
Source: Mol Ther Nucleic Acids. 2019 Feb 8;16:1–14. doi: 10.1016/j.omtn.2019.01.015 (PMC6393709; doi:10.1016/j.omtn.2019.01.015)
Supplement: Data S5. The Products Were Immunoprecipitated by Anti-FLAG Affinity Gel in K562 Cells [file mmc6.xls]

## Sheet: Sheet2
	Accetion NO.	Score	Mass	Matches	Sequences	Description
9	DHB4_HUMAN	851	80092	44 (34)	11 (9)	Peroxisomal multifunctional enzyme type 2 OS=Homo sapiens GN=HSD17B4 PE=1 SV=3
36	KU70_HUMAN	248	70084	27 (13)	11 (9)	ATP-dependent DNA helicase 2 subunit 1 OS=Homo sapiens GN=XRCC6 PE=1 SV=2
47	LIPA1_HUMAN	143	136265	13 (5)	7 (3)	Liprin-alpha-1 OS=Homo sapiens GN=PPFIA1 PE=1 SV=1
55	ZCCHV_HUMAN	111	103135	8 (4)	4 (2)	Zinc finger CCCH-type antiviral protein 1 OS=Homo sapiens GN=ZC3HAV1 PE=1 SV=3
65	NUCL_HUMAN	77	76625	19 (4)	8 (3)	Nucleolin OS=Homo sapiens GN=NCL PE=1 SV=3
66	DIMT1_HUMAN	72	35499	4 (2)	3 (2)	Probable dimethyladenosine transferase OS=Homo sapiens GN=DIMT1L PE=1 SV=1
67	PHB2_HUMAN	70	33276	3 (2)	2 (1)	Prohibitin-2 OS=Homo sapiens GN=PHB2 PE=1 SV=2
68	NCOA5_HUMAN	69	65725	46 (14)	4 (2)	Nuclear receptor coactivator 5 OS=Homo sapiens GN=NCOA5 PE=1 SV=2
78	TRI25_HUMAN	59	72597	1 (1)	1 (1)	E3 ubiquitin/ISG15 ligase TRIM25 OS=Homo sapiens GN=TRIM25 PE=1 SV=1
82	KHDR1_HUMAN	53	48311	6 (3)	3 (2)	KH domain-containing, RNA-binding, signal transduction-associated protein 1 OS=Homo sapiens GN=KHDRBS1 PE=1 SV=1
83	MELT_HUMAN	51	95484	16 (5)	1 (1)	Ventricular zone-expressed PH domain-containing protein homolog 1 OS=Homo sapiens GN=VEPH1 PE=1 SV=1
85	ABCF1_HUMAN	48	96323	8 (1)	5 (1)	ATP-binding cassette sub-family F member 1 OS=Homo sapiens GN=ABCF1 PE=1 SV=2
87	TLR5_HUMAN	43	98855	11 (4)	2 (1)	Toll-like receptor 5 OS=Homo sapiens GN=TLR5 PE=1 SV=4
89	CG030_HUMAN	40	26495	2 (1)	2 (1)	Uncharacterized protein C7orf30 OS=Homo sapiens GN=C7orf30 PE=2 SV=1
92	NOG1_HUMAN	35	74317	25 (1)	6 (1)	Nucleolar GTP-binding protein 1 OS=Homo sapiens GN=GTPBP4 PE=1 SV=3
93	TB22A_HUMAN	35	59426	5 (1)	4 (1)	TBC1 domain family member 22A OS=Homo sapiens GN=TBC1D22A PE=1 SV=2
98	YTHD2_HUMAN	30	62467	1 (1)	1 (1)	YTH domain family protein 2 OS=Homo sapiens GN=YTHDF2 PE=1 SV=2
99	GYS2_HUMAN	29	81565	19 (2)	2 (1)	Glycogen [starch] synthase, liver OS=Homo sapiens GN=GYS2 PE=1 SV=2
103	DDT4L_HUMAN	28	22239	3 (1)	1 (1)	DNA damage-inducible transcript 4-like protein OS=Homo sapiens GN=DDIT4L PE=2 SV=1
104	KIF2C_HUMAN	25	82174	45 (2)	6 (2)	Kinesin-like protein KIF2C OS=Homo sapiens GN=KIF2C PE=1 SV=2
109	TTC31_HUMAN	25	57753	2 (1)	1 (1)	Tetratricopeptide repeat protein 31 OS=Homo sapiens GN=TTC31 PE=2 SV=3
111	SPTCS_HUMAN	24	282621	2 (1)	2 (1)	Spatacsin OS=Homo sapiens GN=SPG11 PE=1 SV=2
114	BUB3_HUMAN	23	37587	5 (1)	2 (1)	Mitotic checkpoint protein BUB3 OS=Homo sapiens GN=BUB3 PE=1 SV=1
117	MSHR_HUMAN	23	35481	2 (2)	1 (1)	Melanocyte-stimulating hormone receptor OS=Homo sapiens GN=MC1R PE=1 SV=2
115	SYFB_HUMAN	23	66715	3 (1)	1 (1)	Phenylalanyl-tRNA synthetase beta chain OS=Homo sapiens GN=FARSB PE=1 SV=2
116	YP015_HUMAN	23	62351	2 (2)	1 (1)	Putative uncharacterized protein LOC400499 OS=Homo sapiens PE=2 SV=1
118	CSPG2_HUMAN	22	374585	10 (1)	7 (1)	Versican core protein OS=Homo sapiens GN=VCAN PE=1 SV=3
119	DUS4_HUMAN	22	43781	6 (1)	1 (1)	Dual specificity protein phosphatase 4 OS=Homo sapiens GN=DUSP4 PE=1 SV=1
121	GLP2R_HUMAN	21	63873	5 (1)	3 (1)	Glucagon-like peptide 2 receptor OS=Homo sapiens GN=GLP2R PE=1 SV=1
122	DOT1L_HUMAN	20	185538	9 (3)	4 (1)	Histone-lysine N-methyltransferase, H3 lysine-79 specific OS=Homo sapiens GN=DOT1L PE=1 SV=2
126	ILRL1_HUMAN	18	64173	8 (2)	2 (1)	Interleukin-1 receptor-like 1 OS=Homo sapiens GN=IL1RL1 PE=1 SV=4
129	PARP1_HUMAN	18	113811	14 (1)	2 (1)	Poly [ADP-ribose] polymerase 1 OS=Homo sapiens GN=PARP1 PE=1 SV=4
128	RIOK1_HUMAN	18	65884	3 (2)	1 (1)	Serine/threonine-protein kinase RIO1 OS=Homo sapiens GN=RIOK1 PE=1 SV=2
127	SCG1_HUMAN	18	78313	6 (2)	1 (1)	Secretogranin-1 OS=Homo sapiens GN=CHGB PE=1 SV=1
131	BEX1_HUMAN	17	14964	3 (1)	1 (1)	Protein BEX1 OS=Homo sapiens GN=BEX1 PE=2 SV=2
130	GPBP1_HUMAN	17	53478	1 (1)	1 (1)	Vasculin OS=Homo sapiens GN=GPBP1 PE=1 SV=1
133	GRID1_HUMAN	17	113029	11 (1)	2 (1)	Glutamate receptor delta-1 subunit OS=Homo sapiens GN=GRID1 PE=2 SV=2
135	TLK2_HUMAN	16	88405	16 (1)	2 (1)	Serine/threonine-protein kinase tousled-like 2 OS=Homo sapiens GN=TLK2 PE=1 SV=2
137	ERBB3_HUMAN	15	151424	3 (1)	3 (1)	Receptor tyrosine-protein kinase erbB-3 OS=Homo sapiens GN=ERBB3 PE=1 SV=1
136	RCOR3_HUMAN	15	55661	99 (1)	1 (1)	REST corepressor 3 OS=Homo sapiens GN=RCOR3 PE=1 SV=2
138	ITPR3_HUMAN	13	306820	94 (1)	7 (1)	Inositol 1,4,5-trisphosphate receptor type 3 OS=Homo sapiens GN=ITPR3 PE=1 SV=2
139	SYNE2_HUMAN	13	801817	27 (1)	17 (1)	Nesprin-2 OS=Homo sapiens GN=SYNE2 PE=1 SV=3
