# Supplementary material for: Discovery of the Oncogenic Parp1, a Target of bcr-abl and a Potential Therapeutic, in mir-181a/PPFIA1 Signaling Pathway
Source: Mol Ther Nucleic Acids. 2019 Feb 8;16:1–14. doi: 10.1016/j.omtn.2019.01.015 (PMC6393709; doi:10.1016/j.omtn.2019.01.015)
Supplement: Data S6. The Products Were Immunoprecipitated by Anti-BCR Antibody in K562 Cells [file mmc7.xls]

## Sheet: Sheet1
Accession	Description	Score	Coverage	# Proteins	# Unique Peptides	# Peptides	# PSMs	Area	# AAs	MW [kDa]	calc. pI
P11274	Breakpoint cluster region protein OS=Homo sapiens GN=BCR PE=1 SV=2 - [BCR_HUMAN]	803.217	31.47	2	36	36	60	3.69024e+08	1271	142.73	7.03467
P09874	Poly [ADP-ribose] polymerase 1 OS=Homo sapiens GN=PARP1 PE=1 SV=4 - [PARP1_HUMAN]	767.031	39.84	1	39	39	63	3.91154e+08	1014	113.012	8.88037
P68104	Elongation factor 1-alpha 1 OS=Homo sapiens GN=EEF1A1 PE=1 SV=1 - [EF1A1_HUMAN]	217.404	18.18	3	7	7	10	1.1385e+08	462	50.1091	9.01221
P00519	Tyrosine-protein kinase ABL1 OS=Homo sapiens GN=ABL1 PE=1 SV=4 - [ABL1_HUMAN]	150	10.56	1	11	11	13	3.455e+07	1297	143.611	8.74854
Q08379	Golgin subfamily A member 2 OS=Homo sapiens GN=GOLGA2 PE=1 SV=3 - [GOGA2_HUMAN]	131.793	5.69	1	5	5	5	2.54679e+07	1002	113.017	5.021
Q86YZ3	Hornerin OS=Homo sapiens GN=HRNR PE=1 SV=2 - [HORN_HUMAN]	131.344	5.65	1	3	3	5	4.73699e+07	2850	282.228	10.0376
O43432	Eukaryotic translation initiation factor 4 gamma 3 OS=Homo sapiens GN=EIF4G3 PE=1 SV=2 - [IF4G3_HUMAN]	129.12	2.52	1	1	4	7	3.46307e+07	1585	176.542	5.37646
P06733	Alpha-enolase OS=Homo sapiens GN=ENO1 PE=1 SV=2 - [ENOA_HUMAN]	127.539	14.75	3	4	4	7	2.55983e+07	434	47.1393	7.38623
Q7Z794	Keratin, type II cytoskeletal 1b OS=Homo sapiens GN=KRT77 PE=2 SV=3 - [K2C1B_HUMAN]	126.806	7.09	2	1	5	5	1.20103e+09	578	61.8635	5.98584
Q13310	Polyadenylate-binding protein 4 OS=Homo sapiens GN=PABPC4 PE=1 SV=1 - [PABP4_HUMAN]	126.686	17.7	1	6	10	11	7.77255e+07	644	70.7381	9.26123
Q9P2J5	Leucine--tRNA ligase, cytoplasmic OS=Homo sapiens GN=LARS PE=1 SV=2 - [SYLC_HUMAN]	124.522	9.95	1	10	10	10	2.71612e+07	1176	134.379	7.29834
Q8WXE9	Stonin-2 OS=Homo sapiens GN=STON2 PE=1 SV=1 - [STON2_HUMAN]	119.359	7.07	1	5	5	5	2.06249e+07	905	101.102	5.38916
Q14498	RNA-binding protein 39 OS=Homo sapiens GN=RBM39 PE=1 SV=2 - [RBM39_HUMAN]	118.012	10	1	4	4	5	5.64643e+07	530	59.3427	10.0962
P42167	Lamina-associated polypeptide 2, isoforms beta/gamma OS=Homo sapiens GN=TMPO PE=1 SV=2 - [LAP2B_HUMAN]	110.863	19.16	2	5	5	5	55371930	454	50.6395	9.37842
Q9Y520	Protein PRRC2C OS=Homo sapiens GN=PRRC2C PE=1 SV=4 - [PRC2C_HUMAN]	117.928	3.49	2	7	8	8	3.94511e+07	2896	316.718	9.12939
Q92841	Probable ATP-dependent RNA helicase DDX17 OS=Homo sapiens GN=DDX17 PE=1 SV=2 - [DDX17_HUMAN]	110.787	6.45	1	3	4	4	5.01436e+07	729	80.222	8.26514
Q9Y5B9	FACT complex subunit SPT16 OS=Homo sapiens GN=SUPT16H PE=1 SV=1 - [SP16H_HUMAN]	110.733	8.98	1	8	8	8	7.42345e+07	1047	119.838	5.65576
Q9NZI8	Insulin-like growth factor 2 mRNA-binding protein 1 OS=Homo sapiens GN=IGF2BP1 PE=1 SV=2 - [IF2B1_HUMAN]	106.835	8.32	1	4	4	4	2.81126e+07	577	63.4412	9.20264
P54132	Bloom syndrome protein OS=Homo sapiens GN=BLM PE=1 SV=1 - [BLM_HUMAN]	104.34	5.15	1	6	6	6	2.39476e+07	1417	158.901	7.48877
O75152	Zinc finger CCCH domain-containing protein 11A OS=Homo sapiens GN=ZC3H11A PE=1 SV=3 - [ZC11A_HUMAN]	103.707	9.88	1	6	6	6	2.1639e+07	810	89.076	8.36768
Q7Z478	ATP-dependent RNA helicase DHX29 OS=Homo sapiens GN=DHX29 PE=1 SV=2 - [DHX29_HUMAN]	98.2699	6.87	1	6	7	7	1.30792e+08	1369	155.139	8.08936
Q00341	Vigilin OS=Homo sapiens GN=HDLBP PE=1 SV=2 - [VIGLN_HUMAN]	97.8536	5.36	1	5	5	5	1.8585e+07	1268	141.368	6.87354
P26196	Probable ATP-dependent RNA helicase DDX6 OS=Homo sapiens GN=DDX6 PE=1 SV=2 - [DDX6_HUMAN]	94.4931	13.46	1	5	5	5	2.54351e+07	483	54.3823	8.66064
P09651	Heterogeneous nuclear ribonucleoprotein A1 OS=Homo sapiens GN=HNRNPA1 PE=1 SV=5 - [ROA1_HUMAN]	94.39	10.22	5	3	3	3	1.04548e+07	372	38.7231	9.12939
O60814	Histone H2B type 1-K OS=Homo sapiens GN=HIST1H2BK PE=1 SV=3 - [H2B1K_HUMAN]	94.0694	35.71	15	4	4	5	4.06386e+07	126	13.8816	10.3159
Q7Z460	CLIP-associating protein 1 OS=Homo sapiens GN=CLASP1 PE=1 SV=1 - [CLAP1_HUMAN]	93.8929	4.75	1	4	6	6	1.18394e+07	1538	169.346	9.02686
Q9NTJ3	Structural maintenance of chromosomes protein 4 OS=Homo sapiens GN=SMC4 PE=1 SV=2 - [SMC4_HUMAN]	92.61	2.56	1	3	3	3	2.44671e+07	1288	147.091	6.78564
O15234	Protein CASC3 OS=Homo sapiens GN=CASC3 PE=1 SV=2 - [CASC3_HUMAN]	92.5811	8.25	1	6	6	6	3.17442e+07	703	76.2315	6.48096
P17844	Probable ATP-dependent RNA helicase DDX5 OS=Homo sapiens GN=DDX5 PE=1 SV=1 - [DDX5_HUMAN]	90.3108	10.26	1	5	6	6	5.95372e+07	614	69.1047	8.92432
Q9NWH9	SAFB-like transcription modulator OS=Homo sapiens GN=SLTM PE=1 SV=2 - [SLTM_HUMAN]	89.8214	5.42	1	4	4	4	4.34207e+07	1034	117.079	7.86963
Q3SY84	Keratin, type II cytoskeletal 71 OS=Homo sapiens GN=KRT71 PE=1 SV=3 - [K2C71_HUMAN]	88.7909	5.74	4	2	4	6	1.50278e+08	523	57.256	6.60986
Q8IXT5	RNA-binding protein 12B OS=Homo sapiens GN=RBM12B PE=1 SV=2 - [RB12B_HUMAN]	84.9731	7.89	1	6	6	7	1.27886e+07	1001	118.03	6.81494
Q92974	Rho guanine nucleotide exchange factor 2 OS=Homo sapiens GN=ARHGEF2 PE=1 SV=4 - [ARHG2_HUMAN]	83.1664	4.26	1	3	3	3	1.48939e+07	986	111.473	7.26904
Q9BXP5	Serrate RNA effector molecule homolog OS=Homo sapiens GN=SRRT PE=1 SV=1 - [SRRT_HUMAN]	82.8066	5.94	1	5	5	6	4.71195e+07	876	100.604	5.96045
P22102	Trifunctional purine biosynthetic protein adenosine-3 OS=Homo sapiens GN=GART PE=1 SV=1 - [PUR2_HUMAN]	82.2096	9.41	1	8	8	9	3.38217e+07	1010	107.699	6.69775
Q9BPX3	Condensin complex subunit 3 OS=Homo sapiens GN=NCAPG PE=1 SV=1 - [CND3_HUMAN]	80.4814	4.83	1	5	5	5	1.15811e+07	1015	114.262	5.59229
Q9H2U1	ATP-dependent RNA helicase DHX36 OS=Homo sapiens GN=DHX36 PE=1 SV=2 - [DHX36_HUMAN]	77.5775	3.87	1	3	3	3	1.37953e+07	1008	114.688	7.6792
P52597	Heterogeneous nuclear ribonucleoprotein F OS=Homo sapiens GN=HNRNPF PE=1 SV=3 - [HNRPF_HUMAN]	77.3882	8.19	2	2	2	3	1.44216e+07	415	45.6429	5.57959
Q9NVI1	Fanconi anemia group I protein OS=Homo sapiens GN=FANCI PE=1 SV=4 - [FANCI_HUMAN]	77.1896	5.95	1	6	6	6	1.12076e+07	1328	149.229	6.7417
Q9NRR4	Ribonuclease 3 OS=Homo sapiens GN=DROSHA PE=1 SV=2 - [RNC_HUMAN]	76.3428	5.97	1	7	7	7	3.15742e+07	1374	159.214	7.86963
P49756	RNA-binding protein 25 OS=Homo sapiens GN=RBM25 PE=1 SV=3 - [RBM25_HUMAN]	75.0869	7.24	1	6	6	7	3.15641e+07	843	100.124	6.31592
P11142	Heat shock cognate 71 kDa protein OS=Homo sapiens GN=HSPA8 PE=1 SV=1 - [HSP7C_HUMAN]	74.5512	13.93	5	3	7	7	4.58681e+07	646	70.8542	5.51611
O60732	Melanoma-associated antigen C1 OS=Homo sapiens GN=MAGEC1 PE=1 SV=3 - [MAGC1_HUMAN]	74.45	1.4	1	1	1	1	1.45726e+07	1142	123.568	4.29736
P63010	AP-2 complex subunit beta OS=Homo sapiens GN=AP2B1 PE=1 SV=1 - [AP2B1_HUMAN]	73.6569	2.45	2	2	2	2	1.17086e+07	937	104.486	5.37646
Q01082	Spectrin beta chain, non-erythrocytic 1 OS=Homo sapiens GN=SPTBN1 PE=1 SV=2 - [SPTB2_HUMAN]	72.2558	1.86	1	4	4	4	4.55453e+06	2364	274.439	5.56689
P08670	Vimentin OS=Homo sapiens GN=VIM PE=1 SV=4 - [VIME_HUMAN]	71.84	4.08	1	1	1	2	8.5252e+06	466	53.6191	5.12256
P81605	Dermcidin OS=Homo sapiens GN=DCD PE=1 SV=2 - [DCD_HUMAN]	68.3487	22.73	1	3	3	4	5.23267e+07	110	11.2768	6.53662
P46379	Large proline-rich protein BAG6 OS=Homo sapiens GN=BAG6 PE=1 SV=2 - [BAG6_HUMAN]	66.9088	3.27	1	3	3	3	9.27053e+06	1132	119.334	5.60498
Q7Z417	Nuclear fragile X mental retardation-interacting protein 2 OS=Homo sapiens GN=NUFIP2 PE=1 SV=1 - [NUFP2_HUMAN]	65.71	16.26	1	8	8	8	4.11411e+07	695	76.0747	8.70459
P78371	T-complex protein 1 subunit beta OS=Homo sapiens GN=CCT2 PE=1 SV=4 - [TCPB_HUMAN]	65.1555	5.05	1	2	2	3	4.28019e+06	535	57.4521	6.45557
Q8N163	Cell cycle and apoptosis regulator protein 2 OS=Homo sapiens GN=CCAR2 PE=1 SV=2 - [CCAR2_HUMAN]	63.3684	5.74	1	4	4	4	2.55222e+07	923	102.838	5.22412
Q9BQ39	ATP-dependent RNA helicase DDX50 OS=Homo sapiens GN=DDX50 PE=1 SV=1 - [DDX50_HUMAN]	63.1558	5.97	1	3	4	4	2.20828e+07	737	82.5141	9.17334
P07437	Tubulin beta chain OS=Homo sapiens GN=TUBB PE=1 SV=2 - [TBB5_HUMAN]	63.0884	12.39	6	2	4	4	2.34934e+07	444	49.639	4.89404
O00571	ATP-dependent RNA helicase DDX3X OS=Homo sapiens GN=DDX3X PE=1 SV=3 - [DDX3X_HUMAN]	62.3941	3.32	2	2	2	2	4.9744e+06	662	73.198	7.18115
Q15758	Neutral amino acid transporter B(0) OS=Homo sapiens GN=SLC1A5 PE=1 SV=2 - [AAAT_HUMAN]	61.46	2.03	1	1	1	1	5.25194e+06	541	56.5623	5.47803
Q9ULE4	Protein FAM184B OS=Homo sapiens GN=FAM184B PE=2 SV=3 - [F184B_HUMAN]	61.22	0.94	1	1	1	1	205477527	1060	120.969	6.17627
Q9UBN7	Histone deacetylase 6 OS=Homo sapiens GN=HDAC6 PE=1 SV=2 - [HDAC6_HUMAN]	60.6745	5.43	1	6	6	6	1.42148e+07	1215	131.336	5.30029
P08107	Heat shock 70 kDa protein 1A/1B OS=Homo sapiens GN=HSPA1A PE=1 SV=5 - [HSP71_HUMAN]	59.5041	10.61	5	2	5	5	3.10631e+07	641	70.009	5.65576
Q15020	Squamous cell carcinoma antigen recognized by T-cells 3 OS=Homo sapiens GN=SART3 PE=1 SV=1 - [SART3_HUMAN]	58.9974	7.06	1	6	6	6	1.30411e+07	963	109.865	5.56689
Q93073	Selenocysteine insertion sequence-binding protein 2-like OS=Homo sapiens GN=SECISBP2L PE=1 SV=3 - [SBP2L_HUMAN]	58.9907	2.72	1	2	2	2	1.22891e+07	1101	121.7	6.03662
Q8WXA9	Splicing regulatory glutamine/lysine-rich protein 1 OS=Homo sapiens GN=SREK1 PE=1 SV=1 - [SREK1_HUMAN]	58.53	2.76	1	1	1	1	1.08493e+07	508	59.345	10.3892
Q8N3X1	Formin-binding protein 4 OS=Homo sapiens GN=FNBP4 PE=1 SV=3 - [FNBP4_HUMAN]	58.34	2.75	1	2	2	2	1.25031e+07	1017	110.198	4.7417
Q9UN86	Ras GTPase-activating protein-binding protein 2 OS=Homo sapiens GN=G3BP2 PE=1 SV=2 - [G3BP2_HUMAN]	58.2216	12.03	1	3	3	4	1.73438e+07	482	54.0878	5.5542
P25705	ATP synthase subunit alpha, mitochondrial OS=Homo sapiens GN=ATP5A1 PE=1 SV=1 - [ATPA_HUMAN]	57.8215	3.62	1	2	2	3	2.75817e+08	553	59.7136	9.12939
O00443	Phosphatidylinositol 4-phosphate 3-kinase C2 domain-containing subunit alpha OS=Homo sapiens GN=PIK3C2A PE=1 SV=2 - [P3C2A_HUMAN]	57.61	1.84	1	2	2	2	2.48769e+07	1686	190.559	8.01611
P38159	RNA-binding motif protein, X chromosome OS=Homo sapiens GN=RBMX PE=1 SV=3 - [RBMX_HUMAN]	56.4114	6.91	4	2	2	2	1.00787e+07	391	42.3063	10.0522
P62701	40S ribosomal protein S4, X isoform OS=Homo sapiens GN=RPS4X PE=1 SV=2 - [RS4X_HUMAN]	55.84	3.42	1	1	1	1	8.61481e+06	263	29.5791	10.1548
P60842	Eukaryotic initiation factor 4A-I OS=Homo sapiens GN=EIF4A1 PE=1 SV=1 - [IF4A1_HUMAN]	55.2219	6.65	3	2	2	2	1.81048e+07	406	46.1246	5.47803
Q16531	DNA damage-binding protein 1 OS=Homo sapiens GN=DDB1 PE=1 SV=1 - [DDB1_HUMAN]	54.1803	3.68	1	4	4	4	2.00275e+07	1140	126.887	5.26221
O94832	Unconventional myosin-Id OS=Homo sapiens GN=MYO1D PE=1 SV=2 - [MYO1D_HUMAN]	53.56	1.19	1	1	1	1	2.97904e+06	1006	116.129	9.39307
Q9NTI5	Sister chromatid cohesion protein PDS5 homolog B OS=Homo sapiens GN=PDS5B PE=1 SV=1 - [PDS5B_HUMAN]	52.12	1.17	1	1	1	1	8.35533e+06	1447	164.563	8.47021
P13010	X-ray repair cross-complementing protein 5 OS=Homo sapiens GN=XRCC5 PE=1 SV=3 - [XRCC5_HUMAN]	51.7487	7.51	1	4	4	4	1.84886e+07	732	82.6523	5.80811
Q8NI27	THO complex subunit 2 OS=Homo sapiens GN=THOC2 PE=1 SV=2 - [THOC2_HUMAN]	50.905	4.27	1	7	7	7	2.17712e+07	1593	182.659	8.44092
Q92620	Pre-mRNA-splicing factor ATP-dependent RNA helicase PRP16 OS=Homo sapiens GN=DHX38 PE=1 SV=2 - [PRP16_HUMAN]	50.5	2.93	1	3	3	3	5.34344e+06	1227	140.415	6.53662
O60231	Putative pre-mRNA-splicing factor ATP-dependent RNA helicase DHX16 OS=Homo sapiens GN=DHX16 PE=1 SV=2 - [DHX16_HUMAN]	49.77	1.15	1	1	1	1	1.0063e+07	1041	119.189	6.80029
Q5SW79	Centrosomal protein of 170 kDa OS=Homo sapiens GN=CEP170 PE=1 SV=1 - [CE170_HUMAN]	48.9456	1.52	2	2	2	2	1.1582e+07	1584	175.187	7.10791
Q6ZRV2	Protein FAM83H OS=Homo sapiens GN=FAM83H PE=1 SV=3 - [FA83H_HUMAN]	48.69	2.88	1	2	2	2	1.7657e+07	1179	127.044	6.97607
P13639	Elongation factor 2 OS=Homo sapiens GN=EEF2 PE=1 SV=4 - [EF2_HUMAN]	47.7033	5.48	1	4	4	4	1.27945e+07	858	95.277	6.82959
Q8TAQ2	SWI/SNF complex subunit SMARCC2 OS=Homo sapiens GN=SMARCC2 PE=1 SV=1 - [SMRC2_HUMAN]	47.3185	3.38	1	1	3	4	4.97114e+06	1214	132.797	5.69385
Q6P597	Kinesin light chain 3 OS=Homo sapiens GN=KLC3 PE=1 SV=2 - [KLC3_HUMAN]	47.19	1.59	2	1	1	1	54245518	504	55.3306	6.49365
Q14126	Desmoglein-2 OS=Homo sapiens GN=DSG2 PE=1 SV=2 - [DSG2_HUMAN]	47.0159	3.94	1	4	4	4	1.35238e+07	1118	122.218	5.23682
P05388	60S acidic ribosomal protein P0 OS=Homo sapiens GN=RPLP0 PE=1 SV=1 - [RLA0_HUMAN]	47.01	9.46	2	2	2	2	1.03677e+07	317	34.2518	5.97314
P04350	Tubulin beta-4A chain OS=Homo sapiens GN=TUBB4A PE=1 SV=2 - [TBB4A_HUMAN]	46.78	9.68	5	1	3	3	1.93761e+07	444	49.5539	4.88135
O94761	ATP-dependent DNA helicase Q4 OS=Homo sapiens GN=RECQL4 PE=1 SV=1 - [RECQ4_HUMAN]	46.5706	2.24	1	2	2	2	7.87482e+06	1208	132.993	8.08936
Q8IZH2	5'-3' exoribonuclease 1 OS=Homo sapiens GN=XRN1 PE=1 SV=1 - [XRN1_HUMAN]	46.2778	2.29	1	4	4	4	1.1811e+07	1706	193.985	7.21045
Q32MZ4	Leucine-rich repeat flightless-interacting protein 1 OS=Homo sapiens GN=LRRFIP1 PE=1 SV=2 - [LRRF1_HUMAN]	45.33	2.85	1	2	2	2	4.157e+07	808	89.1987	4.65283
Q13523	Serine/threonine-protein kinase PRP4 homolog OS=Homo sapiens GN=PRPF4B PE=1 SV=3 - [PRP4B_HUMAN]	44.8201	3.48	1	3	3	3	2.1538e+07	1007	116.916	10.2573
Q9HCG8	Pre-mRNA-splicing factor CWC22 homolog OS=Homo sapiens GN=CWC22 PE=1 SV=3 - [CWC22_HUMAN]	44.7435	2.09	1	2	2	2	7.36925e+06	908	105.402	7.03467
P12956	X-ray repair cross-complementing protein 6 OS=Homo sapiens GN=XRCC6 PE=1 SV=2 - [XRCC6_HUMAN]	44.01	3.94	1	2	2	2	1.11518e+07	609	69.7991	6.63916
Q7L014	Probable ATP-dependent RNA helicase DDX46 OS=Homo sapiens GN=DDX46 PE=1 SV=2 - [DDX46_HUMAN]	43.6404	3.3	1	3	3	3	7.63566e+06	1031	117.29	9.29053
Q15717	ELAV-like protein 1 OS=Homo sapiens GN=ELAVL1 PE=1 SV=2 - [ELAV1_HUMAN]	43.47	4.29	1	1	1	1	11051510	326	36.0692	9.17334
O60812	Heterogeneous nuclear ribonucleoprotein C-like 1 OS=Homo sapiens GN=HNRNPCL1 PE=1 SV=1 - [HNRCL_HUMAN]	43.31	4.1	2	1	1	1	1.33797e+07	293	32.1227	5.05908
P49736	DNA replication licensing factor MCM2 OS=Homo sapiens GN=MCM2 PE=1 SV=4 - [MCM2_HUMAN]	43.13	4.76	1	4	4	5	2.47172e+07	904	101.832	5.51611
P00338	L-lactate dehydrogenase A chain OS=Homo sapiens GN=LDHA PE=1 SV=2 - [LDHA_HUMAN]	41.93	4.52	1	1	1	1	3.39832e+06	332	36.6654	8.26514
Q6ZRR7	Leucine-rich repeat-containing protein 9 OS=Homo sapiens GN=LRRC9 PE=2 SV=2 - [LRRC9_HUMAN]	41.78	0.89	2	1	2	2	5.46922e+07	1453	166.805	7.6499
P62266	40S ribosomal protein S23 OS=Homo sapiens GN=RPS23 PE=1 SV=3 - [RS23_HUMAN]	41.48	7.69	1	1	1	1	9.69698e+06	143	15.7977	10.4917
Q8IY17	Neuropathy target esterase OS=Homo sapiens GN=PNPLA6 PE=1 SV=2 - [PLPL6_HUMAN]	41.29	0.88	1	1	1	1	2.50679e+06	1366	149.9	7.81104
Q15021	Condensin complex subunit 1 OS=Homo sapiens GN=NCAPD2 PE=1 SV=3 - [CND1_HUMAN]	41.24	1	1	1	1	1	5.93256e+06	1401	157.082	6.60986
P08648	Integrin alpha-5 OS=Homo sapiens GN=ITGA5 PE=1 SV=2 - [ITA5_HUMAN]	41.05	3.62	1	3	3	3	1.59395e+07	1049	114.465	5.77002
Q9Y383	Putative RNA-binding protein Luc7-like 2 OS=Homo sapiens GN=LUC7L2 PE=1 SV=2 - [LC7L2_HUMAN]	40.8	3.83	1	1	1	1	8.26967e+06	392	46.4856	10.0083
Q99707	Methionine synthase OS=Homo sapiens GN=MTR PE=1 SV=2 - [METH_HUMAN]	40.76	1.03	1	1	1	1	6.84083e+06	1265	140.437	5.57959
P30876	DNA-directed RNA polymerase II subunit RPB2 OS=Homo sapiens GN=POLR2B PE=1 SV=1 - [RPB2_HUMAN]	40.4069	4	1	4	4	4	1.73511e+07	1174	133.811	6.87354
Q9Y5I4	Protocadherin alpha-C2 OS=Homo sapiens GN=PCDHAC2 PE=2 SV=1 - [PCDC2_HUMAN]	40.33	0.7	1	1	1	1	3.1657e+08	1007	109.383	5.41455
Q14978	Nucleolar and coiled-body phosphoprotein 1 OS=Homo sapiens GN=NOLC1 PE=1 SV=2 - [NOLC1_HUMAN]	40.2979	3.72	1	3	3	3	1.15042e+07	699	73.5596	9.46631
P36957	Dihydrolipoyllysine-residue succinyltransferase component of 2-oxoglutarate dehydrogenase complex, mitochondrial OS=Homo sapiens GN=DLST PE=1 SV=4 - [ODO2_HUMAN]	40.15	1.77	1	1	1	1	2.07931e+08	453	48.7245	8.95361
P18583	Protein SON OS=Homo sapiens GN=SON PE=1 SV=4 - [SON_HUMAN]	40.1	0.37	1	1	1	1	9.25887e+06	2426	263.664	5.64307
Q12769	Nuclear pore complex protein Nup160 OS=Homo sapiens GN=NUP160 PE=1 SV=3 - [NU160_HUMAN]	40.05	1.67	1	2	2	2	4.68281e+06	1436	162.017	5.50342
P28340	DNA polymerase delta catalytic subunit OS=Homo sapiens GN=POLD1 PE=1 SV=2 - [DPOD1_HUMAN]	39.8464	6.68	1	7	8	8	1.17026e+07	1107	123.553	7.03467
P69849	Nodal modulator 3 OS=Homo sapiens GN=NOMO3 PE=2 SV=2 - [NOMO3_HUMAN]	39.49	1.15	3	1	1	1	4.18643e+06	1222	134.049	5.66846
Q01844	RNA-binding protein EWS OS=Homo sapiens GN=EWSR1 PE=1 SV=1 - [EWS_HUMAN]	39.37	1.37	1	1	1	1	2.1074e+07	656	68.4357	9.33447
Q9UL18	Protein argonaute-1 OS=Homo sapiens GN=AGO1 PE=1 SV=3 - [AGO1_HUMAN]	39.27	2.1	4	2	2	2	7.63622e+06	857	97.1521	9.15869
P49750	YLP motif-containing protein 1 OS=Homo sapiens GN=YLPM1 PE=1 SV=3 - [YLPM1_HUMAN]	39	1.13	1	2	2	2	1.17173e+07	1951	219.849	6.56592
Q96T37	Putative RNA-binding protein 15 OS=Homo sapiens GN=RBM15 PE=1 SV=2 - [RBM15_HUMAN]	38.93	0.72	1	1	1	1	4.02025e+06	977	107.124	10.0815
Q8TDQ0	Hepatitis A virus cellular receptor 2 OS=Homo sapiens GN=HAVCR2 PE=1 SV=3 - [HAVR2_HUMAN]	38.29	1.99	2	1	1	1	1.18772e+07	301	33.3729	5.71924
P08621	U1 small nuclear ribonucleoprotein 70 kDa OS=Homo sapiens GN=SNRNP70 PE=1 SV=2 - [RU17_HUMAN]	37.72	4.58	1	2	2	2	9.51236e+06	437	51.5258	9.93506
P38646	Stress-70 protein, mitochondrial OS=Homo sapiens GN=HSPA9 PE=1 SV=2 - [GRP75_HUMAN]	37.7086	2.36	1	1	2	2	1.43168e+08	679	73.6348	6.16357
Q9NQW6	Actin-binding protein anillin OS=Homo sapiens GN=ANLN PE=1 SV=2 - [ANLN_HUMAN]	37.4349	2.94	1	3	3	3	1.13131e+07	1124	124.122	8.07471
P14866	Heterogeneous nuclear ribonucleoprotein L OS=Homo sapiens GN=HNRNPL PE=1 SV=2 - [HNRPL_HUMAN]	36.21	1.36	1	1	1	1	1.57516e+07	589	64.0924	8.22119
P51531	Probable global transcription activator SNF2L2 OS=Homo sapiens GN=SMARCA2 PE=1 SV=2 - [SMCA2_HUMAN]	35.33	1.13	2	2	2	2	8.70805e+06	1590	181.166	7.1958
P01023	Alpha-2-macroglobulin OS=Homo sapiens GN=A2M PE=1 SV=3 - [A2MG_HUMAN]	35.08	0.68	1	1	1	1	1.83713e+07	1474	163.188	6.45557
O75420	PERQ amino acid-rich with GYF domain-containing protein 1 OS=Homo sapiens GN=GIGYF1 PE=1 SV=2 - [PERQ1_HUMAN]	35	2.61	1	2	2	2	6.85569e+06	1035	114.531	5.38916
O00203	AP-3 complex subunit beta-1 OS=Homo sapiens GN=AP3B1 PE=1 SV=3 - [AP3B1_HUMAN]	34.95	1.01	1	1	1	1	5.02e+06	1094	121.245	6.03662
P26358	DNA (cytosine-5)-methyltransferase 1 OS=Homo sapiens GN=DNMT1 PE=1 SV=2 - [DNMT1_HUMAN]	33.93	0.62	1	1	1	1	5.81567e+06	1616	183.05	7.75244
P06748	Nucleophosmin OS=Homo sapiens GN=NPM1 PE=1 SV=2 - [NPM_HUMAN]	33.91	4.42	1	1	1	1	5.92012e+06	294	32.5548	4.77979
O94973	AP-2 complex subunit alpha-2 OS=Homo sapiens GN=AP2A2 PE=1 SV=2 - [AP2A2_HUMAN]	33.74	2.02	2	2	2	2	9.30081e+06	939	103.895	6.96143
P10515	Dihydrolipoyllysine-residue acetyltransferase component of pyruvate dehydrogenase complex, mitochondrial OS=Homo sapiens GN=DLAT PE=1 SV=3 - [ODP2_HUMAN]	33.55	3.71	1	2	2	2	1.82751e+07	647	68.9531	7.84033
P46940	Ras GTPase-activating-like protein IQGAP1 OS=Homo sapiens GN=IQGAP1 PE=1 SV=1 - [IQGA1_HUMAN]	33.16	0.72	1	1	1	1	8.26769e+06	1657	189.134	6.48096
Q13263	Transcription intermediary factor 1-beta OS=Homo sapiens GN=TRIM28 PE=1 SV=5 - [TIF1B_HUMAN]	33.11	7.19	1	4	4	4	2.01817e+07	835	88.4934	5.77002
Q8TEM1	Nuclear pore membrane glycoprotein 210 OS=Homo sapiens GN=NUP210 PE=1 SV=3 - [PO210_HUMAN]	32.85	0.85	1	1	1	1	1.50179e+07	1887	204.983	6.81494
Q5JTZ9	Alanine--tRNA ligase, mitochondrial OS=Homo sapiens GN=AARS2 PE=1 SV=1 - [SYAM_HUMAN]	32.68	0.71	1	1	1	1	2.78754e+07	985	107.273	6.26514
O95819	Mitogen-activated protein kinase kinase kinase kinase 4 OS=Homo sapiens GN=MAP4K4 PE=1 SV=2 - [M4K4_HUMAN]	32.42	1.37	3	2	2	2	7.38839e+06	1239	142.013	7.45947
Q13427	Peptidyl-prolyl cis-trans isomerase G OS=Homo sapiens GN=PPIG PE=1 SV=2 - [PPIG_HUMAN]	32.35	2.79	1	2	2	2	3.18129e+07	754	88.5641	10.2866
P35268	60S ribosomal protein L22 OS=Homo sapiens GN=RPL22 PE=1 SV=2 - [RL22_HUMAN]	31.81	10.16	1	1	1	1	1.50959e+07	128	14.7778	9.18799
Q6DN90	IQ motif and SEC7 domain-containing protein 1 OS=Homo sapiens GN=IQSEC1 PE=1 SV=1 - [IQEC1_HUMAN]	31.79	0.83	2	1	1	1		963	108.247	6.93213
Q3KQU3	MAP7 domain-containing protein 1 OS=Homo sapiens GN=MAP7D1 PE=1 SV=1 - [MA7D1_HUMAN]	31.6717	3.92	1	3	3	3	9.94634e+06	841	92.7641	10.1108
Q9Y2L1	Exosome complex exonuclease RRP44 OS=Homo sapiens GN=DIS3 PE=1 SV=2 - [RRP44_HUMAN]	31.42	1.36	1	1	1	1	6.54524e+06	958	108.934	7.13721
P62917	60S ribosomal protein L8 OS=Homo sapiens GN=RPL8 PE=1 SV=2 - [RL8_HUMAN]	31.3	4.28	1	1	1	1	8.89571e+06	257	28.0073	11.0337
Q9P2D0	Inhibitor of Bruton tyrosine kinase OS=Homo sapiens GN=IBTK PE=1 SV=3 - [IBTK_HUMAN]	31.12	2.73	1	3	3	3	9.8805e+06	1353	150.432	7.7085
P36578	60S ribosomal protein L4 OS=Homo sapiens GN=RPL4 PE=1 SV=5 - [RL4_HUMAN]	30.88	5.85	1	2	2	2	1.35818e+07	427	47.6674	11.063
Q7L576	Cytoplasmic FMR1-interacting protein 1 OS=Homo sapiens GN=CYFIP1 PE=1 SV=1 - [CYFP1_HUMAN]	30.61	0.88	1	1	1	1	7.64004e+06	1253	145.089	6.90283
P11766	Alcohol dehydrogenase class-3 OS=Homo sapiens GN=ADH5 PE=1 SV=4 - [ADHX_HUMAN]	30.15	2.14	1	1	1	1	2.50619e+07	374	39.6984	7.48877
Q6P2Q9	Pre-mRNA-processing-splicing factor 8 OS=Homo sapiens GN=PRPF8 PE=1 SV=2 - [PRP8_HUMAN]	29.87	1.54	1	3	3	3	5.66461e+06	2335	273.427	8.83643
Q9P206	Uncharacterized protein KIAA1522 OS=Homo sapiens GN=KIAA1522 PE=1 SV=2 - [K1522_HUMAN]	29.35	0.97	1	1	1	1	2.80022e+06	1035	107.03	9.72998
Q8TEX9	Importin-4 OS=Homo sapiens GN=IPO4 PE=1 SV=2 - [IPO4_HUMAN]	29.09	1.57	1	2	2	2	9.99078e+06	1081	118.64	4.95752
O14980	Exportin-1 OS=Homo sapiens GN=XPO1 PE=1 SV=1 - [XPO1_HUMAN]	28.92	1.12	1	1	1	1	2.54407e+06	1071	123.306	6.06201
Q8WVS4	WD repeat-containing protein 60 OS=Homo sapiens GN=WDR60 PE=1 SV=3 - [WDR60_HUMAN]	28.28	1.13	1	1	1	1		1066	122.496	7.31299
O14908	PDZ domain-containing protein GIPC1 OS=Homo sapiens GN=GIPC1 PE=1 SV=2 - [GIPC1_HUMAN]	28.26	2.1	1	1	1	1	2.72291e+07	333	36.0267	6.27783
Q92621	Nuclear pore complex protein Nup205 OS=Homo sapiens GN=NUP205 PE=1 SV=3 - [NU205_HUMAN]	27.86	0.75	1	1	1	1	4.59803e+06	2012	227.776	6.18896
P31944	Caspase-14 OS=Homo sapiens GN=CASP14 PE=1 SV=2 - [CASPE_HUMAN]	27.69	3.31	1	1	1	1	9.85001e+06	242	27.662	5.57959
Q8IZ13	Protein ZBED8 OS=Homo sapiens GN=ZBED8 PE=2 SV=1 - [ZBED8_HUMAN]	27.65	1.52	1	1	1	1	1.8613e+08	594	68.2828	6.41748
Q05519	Serine/arginine-rich splicing factor 11 OS=Homo sapiens GN=SRSF11 PE=1 SV=1 - [SRS11_HUMAN]	27.63	1.65	1	1	1	1	6.52387e+06	484	53.5102	10.521
O14976	Cyclin-G-associated kinase OS=Homo sapiens GN=GAK PE=1 SV=2 - [GAK_HUMAN]	27.54	0.61	1	1	1	1	3.63684e+06	1311	143.1	5.73193
P62241	40S ribosomal protein S8 OS=Homo sapiens GN=RPS8 PE=1 SV=2 - [RS8_HUMAN]	27.38	9.62	1	2	2	2	7.78356e+06	208	24.1902	10.3159
P20585	DNA mismatch repair protein Msh3 OS=Homo sapiens GN=MSH3 PE=1 SV=4 - [MSH3_HUMAN]	27.34	1.76	1	1	2	2	1.14243e+07	1137	127.332	8.01611
Q6UY14	ADAMTS-like protein 4 OS=Homo sapiens GN=ADAMTSL4 PE=1 SV=2 - [ATL4_HUMAN]	27.1	0.84	1	1	1	1	4.78249e+06	1074	116.471	8.33838
Q15154	Pericentriolar material 1 protein OS=Homo sapiens GN=PCM1 PE=1 SV=4 - [PCM1_HUMAN]	26.94	0.94	1	2	2	2	9.48576e+06	2024	228.392	5.021
Q86YJ6	Threonine synthase-like 2 OS=Homo sapiens GN=THNSL2 PE=2 SV=3 - [THNS2_HUMAN]	26.63	1.24	2	1	1	1	2.06603e+07	484	54.0814	6.52197
Q9BTW9	Tubulin-specific chaperone D OS=Homo sapiens GN=TBCD PE=1 SV=2 - [TBCD_HUMAN]	25.87	1.93	1	2	2	2	1.67003e+07	1192	132.515	6.18896
P50991	T-complex protein 1 subunit delta OS=Homo sapiens GN=CCT4 PE=1 SV=4 - [TCPD_HUMAN]	25.67	1.11	1	1	1	1	1.15038e+07	539	57.8878	7.82568
O60306	Intron-binding protein aquarius OS=Homo sapiens GN=AQR PE=1 SV=4 - [AQR_HUMAN]	25.38	5.25	1	6	6	6	1.67725e+07	1485	171.186	6.3667
Q12905	Interleukin enhancer-binding factor 2 OS=Homo sapiens GN=ILF2 PE=1 SV=2 - [ILF2_HUMAN]	24.51	3.59	1	1	1	1	5.32946e+06	390	43.0352	5.26221
P62081	40S ribosomal protein S7 OS=Homo sapiens GN=RPS7 PE=1 SV=1 - [RS7_HUMAN]	23.35	6.19	1	1	1	1	9.32896e+06	194	22.1133	10.0962
Q14315	Filamin-C OS=Homo sapiens GN=FLNC PE=1 SV=3 - [FLNC_HUMAN]	23.13	1.03	3	2	2	2	4.8086e+06	2725	290.841	5.97314
Q9BX63	Fanconi anemia group J protein OS=Homo sapiens GN=BRIP1 PE=1 SV=1 - [FANCJ_HUMAN]	22.93	0.56	1	1	1	1	5.57118e+06	1249	140.789	6.91748
P49411	Elongation factor Tu, mitochondrial OS=Homo sapiens GN=TUFM PE=1 SV=2 - [EFTU_HUMAN]	22.14	1.55	1	1	1	1	13050271	452	49.5102	7.60596
P04004	Vitronectin OS=Homo sapiens GN=VTN PE=1 SV=1 - [VTNC_HUMAN]	21.48	3.14	1	1	1	1		478	54.2712	5.79541
P39023	60S ribosomal protein L3 OS=Homo sapiens GN=RPL3 PE=1 SV=2 - [RL3_HUMAN]	20.76	2.98	1	1	1	1	1.59841e+07	403	46.0798	10.1841
P05141	ADP/ATP translocase 2 OS=Homo sapiens GN=SLC25A5 PE=1 SV=7 - [ADT2_HUMAN]	20.68	3.02	2	1	1	1	1.9219e+07	298	32.8312	9.68604
